# Supplementary material for: Genomic analysis and characterization of phages infecting the marine Roseobacter CHAB-I-5 lineage reveal a globally distributed and abundant phage genus
Source: Front Microbiol. 2023 Apr 17;14:1164101. doi: 10.3389/fmicb.2023.1164101 (PMC10149686; doi:10.3389/fmicb.2023.1164101)
Supplement: SUPPLEMENTARY DATA SHEET 1 — Hidden Markov model (HMM) profile of four conserved genes of CRP-901 and CRP-902. [file Data_Sheet_1.ZIP]

Archive with 1 entries (1 files):
- core_gene_HMM_profile.hmm
