# Supplementary material for: Genomic analysis and characterization of phages infecting the marine Roseobacter CHAB-I-5 lineage reveal a globally distributed and abundant phage genus
Source: Front Microbiol. 2023 Apr 17;14:1164101. doi: 10.3389/fmicb.2023.1164101 (PMC10149686; doi:10.3389/fmicb.2023.1164101)
Supplement: SUPPLEMENTARY DATA SHEET 1 — Hidden Markov model (HMM) profile of four conserved genes of CRP-901 and CRP-902. [file Data_Sheet_1.ZIP › core_gene_HMM_profile.hmm]

HMMER3/f [3.3 | Nov 2019]
NAME  83BH3type_core_protein
LENG  578
ALPH  amino
RF    no
MM    no
CONS  yes
CS    no
MAP   yes
DATE  Thu May 19 10:57:39 2022
NSEQ  8
EFFN  1.660156
CKSUM 3507657375
STATS LOCAL MSV      -11.8624  0.69737
STATS LOCAL VITERBI  -12.7392  0.69737
STATS LOCAL FORWARD   -6.2380  0.69737
HMM          A        C        D        E        F        G        H        I        K        L        M        N        P        Q        R        S        T        V        W        Y   
            m->m     m->i     m->d     i->m     i->i     d->m     d->d
  COMPO   2.47031  4.43350  2.84549  2.62601  3.39006  2.87479  3.70911  2.87406  2.61126  2.55596  3.69175  3.10842  3.26651  3.02155  2.89749  2.62365  2.81174  2.72151  4.48266  3.52034
          2.68688  4.41928  2.77590  2.73058  3.46424  2.40559  3.72565  3.29306  2.67747  2.69295  4.24452  2.90417  2.73810  3.18217  2.89791  2.37886  2.77519  2.98501  4.58115  3.61246
          0.55563  1.51141  1.58137  2.51162  0.08462  0.00000        *
      1   3.19687  4.54353  4.78392  4.24181  3.25627  4.44420  4.82461  1.39167  4.08065  1.69469  1.81036  4.47698  4.70162  4.27417  4.22932  3.80035  3.43677  2.04264  5.24737  4.12261     17 i - - -
          2.68618  4.42225  2.77519  2.73123  3.46354  2.40513  3.72494  3.29354  2.67741  2.69355  4.24690  2.90347  2.73739  3.18146  2.89801  2.37887  2.77519  2.98518  4.58477  3.61503
          0.02453  4.11576  4.83811  0.61958  0.77255  0.74039  0.64804
      2   2.42320  4.36102  3.38003  3.05412  4.21176  3.14557  4.15066  3.53451  3.05513  3.26126  4.15211  3.32556  1.76158  3.40574  3.38388  2.58834  1.59749  3.12205  5.56671  4.33162     18 t - - -
          2.68618  4.42225  2.77519  2.73123  3.46354  2.40513  3.72494  3.29354  2.67741  2.69355  4.24690  2.90347  2.73739  3.18146  2.89801  2.37887  2.77519  2.98518  4.58477  3.61503
          0.02453  4.11576  4.83811  0.61958  0.77255  0.74039  0.64804
      3   1.63543  4.33353  3.90762  3.47417  1.81006  3.57114  4.11411  2.71498  3.41276  2.40874  3.51956  3.67929  4.10924  3.67372  3.66062  2.95816  3.01682  2.54610  4.80525  3.38360     19 a - - -
          2.68618  4.42225  2.77519  2.73123  3.46354  2.40513  3.72494  3.29354  2.67741  2.69355  4.24690  2.90347  2.73739  3.18146  2.89801  2.37887  2.77519  2.98518  4.58477  3.61503
          0.02453  4.11576  4.83811  0.61958  0.77255  0.74039  0.64804
      4   2.87263  5.13823  2.49844  1.45705  4.63176  1.70754  3.88495  4.10651  2.79620  3.67104  4.52449  2.91814  3.91342  3.06345  3.27638  2.85069  3.18872  3.69687  5.81272  4.44514     20 e - - -
          2.68618  4.42225  2.77519  2.73123  3.46354  2.40513  3.72494  3.29354  2.67741  2.69355  4.24690  2.90347  2.73739  3.18146  2.89801  2.37887  2.77519  2.98518  4.58477  3.61503
          0.02453  4.11576  4.83811  0.61958  0.77255  0.35422  1.20973
      5   2.76693  4.35363  3.94374  3.39214  3.37256  3.78542  4.14003  2.63978  3.27477  1.67798  2.15759  3.69763  4.18492  3.56634  3.53703  2.04890  3.02061  2.50640  4.96861  3.76075     21 l - - -
          2.68618  4.42225  2.77519  2.73123  3.46354  2.40513  3.72494  3.29354  2.67741  2.69355  4.24690  2.90347  2.73739  3.18146  2.89801  2.37887  2.77519  2.98518  4.58477  3.61503
          0.01959  4.33809  5.06044  0.61958  0.77255  0.48576  0.95510
      6   3.38578  5.45861  3.91182  3.11160  5.01240  3.94507  3.77573  4.30998  1.35110  3.67912  4.56368  3.46347  4.28257  2.90412  1.06807  3.36566  3.51243  3.99706  5.65473  4.55239     22 r - - -
          2.68618  4.42225  2.77519  2.73123  3.46354  2.40513  3.72494  3.29354  2.67741  2.69355  4.24690  2.90347  2.73739  3.18146  2.89801  2.37887  2.77519  2.98518  4.58477  3.61503
          0.01959  4.33809  5.06044  0.61958  0.77255  0.48576  0.95510
      7   3.08005  5.68308  1.57887  1.54906  4.99405  1.92188  3.91335  4.52291  2.91375  3.99792  4.82698  2.84887  3.99936  3.06970  3.51472  2.96478  3.36489  4.07425  6.14846  4.63536     23 e - - -
          2.68618  4.42225  2.77519  2.73123  3.46354  2.40513  3.72494  3.29354  2.67741  2.69355  4.24690  2.90347  2.73739  3.18146  2.89801  2.37887  2.77519  2.98518  4.58477  3.61503
          0.01959  4.33809  5.06044  0.61958  0.77255  0.48576  0.95510
      8   3.19490  4.67827  4.23247  3.76231  1.62559  4.10992  3.77791  3.17068  3.66850  2.72195  3.78776  3.89518  2.05412  3.84690  3.87402  3.42237  3.43194  3.00647  4.11155  1.61668     24 y - - -
          2.68618  4.42225  2.77519  2.73123  3.46354  2.40513  3.72494  3.29354  2.67741  2.69355  4.24690  2.90347  2.73739  3.18146  2.89801  2.37887  2.77519  2.98518  4.58477  3.61503
          0.01959  4.33809  5.06044  0.61958  0.77255  0.48576  0.95510
      9   2.76084  4.82240  3.14082  2.76899  4.29545  3.45625  3.94055  3.68466  2.66046  3.30701  4.19248  3.21493  3.99534  1.94098  3.00866  2.83983  1.39284  3.34464  5.56674  4.26958     25 t - - -
          2.68618  4.42225  2.77519  2.73123  3.46354  2.40513  3.72494  3.29354  2.67741  2.69355  4.24690  2.90347  2.73739  3.18146  2.89801  2.37887  2.77519  2.98518  4.58477  3.61503
          0.01959  4.33809  5.06044  0.61958  0.77255  0.48576  0.95510
     10   3.47898  5.40103  3.68264  3.24674  4.89905  3.88545  4.12011  4.36696  0.53947  3.84022  4.79999  3.64051  4.37190  3.30176  2.64697  3.50449  3.70813  4.05721  5.77592  4.67141     26 K - - -
          2.68618  4.42225  2.77519  2.73123  3.46354  2.40513  3.72494  3.29354  2.67741  2.69355  4.24690  2.90347  2.73739  3.18146  2.89801  2.37887  2.77519  2.98518  4.58477  3.61503
          0.01959  4.33809  5.06044  0.61958  0.77255  0.48576  0.95510
     11   2.26067  4.72533  2.12978  2.61300  2.37397  3.47072  3.80634  3.39021  2.69159  3.04441  3.89482  3.10430  3.92412  3.00759  3.13840  2.30813  2.93707  3.09085  5.31127  3.98745     27 d - - -
          2.68618  4.42225  2.77519  2.73123  3.46354  2.40513  3.72494  3.29354  2.67741  2.69355  4.24690  2.90347  2.73739  3.18146  2.89801  2.37887  2.77519  2.98518  4.58477  3.61503
          0.01959  4.33809  5.06044  0.61958  0.77255  0.48576  0.95510
     12   0.94710  4.35213  3.77664  3.56660  4.66382  1.61371  4.61473  4.05746  3.66962  3.78250  4.61074  3.61652  3.91588  3.91948  3.93787  2.61426  2.94568  3.44980  5.99776  4.83244     28 a - - -
          2.68618  4.42225  2.77519  2.73123  3.46354  2.40513  3.72494  3.29354  2.67741  2.69355  4.24690  2.90347  2.73739  3.18146  2.89801  2.37887  2.77519  2.98518  4.58477  3.61503
          0.01959  4.33809  5.06044  0.61958  0.77255  0.48576  0.95510
     13   3.18700  4.58932  4.60640  4.09992  2.89283  4.22069  4.23050  1.67895  3.84725  2.18108  3.42385  4.20757  4.57368  4.09468  3.97575  3.59060  3.43190  2.54782  1.42827  3.09214     29 w - - -
          2.68618  4.42225  2.77519  2.73123  3.46354  2.40513  3.72494  3.29354  2.67741  2.69355  4.24690  2.90347  2.73739  3.18146  2.89801  2.37887  2.77519  2.98518  4.58477  3.61503
          0.24860  4.33809  1.57480  0.61958  0.77255  0.48576  0.95510
     14   2.76898  4.91286  2.88350  2.56806  4.31704  3.38669  3.81107  3.80270  2.52232  3.35483  4.22867  3.05430  1.96864  1.74245  2.88415  2.80227  3.06193  3.44598  5.52970  4.21042     30 q - - -
          2.68618  4.42225  2.77519  2.73123  3.46354  2.40513  3.72494  3.29354  2.67741  2.69355  4.24690  2.90347  2.73739  3.18146  2.89801  2.37887  2.77519  2.98518  4.58477  3.61503
          0.02458  4.11407  4.83641  0.61958  0.77255  0.74192  0.64664
     15   2.75241  4.95920  3.00995  2.52329  4.29786  3.47157  3.66562  3.69678  1.90977  3.25560  4.08443  3.01779  3.89613  2.25807  2.61700  2.76776  1.99143  3.35874  5.43936  4.13958     31 k - - -
          2.68618  4.42225  2.77519  2.73123  3.46354  2.40513  3.72494  3.29354  2.67741  2.69355  4.24690  2.90347  2.73739  3.18146  2.89801  2.37887  2.77519  2.98518  4.58477  3.61503
          0.02458  4.11407  4.83641  0.61958  0.77255  0.74192  0.64664
     16   2.73525  4.40089  3.76885  3.33130  3.58098  3.64014  4.22246  1.61499  3.23153  2.41616  3.54164  3.64249  1.97599  3.58163  3.51538  3.02566  3.04910  2.34879  5.19038  3.94805     32 i - - -
          2.68618  4.42225  2.77519  2.73123  3.46354  2.40513  3.72494  3.29354  2.67741  2.69355  4.24690  2.90347  2.73739  3.18146  2.89801  2.37887  2.77519  2.98518  4.58477  3.61503
          0.02458  4.11407  4.83641  0.61958  0.77255  0.74192  0.64664
     17   3.18274  5.32263  2.61851  0.72465  4.70264  3.44635  4.06345  4.20610  2.97638  3.78722  4.75808  3.09913  4.06467  3.27878  3.40502  3.14468  3.49124  3.86766  5.82818  4.55976     33 e - - -
          2.68618  4.42225  2.77519  2.73123  3.46354  2.40513  3.72494  3.29354  2.67741  2.69355  4.24690  2.90347  2.73739  3.18146  2.89801  2.37887  2.77519  2.98518  4.58477  3.61503
          0.02458  4.11407  4.83641  0.61958  0.77255  0.74192  0.64664
     18   2.79116  5.06017  2.92315  2.48253  4.41144  3.46459  3.66292  3.83391  1.89160  3.35704  4.17772  2.98813  2.20341  2.22425  2.60686  2.78392  3.02119  3.47639  5.50775  4.19526     34 k - - -
          2.68618  4.42225  2.77519  2.73123  3.46354  2.40513  3.72494  3.29354  2.67741  2.69355  4.24690  2.90347  2.73739  3.18146  2.89801  2.37887  2.77519  2.98518  4.58477  3.61503
          0.02458  4.11407  4.83641  0.61958  0.77255  0.74192  0.64664
     19   1.29022  4.23629  3.50296  3.27759  4.43921  1.52374  4.36772  3.81278  3.38572  3.54412  4.38562  3.40646  3.77082  3.65602  3.68078  2.48504  2.80579  3.25646  5.77598  4.58598     35 a - - -
          2.68618  4.42225  2.77519  2.73123  3.46354  2.40513  3.72494  3.29354  2.67741  2.69355  4.24690  2.90347  2.73739  3.18146  2.89801  2.37887  2.77519  2.98518  4.58477  3.61503
          0.02458  4.11407  4.83641  0.61958  0.77255  0.74192  0.64664
     20   3.16305  4.52774  4.72832  4.22076  3.35370  4.38895  4.85552  1.99505  4.06362  1.25642  3.19418  4.45084  4.69957  4.30095  4.23672  3.76807  3.42368  1.33074  5.32774  4.15099     36 l - - -
          2.68544  4.42043  2.77422  2.73139  3.46398  2.40551  3.72222  3.29184  2.67862  2.69344  4.24875  2.90251  2.73822  3.18332  2.89866  2.37953  2.77492  2.98442  4.58662  3.61360
          0.33397  1.28739  4.83641  3.45215  0.03219  0.35357  1.21126
     21   3.20790  5.86850  1.25064  1.23636  5.14835  3.39564  3.98485  4.70347  3.06119  4.17007  5.03788  2.84781  4.04589  3.15624  3.70196  3.06181  3.50652  4.24849  6.30773  4.75878     79 e - - -
          2.68618  4.42225  2.77519  2.73123  3.46354  2.40513  3.72494  3.29354  2.67741  2.69355  4.24690  2.90347  2.73739  3.18146  2.89801  2.37887  2.77519  2.98518  4.58477  3.61503
          0.01959  4.33809  5.06044  0.61958  0.77255  0.48576  0.95510
     22   2.75342  4.79323  2.99047  1.86016  2.30921  2.20607  3.83336  3.42661  2.73881  3.07254  3.94422  3.11729  3.96818  3.05474  3.17765  2.82686  3.01208  3.13983  5.29555  3.93862     80 e - - -
          2.68618  4.42225  2.77519  2.73123  3.46354  2.40513  3.72494  3.29354  2.67741  2.69355  4.24690  2.90347  2.73739  3.18146  2.89801  2.37887  2.77519  2.98518  4.58477  3.61503
          0.01959  4.33809  5.06044  0.61958  0.77255  0.48576  0.95510
     23   3.07365  4.80205  3.70426  3.24439  3.53709  3.91806  4.15224  2.92561  2.93633  1.16066  3.50649  3.64898  4.31593  2.01592  3.20241  3.27819  3.31369  2.90024  5.20774  3.94002     81 l - - -
          2.68618  4.42225  2.77519  2.73123  3.46354  2.40513  3.72494  3.29354  2.67741  2.69355  4.24690  2.90347  2.73739  3.18146  2.89801  2.37887  2.77519  2.98518  4.58477  3.61503
          0.01959  4.33809  5.06044  0.61958  0.77255  0.48576  0.95510
     24   2.77080  4.83619  2.99935  2.64802  3.82005  2.11384  3.83849  3.58508  2.75621  3.20019  4.06507  2.03858  3.98155  3.08670  3.18385  2.83322  3.04935  3.26902  5.23052  2.20841     82 n - - -
          2.68618  4.42225  2.77519  2.73123  3.46354  2.40513  3.72494  3.29354  2.67741  2.69355  4.24690  2.90347  2.73739  3.18146  2.89801  2.37887  2.77519  2.98518  4.58477  3.61503
          0.01959  4.33809  5.06044  0.61958  0.77255  0.48576  0.95510
     25   2.83360  4.65485  3.36902  3.01399  3.81548  3.63549  4.09599  1.85107  3.00797  2.85009  3.87048  1.47277  4.14101  3.38492  3.35498  3.01681  3.13093  2.69063  5.31778  3.98367     83 n - - -
          2.68618  4.42225  2.77519  2.73123  3.46354  2.40513  3.72494  3.29354  2.67741  2.69355  4.24690  2.90347  2.73739  3.18146  2.89801  2.37887  2.77519  2.98518  4.58477  3.61503
          0.01959  4.33809  5.06044  0.61958  0.77255  0.48576  0.95510
     26   3.29139  4.87374  4.01615  3.55445  2.43316  4.11557  3.69599  3.45166  3.44467  2.96054  4.01751  1.94135  4.47941  3.70068  3.71119  3.41703  3.52002  3.26295  2.01854  1.56686     84 y - - -
          2.68618  4.42225  2.77519  2.73123  3.46354  2.40513  3.72494  3.29354  2.67741  2.69355  4.24690  2.90347  2.73739  3.18146  2.89801  2.37887  2.77519  2.98518  4.58477  3.61503
          0.01959  4.33809  5.06044  0.61958  0.77255  0.48576  0.95510
     27   3.79266  5.05559  4.77202  4.41502  1.33474  4.55356  1.80323  3.63433  4.24239  3.01184  4.20457  4.21306  4.86104  4.25414  4.30597  3.89846  4.00758  3.50787  1.82052  2.06737     85 f - - -
          2.68618  4.42225  2.77519  2.73123  3.46354  2.40513  3.72494  3.29354  2.67741  2.69355  4.24690  2.90347  2.73739  3.18146  2.89801  2.37887  2.77519  2.98518  4.58477  3.61503
          0.01959  4.33809  5.06044  0.61958  0.77255  0.48576  0.95510
     28   1.63110  4.30934  3.84761  3.40314  4.00848  3.30174  4.31156  3.17160  3.35939  3.05127  3.95398  3.57707  3.96260  3.64397  3.65842  1.69956  2.90027  1.77549  5.45413  4.24490     86 a - - -
          2.68618  4.42225  2.77519  2.73123  3.46354  2.40513  3.72494  3.29354  2.67741  2.69355  4.24690  2.90347  2.73739  3.18146  2.89801  2.37887  2.77519  2.98518  4.58477  3.61503
          0.01959  4.33809  5.06044  0.61958  0.77255  0.48576  0.95510
     29   3.10171  5.63663  1.13333  2.31048  4.91911  3.41715  3.93363  4.47498  2.89938  3.95967  4.80951  2.89181  4.02382  1.84211  3.45557  2.99691  3.38703  4.04758  6.08767  4.60104     87 d - - -
          2.68618  4.42225  2.77519  2.73123  3.46354  2.40513  3.72494  3.29354  2.67741  2.69355  4.24690  2.90347  2.73739  3.18146  2.89801  2.37887  2.77519  2.98518  4.58477  3.61503
          0.01959  4.33809  5.06044  0.61958  0.77255  0.48576  0.95510
     30   1.96984  4.66974  3.36418  2.82304  3.89235  3.59938  3.85506  3.17185  1.89758  1.99949  3.78966  3.26829  4.01622  3.07347  2.94371  2.87764  2.99536  2.92870  5.25667  3.99716     88 k - - -
          2.68618  4.42225  2.77519  2.73123  3.46354  2.40513  3.72494  3.29354  2.67741  2.69355  4.24690  2.90347  2.73739  3.18146  2.89801  2.37887  2.77519  2.98518  4.58477  3.61503
          0.01959  4.33809  5.06044  0.61958  0.77255  0.48576  0.95510
     31   2.84675  4.38766  4.03266  3.45544  3.41112  3.90758  4.18043  1.82180  2.52685  2.23446  1.84021  3.76862  4.26346  3.59358  3.47141  3.19896  3.07875  2.37102  5.01691  3.82533     89 i - - -
          2.68618  4.42225  2.77519  2.73123  3.46354  2.40513  3.72494  3.29354  2.67741  2.69355  4.24690  2.90347  2.73739  3.18146  2.89801  2.37887  2.77519  2.98518  4.58477  3.61503
          0.01959  4.33809  5.06044  0.61958  0.77255  0.48576  0.95510
     32   2.61311  4.73666  2.97058  2.72291  4.62420  1.89669  4.06727  4.10090  2.96171  3.68419  4.48366  1.84519  3.90720  3.24609  3.40843  1.72288  3.01291  3.58095  5.86354  4.53095     90 s - - -
          2.68618  4.42225  2.77519  2.73123  3.46354  2.40513  3.72494  3.29354  2.67741  2.69355  4.24690  2.90347  2.73739  3.18146  2.89801  2.37887  2.77519  2.98518  4.58477  3.61503
          0.01959  4.33809  5.06044  0.61958  0.77255  0.48576  0.95510
     33   2.98600  5.54385  1.67157  1.60280  4.86357  3.39567  3.85630  4.37466  2.79303  3.86014  4.66764  2.85978  3.96573  3.00135  3.36047  1.84651  3.25888  3.93585  6.01283  4.53075     91 e - - -
          2.68618  4.42225  2.77519  2.73123  3.46354  2.40513  3.72494  3.29354  2.67741  2.69355  4.24690  2.90347  2.73739  3.18146  2.89801  2.37887  2.77519  2.98518  4.58477  3.61503
          0.01959  4.33809  5.06044  0.61958  0.77255  0.48576  0.95510
     34   1.90209  4.94864  2.90779  2.53351  4.27936  3.43667  2.26658  3.77713  2.60224  3.35930  4.17987  2.04279  3.92699  2.96779  3.03923  2.76662  3.01664  3.41178  5.53296  4.16728     92 a - - -
          2.68618  4.42225  2.77519  2.73123  3.46354  2.40513  3.72494  3.29354  2.67741  2.69355  4.24690  2.90347  2.73739  3.18146  2.89801  2.37887  2.77519  2.98518  4.58477  3.61503
          0.01959  4.33809  5.06044  0.61958  0.77255  0.48576  0.95510
     35   2.93627  4.66313  3.82565  3.43791  3.70817  3.72618  4.34474  3.01026  3.30797  1.58332  3.73815  3.75645  1.29807  3.69863  3.58064  3.16876  3.27053  2.88607  5.32274  4.05905     93 p - - -
          2.68618  4.42225  2.77519  2.73123  3.46354  2.40513  3.72494  3.29354  2.67741  2.69355  4.24690  2.90347  2.73739  3.18146  2.89801  2.37887  2.77519  2.98518  4.58477  3.61503
          0.01959  4.33809  5.06044  0.61958  0.77255  0.48576  0.95510
     36   3.01046  4.89855  3.46169  3.00141  3.74679  3.78134  3.99848  3.18419  2.69685  1.74364  3.75587  3.44193  4.20209  1.42389  2.99000  3.13268  3.25151  3.07834  5.28252  3.96874     94 q - - -
          2.68618  4.42225  2.77519  2.73123  3.46354  2.40513  3.72494  3.29354  2.67741  2.69355  4.24690  2.90347  2.73739  3.18146  2.89801  2.37887  2.77519  2.98518  4.58477  3.61503
          0.01959  4.33809  5.06044  0.61958  0.77255  0.48576  0.95510
     37   1.84453  4.44540  4.46522  4.02247  3.74869  4.00631  4.76637  1.10009  3.91502  2.43766  3.62375  4.19668  4.50605  4.20523  4.12958  3.40931  3.26790  1.98269  5.50360  4.29381     95 i - - -
          2.68618  4.42225  2.77519  2.73123  3.46354  2.40513  3.72494  3.29354  2.67741  2.69355  4.24690  2.90347  2.73739  3.18146  2.89801  2.37887  2.77519  2.98518  4.58477  3.61503
          0.01959  4.33809  5.06044  0.61958  0.77255  0.48576  0.95510
     38   3.32734  4.57518  5.24938  4.77518  3.85523  4.81183  5.49140  1.27178  4.68501  2.31789  3.62317  4.95175  5.08636  4.94268  4.86101  4.22934  3.59364  0.89210  5.89974  4.68570     96 v - - -
          2.68618  4.42225  2.77519  2.73123  3.46354  2.40513  3.72494  3.29354  2.67741  2.69355  4.24690  2.90347  2.73739  3.18146  2.89801  2.37887  2.77519  2.98518  4.58477  3.61503
          0.01959  4.33809  5.06044  0.61958  0.77255  0.48576  0.95510
     39   1.31098  4.31648  3.82247  3.42613  4.19749  1.79453  4.37800  3.42896  3.40824  3.25495  4.13405  3.56555  3.92696  3.68845  3.70900  2.64589  2.89352  2.21507  5.61208  4.40782     97 a - - -
          2.68618  4.42225  2.77519  2.73123  3.46354  2.40513  3.72494  3.29354  2.67741  2.69355  4.24690  2.90347  2.73739  3.18146  2.89801  2.37887  2.77519  2.98518  4.58477  3.61503
          0.01959  4.33809  5.06044  0.61958  0.77255  0.48576  0.95510
     40   2.82995  5.18327  2.93734  1.83280  4.53796  3.51279  3.72085  3.97729  2.36514  3.48376  4.28011  3.01508  2.33218  2.84586  1.93712  2.80717  3.06133  3.59362  5.62377  4.28040     98 e - - -
          2.68618  4.42225  2.77519  2.73123  3.46354  2.40513  3.72494  3.29354  2.67741  2.69355  4.24690  2.90347  2.73739  3.18146  2.89801  2.37887  2.77519  2.98518  4.58477  3.61503
          0.01959  4.33809  5.06044  0.61958  0.77255  0.48576  0.95510
     41   2.75473  5.00571  2.78400  1.74202  4.47939  2.10194  3.85132  3.91218  2.69272  3.49282  4.30499  3.00938  3.92391  3.00560  3.16516  2.76840  1.99155  3.51491  5.69784  4.33188     99 e - - -
          2.68618  4.42225  2.77519  2.73123  3.46354  2.40513  3.72494  3.29354  2.67741  2.69355  4.24690  2.90347  2.73739  3.18146  2.89801  2.37887  2.77519  2.98518  4.58477  3.61503
          0.01959  4.33809  5.06044  0.61958  0.77255  0.48576  0.95510
     42   3.01753  5.52938  1.61133  2.29951  4.92628  1.94957  3.92133  4.45099  2.90739  3.94340  4.76771  1.78210  3.98797  3.07930  3.48987  2.93033  3.31607  3.99658  6.09598  4.60659    100 d - - -
          2.68618  4.42225  2.77519  2.73123  3.46354  2.40513  3.72494  3.29354  2.67741  2.69355  4.24690  2.90347  2.73739  3.18146  2.89801  2.37887  2.77519  2.98518  4.58477  3.61503
          0.01959  4.33809  5.06044  0.61958  0.77255  0.48576  0.95510
     43   2.71070  4.59204  3.42534  2.86773  3.83151  3.57880  3.86425  2.13699  2.64648  2.86242  3.75645  3.29321  4.00453  3.10328  2.04806  2.01775  2.96459  2.89357  5.20110  3.94447    101 s - - -
          2.68618  4.42225  2.77519  2.73123  3.46354  2.40513  3.72494  3.29354  2.67741  2.69355  4.24690  2.90347  2.73739  3.18146  2.89801  2.37887  2.77519  2.98518  4.58477  3.61503
          0.01959  4.33809  5.06044  0.61958  0.77255  0.48576  0.95510
     44   2.94299  5.04656  3.10591  2.81117  4.68660  1.25308  4.01640  4.13465  1.62871  3.68576  4.53790  3.26667  4.08015  3.19044  2.95224  2.98692  3.26332  3.72488  5.77972  4.52864    102 g - - -
          2.68618  4.42225  2.77519  2.73123  3.46354  2.40513  3.72494  3.29354  2.67741  2.69355  4.24690  2.90347  2.73739  3.18146  2.89801  2.37887  2.77519  2.98518  4.58477  3.61503
          0.01959  4.33809  5.06044  0.61958  0.77255  0.48576  0.95510
     45   3.35897  5.45332  3.86039  3.07914  5.00072  3.92691  3.77067  4.30481  1.00202  3.67595  4.55511  3.44172  4.26706  2.89781  1.47832  3.33686  3.49061  3.98649  5.65517  4.54283    103 k - - -
          2.68618  4.42225  2.77519  2.73123  3.46354  2.40513  3.72494  3.29354  2.67741  2.69355  4.24690  2.90347  2.73739  3.18146  2.89801  2.37887  2.77519  2.98518  4.58477  3.61503
          0.01959  4.33809  5.06044  0.61958  0.77255  0.48576  0.95510
     46   2.94610  4.52884  4.20686  3.74052  3.49110  3.91226  4.48978  2.53896  3.56709  1.10034  3.39742  3.98757  4.38342  3.89516  3.79047  3.29585  1.93524  2.46432  5.25315  4.05931    104 l - - -
          2.68618  4.42225  2.77519  2.73123  3.46354  2.40513  3.72494  3.29354  2.67741  2.69355  4.24690  2.90347  2.73739  3.18146  2.89801  2.37887  2.77519  2.98518  4.58477  3.61503
          0.01959  4.33809  5.06044  0.61958  0.77255  0.48576  0.95510
     47   1.94298  4.42921  4.56367  4.02523  3.52810  4.21227  4.66596  1.32977  3.90435  1.83103  3.40148  4.24738  4.56973  4.15129  4.10143  3.55074  3.27647  1.96752  5.29345  4.10924    105 i - - -
          2.68618  4.42225  2.77519  2.73123  3.46354  2.40513  3.72494  3.29354  2.67741  2.69355  4.24690  2.90347  2.73739  3.18146  2.89801  2.37887  2.77519  2.98518  4.58477  3.61503
          0.01959  4.33809  5.06044  0.61958  0.77255  0.48576  0.95510
     48   3.35708  4.65767  5.05545  4.55075  1.84358  4.59626  4.73098  1.11441  4.41015  1.89184  3.25740  4.65266  4.85475  4.50853  4.48842  3.96790  3.59675  2.18871  4.99579  3.60073    106 i - - -
          2.68618  4.42225  2.77519  2.73123  3.46354  2.40513  3.72494  3.29354  2.67741  2.69355  4.24690  2.90347  2.73739  3.18146  2.89801  2.37887  2.77519  2.98518  4.58477  3.61503
          0.01959  4.33809  5.06044  0.61958  0.77255  0.48576  0.95510
     49   2.78007  4.86664  3.15405  2.64638  4.11050  3.56706  3.76873  2.24929  1.82607  3.11262  3.97133  2.14997  3.97655  2.94141  2.82846  2.83836  3.01116  3.15501  5.37510  4.07738    107 k - - -
          2.68618  4.42225  2.77519  2.73123  3.46354  2.40513  3.72494  3.29354  2.67741  2.69355  4.24690  2.90347  2.73739  3.18146  2.89801  2.37887  2.77519  2.98518  4.58477  3.61503
          0.01959  4.33809  5.06044  0.61958  0.77255  0.48576  0.95510
     50   1.15731  4.35588  4.18112  3.78994  3.98963  3.50076  4.61703  2.61935  3.71427  2.83162  3.90232  3.87515  4.16655  3.99984  3.95288  2.93500  3.05798  1.56060  5.59241  4.38709    108 a - - -
          2.68618  4.42225  2.77519  2.73123  3.46354  2.40513  3.72494  3.29354  2.67741  2.69355  4.24690  2.90347  2.73739  3.18146  2.89801  2.37887  2.77519  2.98518  4.58477  3.61503
          0.01959  4.33809  5.06044  0.61958  0.77255  0.48576  0.95510
     51   2.98325  5.09402  3.18177  2.81024  4.60583  3.58193  3.94150  4.03374  1.61057  3.57829  4.44371  3.26815  1.36595  3.10703  2.79134  3.01704  3.26359  3.66865  5.69138  4.44184    109 p - - -
          2.68618  4.42225  2.77519  2.73123  3.46354  2.40513  3.72494  3.29354  2.67741  2.69355  4.24690  2.90347  2.73739  3.18146  2.89801  2.37887  2.77519  2.98518  4.58477  3.61503
          0.24860  4.33809  1.57480  0.61958  0.77255  0.48576  0.95510
     52   2.40211  4.37131  3.25566  3.01765  4.35292  3.08303  4.18702  3.82096  3.11460  3.48687  4.33760  3.28740  1.36014  3.44171  3.44836  1.84020  2.86559  3.30992  5.67738  4.41797    110 p - - -
          2.68622  4.42229  2.77453  2.73127  3.46358  2.40517  3.72499  3.29358  2.67745  2.69359  4.24694  2.90351  2.73744  3.18151  2.89805  2.37891  2.77524  2.98523  4.58481  3.61507
          0.76214  1.28739  1.35734  0.20132  1.70184  0.35357  1.21126
     53   3.35506  4.71482  4.81603  4.26646  3.09400  4.54265  4.83091  2.26662  4.07013  1.01889  1.71909  4.54028  4.74667  4.23852  4.20470  3.90171  3.58085  2.41079  5.17185  4.07975    112 l - - -
          2.68618  4.42225  2.77519  2.73123  3.46354  2.40513  3.72494  3.29354  2.67741  2.69355  4.24690  2.90347  2.73739  3.18146  2.89801  2.37887  2.77519  2.98518  4.58477  3.61503
          0.02453  4.11576  4.83811  0.61958  0.77255  0.74039  0.64804
     54   3.17925  4.47633  4.94033  4.45477  3.62176  4.55269  5.15870  1.03826  4.34013  2.09747  3.41800  4.65933  4.85626  4.59811  4.52563  3.95356  3.44717  1.35555  5.62596  4.42471    113 i - - -
          2.68618  4.42225  2.77519  2.73123  3.46354  2.40513  3.72494  3.29354  2.67741  2.69355  4.24690  2.90347  2.73739  3.18146  2.89801  2.37887  2.77519  2.98518  4.58477  3.61503
          0.02453  4.11576  4.83811  0.61958  0.77255  0.74039  0.64804
     55   2.67635  4.75203  3.01710  2.63666  4.17937  3.37428  3.81150  3.56324  2.52459  3.18357  4.07105  3.09426  3.89583  1.85365  2.87640  2.74701  1.82552  3.23410  5.44860  4.14647    114 t - - -
          2.68618  4.42225  2.77519  2.73123  3.46354  2.40513  3.72494  3.29354  2.67741  2.69355  4.24690  2.90347  2.73739  3.18146  2.89801  2.37887  2.77519  2.98518  4.58477  3.61503
          0.02453  4.11576  4.83811  0.61958  0.77255  0.74039  0.64804
     56   2.91933  5.31654  1.55331  2.27817  4.37307  3.34203  1.90384  4.12246  2.72078  3.63851  4.49077  2.84278  3.90891  2.96931  3.23479  2.85305  3.19378  3.73492  5.65155  4.16739    115 d - - -
          2.68618  4.42225  2.77519  2.73123  3.46354  2.40513  3.72494  3.29354  2.67741  2.69355  4.24690  2.90347  2.73739  3.18146  2.89801  2.37887  2.77519  2.98518  4.58477  3.61503
          0.02453  4.11576  4.83811  0.61958  0.77255  0.74039  0.64804
     57   1.73052  4.77419  3.11048  2.68530  4.29135  3.39523  3.80333  3.61616  1.59985  3.26435  4.13039  3.12643  3.91029  2.97439  2.74290  2.76767  2.99697  3.27191  5.48770  4.21532    116 k - - -
          2.68618  4.42225  2.77519  2.73123  3.46354  2.40513  3.72494  3.29354  2.67741  2.69355  4.24690  2.90347  2.73739  3.18146  2.89801  2.37887  2.77519  2.98518  4.58477  3.61503
          0.02453  4.11576  4.83811  0.61958  0.77255  0.74039  0.64804
     58   3.19687  4.54353  4.78392  4.24181  3.25627  4.44420  4.82461  1.39167  4.08065  1.69469  1.81036  4.47698  4.70162  4.27417  4.22932  3.80035  3.43677  2.04264  5.24737  4.12261    117 i - - -
          2.68618  4.42225  2.77519  2.73123  3.46354  2.40513  3.72494  3.29354  2.67741  2.69355  4.24690  2.90347  2.73739  3.18146  2.89801  2.37887  2.77519  2.98518  4.58477  3.61503
          0.02453  4.11576  4.83811  0.61958  0.77255  0.74039  0.64804
     59   2.45241  4.37230  3.43775  3.27220  4.32945  3.09865  4.37148  3.88876  3.36283  3.59245  4.50238  3.45219  3.85903  3.69392  3.63611  0.77550  2.95208  3.36927  5.68348  4.41641    118 s - - -
          2.68618  4.42225  2.77519  2.73123  3.46354  2.40513  3.72494  3.29354  2.67741  2.69355  4.24690  2.90347  2.73739  3.18146  2.89801  2.37887  2.77519  2.98518  4.58477  3.61503
          0.02453  4.11576  4.83811  0.61958  0.77255  0.74039  0.64804
     60   3.65923  4.88842  4.77566  4.45067  1.21753  4.43650  3.58774  3.29501  4.25672  2.59675  3.87370  4.18133  4.74814  4.22594  4.26352  3.82570  3.88360  3.24447  1.62757  2.00831    119 f - - -
          2.68618  4.42225  2.77519  2.73123  3.46354  2.40513  3.72494  3.29354  2.67741  2.69355  4.24690  2.90347  2.73739  3.18146  2.89801  2.37887  2.77519  2.98518  4.58477  3.61503
          0.02453  4.11576  4.83811  0.61958  0.77255  0.74039  0.64804
     61   3.10779  4.81704  3.74234  3.62146  4.58448  3.49113  4.67297  4.20015  3.70113  3.79731  4.86201  3.90047  0.47833  4.08223  3.91310  3.28438  3.56971  3.81635  5.69699  4.71060    120 P - - -
          2.68618  4.42225  2.77519  2.73123  3.46354  2.40513  3.72494  3.29354  2.67741  2.69355  4.24690  2.90347  2.73739  3.18146  2.89801  2.37887  2.77519  2.98518  4.58477  3.61503
          0.02453  4.11576  4.83811  0.61958  0.77255  0.74039  0.64804
     62   2.55967  4.65696  2.82854  2.61923  4.39680  3.17860  3.95761  3.92005  2.84204  3.52971  4.36132  1.72680  3.82821  3.15815  3.25711  1.57682  2.95404  3.44511  5.67610  4.32505    121 s - - -
          2.68618  4.42225  2.77519  2.73123  3.46354  2.40513  3.72494  3.29354  2.67741  2.69355  4.24690  2.90347  2.73739  3.18146  2.89801  2.37887  2.77519  2.98518  4.58477  3.61503
          0.02453  4.11576  4.83811  0.61958  0.77255  0.74039  0.64804
     63   2.74418  4.82780  3.14188  2.68209  4.28628  3.44643  3.76741  3.61100  1.58316  3.24459  4.11304  3.12857  3.93021  2.93318  2.64906  2.80429  1.86536  3.28189  5.46036  4.19378    122 k - - -
          2.68660  4.42085  2.77455  2.73097  3.46396  2.40530  3.72536  3.29396  2.67718  2.69397  4.24731  2.90388  2.73713  3.18188  2.89762  2.37929  2.77490  2.98385  4.58519  3.61545
          0.33330  1.28908  4.83811  2.01636  0.14288  0.35422  1.20973
     64   2.91624  4.54062  3.93711  3.35178  2.17371  3.90386  4.07625  2.86783  3.09514  2.37950  2.33888  3.69296  4.26591  3.49727  1.67983  3.18420  3.14492  2.74282  4.93207  3.61368    133 r - - -
          2.68618  4.42225  2.77519  2.73123  3.46354  2.40513  3.72494  3.29354  2.67741  2.69355  4.24690  2.90347  2.73739  3.18146  2.89801  2.37887  2.77519  2.98518  4.58477  3.61503
          0.01669  4.49715  5.21950  0.61958  0.77255  0.48576  0.95510
     65   2.14933  4.86410  3.09817  1.99008  4.09961  3.54588  2.49707  3.49278  2.60408  3.12886  3.96199  3.10612  3.95714  2.95708  3.04967  2.78647  2.97240  2.28919  5.39436  4.07286    134 e - - -
          2.68618  4.42225  2.77519  2.73123  3.46354  2.40513  3.72494  3.29354  2.67741  2.69355  4.24690  2.90347  2.73739  3.18146  2.89801  2.37887  2.77519  2.98518  4.58477  3.61503
          0.01669  4.49715  5.21950  0.61958  0.77255  0.48576  0.95510
     66   3.79288  5.06129  5.46631  4.90845  3.25160  5.06884  5.34354  2.47786  4.71001  0.84116  1.40730  5.15422  5.15782  4.72575  4.74421  4.46010  4.00406  2.72024  5.45143  4.44351    135 l - - -
          2.68618  4.42225  2.77519  2.73123  3.46354  2.40513  3.72494  3.29354  2.67741  2.69355  4.24690  2.90347  2.73739  3.18146  2.89801  2.37887  2.77519  2.98518  4.58477  3.61503
          0.01669  4.49715  5.21950  0.61958  0.77255  0.48576  0.95510
     67   2.86640  5.13082  3.22232  2.63855  4.45327  3.62879  3.74893  3.85981  1.80926  3.39577  4.20366  2.29289  4.01271  2.87789  1.98150  2.86915  3.08171  2.33393  5.55631  4.25139    136 k - - -
          2.68618  4.42225  2.77519  2.73123  3.46354  2.40513  3.72494  3.29354  2.67741  2.69355  4.24690  2.90347  2.73739  3.18146  2.89801  2.37887  2.77519  2.98518  4.58477  3.61503
          0.01669  4.49715  5.21950  0.61958  0.77255  0.48576  0.95510
     68   2.00573  4.65895  3.36558  2.81295  3.92572  3.57165  3.87958  3.29823  2.71347  2.14477  3.83146  3.26384  4.00172  3.09878  2.28758  2.08584  2.96690  3.01985  5.27964  4.00859    137 a - - -
          2.68618  4.42225  2.77519  2.73123  3.46354  2.40513  3.72494  3.29354  2.67741  2.69355  4.24690  2.90347  2.73739  3.18146  2.89801  2.37887  2.77519  2.98518  4.58477  3.61503
          0.01669  4.49715  5.21950  0.61958  0.77255  0.48576  0.95510
     69   1.39756  4.39973  3.89958  3.44634  3.91646  2.05626  4.33138  1.95892  3.40430  2.94352  3.87230  3.66898  4.09683  3.69023  3.69893  2.87609  3.00888  2.77679  5.38983  4.17751    138 a - - -
          2.68618  4.42225  2.77519  2.73123  3.46354  2.40513  3.72494  3.29354  2.67741  2.69355  4.24690  2.90347  2.73739  3.18146  2.89801  2.37887  2.77519  2.98518  4.58477  3.61503
          0.01669  4.49715  5.21950  0.61958  0.77255  0.48576  0.95510
     70   2.28622  4.96147  3.02389  2.58953  4.38571  3.46884  2.37546  3.84057  2.64456  3.41557  4.21693  2.57325  3.95163  2.99505  3.10022  1.59926  3.01598  3.45495  5.61335  4.26042    139 s - - -
          2.68618  4.42225  2.77519  2.73123  3.46354  2.40513  3.72494  3.29354  2.67741  2.69355  4.24690  2.90347  2.73739  3.18146  2.89801  2.37887  2.77519  2.98518  4.58477  3.61503
          0.01669  4.49715  5.21950  0.61958  0.77255  0.48576  0.95510
     71   3.30468  4.64122  5.03659  4.55592  2.11729  4.51888  4.82522  2.20904  4.42677  2.22884  3.51969  4.64025  4.86331  4.58501  4.53474  3.90593  3.57131  0.86062  5.16989  3.76364    140 v - - -
          2.68618  4.42225  2.77519  2.73123  3.46354  2.40513  3.72494  3.29354  2.67741  2.69355  4.24690  2.90347  2.73739  3.18146  2.89801  2.37887  2.77519  2.98518  4.58477  3.61503
          0.01669  4.49715  5.21950  0.61958  0.77255  0.48576  0.95510
     72   1.66078  5.16199  3.11605  2.61805  4.53604  3.59191  3.78780  3.95485  1.81510  3.48116  4.28709  3.12333  4.01548  2.05063  2.76355  2.87265  3.10925  3.58544  5.63570  4.31583    141 a - - -
          2.68618  4.42225  2.77519  2.73123  3.46354  2.40513  3.72494  3.29354  2.67741  2.69355  4.24690  2.90347  2.73739  3.18146  2.89801  2.37887  2.77519  2.98518  4.58477  3.61503
          0.01669  4.49715  5.21950  0.61958  0.77255  0.48576  0.95510
     73   2.79791  5.24855  2.07949  1.87660  4.55989  3.49000  3.74364  4.02176  2.00355  3.53758  4.30809  2.96465  3.92821  2.86058  3.01502  2.76104  3.03604  2.40838  5.69837  4.29399    142 e - - -
          2.68618  4.42225  2.77519  2.73123  3.46354  2.40513  3.72494  3.29354  2.67741  2.69355  4.24690  2.90347  2.73739  3.18146  2.89801  2.37887  2.77519  2.98518  4.58477  3.61503
          0.01669  4.49715  5.21950  0.61958  0.77255  0.48576  0.95510
     74   2.03945  4.37140  4.58509  4.00827  3.38666  4.13996  4.49872  2.33708  3.87499  1.63394  2.25675  4.18274  4.47999  4.06799  4.01922  3.45284  3.20295  1.65813  5.07191  3.90781    143 l - - -
          2.68618  4.42225  2.77519  2.73123  3.46354  2.40513  3.72494  3.29354  2.67741  2.69355  4.24690  2.90347  2.73739  3.18146  2.89801  2.37887  2.77519  2.98518  4.58477  3.61503
          0.01669  4.49715  5.21950  0.61958  0.77255  0.48576  0.95510
     75   3.94499  5.24514  5.19612  4.87908  3.50852  4.77429  5.35184  2.77761  4.65029  0.36783  3.40484  5.10271  5.12806  4.85649  4.70714  4.49002  4.22308  2.96860  5.56573  4.42098    144 L - - -
          2.68618  4.42225  2.77519  2.73123  3.46354  2.40513  3.72494  3.29354  2.67741  2.69355  4.24690  2.90347  2.73739  3.18146  2.89801  2.37887  2.77519  2.98518  4.58477  3.61503
          0.01669  4.49715  5.21950  0.61958  0.77255  0.48576  0.95510
     76   3.15099  5.45558  2.72681  1.25897  4.91086  3.56629  4.10905  4.40166  2.99883  3.93906  4.79800  3.14919  1.40960  3.28154  3.47479  3.11223  3.45465  3.99371  6.06327  4.69357    145 e - - -
          2.68618  4.42225  2.77519  2.73123  3.46354  2.40513  3.72494  3.29354  2.67741  2.69355  4.24690  2.90347  2.73739  3.18146  2.89801  2.37887  2.77519  2.98518  4.58477  3.61503
          0.01669  4.49715  5.21950  0.61958  0.77255  0.48576  0.95510
     77   1.91562  4.88343  3.12555  2.72768  4.43593  3.45901  3.95872  3.85891  2.74072  3.45467  4.27826  3.19547  1.73469  2.05984  3.15345  2.80477  3.06142  3.46579  5.67544  4.35649    146 p - - -
          2.68618  4.42225  2.77519  2.73123  3.46354  2.40513  3.72494  3.29354  2.67741  2.69355  4.24690  2.90347  2.73739  3.18146  2.89801  2.37887  2.77519  2.98518  4.58477  3.61503
          0.20652  4.49715  1.74043  0.61958  0.77255  0.48576  0.95510
     78   2.43440  4.39667  3.51275  3.34289  4.70841  1.12605  4.51109  4.20422  3.53347  3.86249  4.67012  3.49670  3.89354  3.78693  3.84280  1.47208  2.95036  3.54475  6.01534  4.80534    147 g - - -
          2.68618  4.42225  2.77519  2.73123  3.46354  2.40513  3.72494  3.29354  2.67741  2.69355  4.24690  2.90347  2.73739  3.18146  2.89801  2.37887  2.77519  2.98518  4.58477  3.61503
          0.02014  4.31078  5.03312  0.61958  0.77255  0.74039  0.64804
     79   1.93488  4.41279  4.50931  3.96330  3.45854  4.16978  4.59462  1.53987  3.84227  1.60733  3.33554  4.19135  4.52178  4.08097  4.03778  3.50070  3.24537  2.02548  5.21961  4.04390    148 i - - -
          2.68618  4.42225  2.77519  2.73123  3.46354  2.40513  3.72494  3.29354  2.67741  2.69355  4.24690  2.90347  2.73739  3.18146  2.89801  2.37887  2.77519  2.98518  4.58477  3.61503
          0.02014  4.31078  5.03312  0.61958  0.77255  0.74039  0.64804
     80   2.76172  5.02982  2.82742  2.47960  4.32799  3.42484  2.20830  3.88070  2.57612  3.43451  4.24684  2.10264  3.91848  2.93925  3.02110  1.91642  3.03389  3.49779  5.56477  4.17134    149 s - - -
          2.68618  4.42225  2.77519  2.73123  3.46354  2.40513  3.72494  3.29354  2.67741  2.69355  4.24690  2.90347  2.73739  3.18146  2.89801  2.37887  2.77519  2.98518  4.58477  3.61503
          0.02014  4.31078  5.03312  0.61958  0.77255  0.74039  0.64804
     81   2.45634  4.44245  3.43909  3.09151  4.44075  1.80385  4.22976  3.85868  3.15179  3.51660  4.33542  3.36781  1.90977  3.45801  3.51964  2.60797  1.82811  3.35220  5.75206  4.50844    150 g - - -
          2.68618  4.42225  2.77519  2.73123  3.46354  2.40513  3.72494  3.29354  2.67741  2.69355  4.24690  2.90347  2.73739  3.18146  2.89801  2.37887  2.77519  2.98518  4.58477  3.61503
          0.02014  4.31078  5.03312  0.61958  0.77255  0.74039  0.64804
     82   2.97589  4.90482  1.82027  2.78781  3.86781  3.64260  4.06521  3.16718  3.04152  1.31942  3.88156  3.29044  4.14584  3.31956  3.46765  3.08018  3.24736  3.01129  5.40770  4.07207    151 l - - -
          2.68618  4.42225  2.77519  2.73123  3.46354  2.40513  3.72494  3.29354  2.67741  2.69355  4.24690  2.90347  2.73739  3.18146  2.89801  2.37887  2.77519  2.98518  4.58477  3.61503
          0.02014  4.31078  5.03312  0.61958  0.77255  0.74039  0.64804
     83   2.70104  4.58328  3.35250  2.81450  2.44272  3.57852  3.83197  3.11616  1.96044  2.79956  3.70378  3.25707  3.98966  3.08748  3.04656  2.84403  2.05820  2.87155  5.11503  3.81782    152 k - - -
          2.68618  4.42225  2.77519  2.73123  3.46354  2.40513  3.72494  3.29354  2.67741  2.69355  4.24690  2.90347  2.73739  3.18146  2.89801  2.37887  2.77519  2.98518  4.58477  3.61503
          0.02014  4.31078  5.03312  0.61958  0.77255  0.74039  0.64804
     84   2.92261  5.03046  3.08627  2.78555  4.65844  1.31179  3.98918  4.10427  1.61167  3.65610  4.50728  3.24285  4.05967  3.16192  2.92599  2.96520  3.23961  3.69767  5.75391  4.49996    153 g - - -
          2.68618  4.42225  2.77519  2.73123  3.46354  2.40513  3.72494  3.29354  2.67741  2.69355  4.24690  2.90347  2.73739  3.18146  2.89801  2.37887  2.77519  2.98518  4.58477  3.61503
          0.02014  4.31078  5.03312  0.61958  0.77255  0.74039  0.64804
     85   3.06953  4.78394  3.91815  3.30739  3.67726  3.90652  4.05848  3.02389  2.64506  1.25584  3.63797  3.65807  4.28988  3.33030  1.78410  3.27189  3.29542  2.93785  5.21560  3.98163    154 l - - -
          2.68626  4.42233  2.77527  2.73075  3.46362  2.40521  3.72502  3.29362  2.67749  2.69363  4.24698  2.90355  2.73679  3.18154  2.89809  2.37895  2.77527  2.98526  4.58485  3.61511
          0.52832  0.90662  5.03312  0.12936  2.10912  0.35422  1.20973
     86   4.40957  5.45072  5.24701  5.07866  2.15656  4.94404  3.73758  4.10245  4.81837  3.31055  4.63576  4.53972  5.23010  4.66572  4.73172  4.36373  4.61507  4.02827  1.84507  0.65031    156 Y - - -
          2.68618  4.42225  2.77519  2.73123  3.46354  2.40513  3.72494  3.29354  2.67741  2.69355  4.24690  2.90347  2.73739  3.18146  2.89801  2.37887  2.77519  2.98518  4.58477  3.61503
          0.20794  4.49715  1.73386  0.61958  0.77255  0.48576  0.95510
     87   2.89963  5.39476  1.82038  1.63018  4.71253  3.39460  3.80258  4.19198  2.69287  3.70553  4.50643  2.86797  3.93019  2.94220  3.23234  2.83036  2.01080  3.77559  5.87187  4.42312    157 e - - -
          2.68618  4.42225  2.77519  2.73123  3.46354  2.40513  3.72494  3.29354  2.67741  2.69355  4.24690  2.90347  2.73739  3.18146  2.89801  2.37887  2.77519  2.98518  4.58477  3.61503
          0.02017  4.30938  5.03173  0.61958  0.77255  0.74192  0.64664
     88   2.83466  4.57266  3.83120  3.42837  3.14433  3.61457  4.02245  3.37122  3.25594  2.98918  3.97505  3.65665  4.17717  3.63320  3.50737  1.85420  3.18386  3.10906  1.32998  3.16588    158 w - - -
          2.68618  4.42225  2.77519  2.73123  3.46354  2.40513  3.72494  3.29354  2.67741  2.69355  4.24690  2.90347  2.73739  3.18146  2.89801  2.37887  2.77519  2.98518  4.58477  3.61503
          0.02017  4.30938  5.03173  0.61958  0.77255  0.74192  0.64664
     89   2.15622  4.43012  3.43466  2.91812  3.72662  3.46224  3.92380  3.11251  2.88761  2.81542  3.69262  3.30951  3.94615  3.20754  3.25984  2.26148  2.00725  2.83858  5.14111  2.42767    159 t - - -
          2.68618  4.42225  2.77519  2.73123  3.46354  2.40513  3.72494  3.29354  2.67741  2.69355  4.24690  2.90347  2.73739  3.18146  2.89801  2.37887  2.77519  2.98518  4.58477  3.61503
          0.21989  4.30938  1.69306  0.61958  0.77255  0.74192  0.64664
     90   2.76587  4.80814  2.94025  2.68304  4.04925  1.69220  1.80972  3.81453  2.74908  3.39732  4.27368  3.14170  3.93998  3.15022  3.11659  2.83128  3.09694  3.44218  5.37758  3.99091    160 g - - -
          2.68618  4.42225  2.77519  2.73123  3.46354  2.40513  3.72494  3.29354  2.67741  2.69355  4.24690  2.90347  2.73739  3.18146  2.89801  2.37887  2.77519  2.98518  4.58477  3.61503
          0.02458  4.11407  4.83641  0.61958  0.77255  0.91932  0.50881
     91   2.79975  4.66405  3.36579  2.87186  3.64381  3.62827  3.87340  3.01350  2.62486  2.47888  2.05377  3.30828  4.04307  1.95880  2.93623  2.94360  3.04332  2.87422  5.15289  3.88011    161 q - - -
          2.68755  4.41994  2.77479  2.73091  3.46350  2.40601  3.72631  3.29312  2.67813  2.69100  4.24521  2.90483  2.73569  3.18017  2.89777  2.38024  2.77550  2.98655  4.57323  3.61640
          0.33397  1.28739  4.83641  3.15388  0.04362  0.28689  1.38866
     92   3.78720  5.39076  4.46231  4.41571  5.29243  4.04582  5.39729  5.05745  4.53779  4.58605  5.68849  4.64371  0.20281  4.90153  4.67136  3.98265  4.28044  4.61918  6.25450  5.43361    193 P - - -
          2.68618  4.42225  2.77519  2.73123  3.46354  2.40513  3.72494  3.29354  2.67741  2.69355  4.24690  2.90347  2.73739  3.18146  2.89801  2.37887  2.77519  2.98518  4.58477  3.61503
          0.01669  4.49715  5.21950  0.61958  0.77255  0.48576  0.95510
     93   2.15854  4.90724  3.09388  1.80262  4.08259  3.55324  2.93704  3.55502  2.56907  3.16306  3.99068  3.09531  3.95712  2.93544  3.01090  2.78717  2.98004  3.24239  2.71145  4.02847    194 e - - -
          2.68618  4.42225  2.77519  2.73123  3.46354  2.40513  3.72494  3.29354  2.67741  2.69355  4.24690  2.90347  2.73739  3.18146  2.89801  2.37887  2.77519  2.98518  4.58477  3.61503
          0.01669  4.49715  5.21950  0.61958  0.77255  0.48576  0.95510
     94   2.05708  5.26503  2.94570  1.95196  4.62585  3.55605  3.78257  4.06244  1.46133  3.57084  4.36148  3.05277  3.99578  2.90528  2.85563  2.85461  3.11813  3.67013  5.71326  4.35517    195 k - - -
          2.68618  4.42225  2.77519  2.73123  3.46354  2.40513  3.72494  3.29354  2.67741  2.69355  4.24690  2.90347  2.73739  3.18146  2.89801  2.37887  2.77519  2.98518  4.58477  3.61503
          0.01669  4.49715  5.21950  0.61958  0.77255  0.48576  0.95510
     95   2.80340  5.25091  2.41628  2.12097  4.55676  3.50183  3.73760  4.03369  1.55338  3.53769  4.30776  2.97588  3.93319  2.85399  2.96594  2.76683  3.03852  3.62768  5.68493  2.68384    196 k - - -
          2.68618  4.42225  2.77519  2.73123  3.46354  2.40513  3.72494  3.29354  2.67741  2.69355  4.24690  2.90347  2.73739  3.18146  2.89801  2.37887  2.77519  2.98518  4.58477  3.61503
          0.01669  4.49715  5.21950  0.61958  0.77255  0.48576  0.95510
     96   2.85205  4.95593  3.12057  2.04349  1.85338  3.61671  3.82278  3.56701  1.91513  3.17470  4.03880  3.16669  4.03442  3.01444  2.98021  2.89906  3.08303  3.27767  5.36737  4.01065    197 f - - -
          2.68626  4.42233  2.77528  2.73132  3.46362  2.40521  3.72503  3.29362  2.67749  2.69300  4.24698  2.90355  2.73748  3.18155  2.89809  2.37895  2.77528  2.98527  4.58485  3.61354
          0.20652  1.70829  5.21950  0.67398  0.71269  0.48576  0.95510
     97   0.74492  4.45288  3.99194  3.80752  4.85182  1.73469  4.82201  4.25978  3.91208  3.98328  4.80301  3.78761  4.03689  4.14370  4.15230  2.72548  3.06572  3.60911  6.18259  5.04001    200 a - - -
          2.68618  4.42225  2.77519  2.73123  3.46354  2.40513  3.72494  3.29354  2.67741  2.69355  4.24690  2.90347  2.73739  3.18146  2.89801  2.37887  2.77519  2.98518  4.58477  3.61503
          0.01669  4.49715  5.21950  0.61958  0.77255  0.48576  0.95510
     98   2.71494  4.53618  3.41943  2.12407  2.44259  3.63622  3.90623  3.03974  2.87095  2.75858  3.64996  3.32884  4.03682  3.18832  3.25805  2.14551  2.95538  2.17356  5.10923  3.84157    201 e - - -
          2.68618  4.42225  2.77519  2.73123  3.46354  2.40513  3.72494  3.29354  2.67741  2.69355  4.24690  2.90347  2.73739  3.18146  2.89801  2.37887  2.77519  2.98518  4.58477  3.61503
          0.01669  4.49715  5.21950  0.61958  0.77255  0.48576  0.95510
     99   4.44532  5.45212  5.32407  5.19865  0.97930  4.99625  3.73497  4.02827  4.99477  3.21998  4.57185  4.57407  5.26503  4.72319  4.84966  4.40211  4.64875  3.98285  3.81880  0.92160    202 y - - -
          2.68618  4.42225  2.77519  2.73123  3.46354  2.40513  3.72494  3.29354  2.67741  2.69355  4.24690  2.90347  2.73739  3.18146  2.89801  2.37887  2.77519  2.98518  4.58477  3.61503
          0.01669  4.49715  5.21950  0.61958  0.77255  0.48576  0.95510
    100   2.07370  5.17312  2.88487  1.95778  4.51542  3.48769  3.75337  3.97557  2.52408  3.49936  4.27431  2.99110  3.92777  2.10013  3.00462  2.05945  3.02012  3.57439  5.66746  4.27833    203 e - - -
          2.68618  4.42225  2.77519  2.73123  3.46354  2.40513  3.72494  3.29354  2.67741  2.69355  4.24690  2.90347  2.73739  3.18146  2.89801  2.37887  2.77519  2.98518  4.58477  3.61503
          0.01669  4.49715  5.21950  0.61958  0.77255  0.48576  0.95510
    101   1.62567  4.48646  3.73177  3.37097  4.65124  3.24286  4.45879  4.08512  3.40806  3.74184  4.54349  3.55975  1.97898  3.69699  3.75628  1.26306  2.98849  3.50950  5.96332  4.73948    204 s - - -
          2.68618  4.42225  2.77519  2.73123  3.46354  2.40513  3.72494  3.29354  2.67741  2.69355  4.24690  2.90347  2.73739  3.18146  2.89801  2.37887  2.77519  2.98518  4.58477  3.61503
          0.17865  4.49715  1.88083  0.61958  0.77255  0.48576  0.95510
    102   2.42642  4.37180  3.67801  3.37299  4.50551  3.15144  4.42774  3.89177  3.39037  3.60746  4.44339  3.51806  3.90013  3.69733  3.69686  1.07602  1.64644  3.35442  5.85169  4.63333    205 s - - -
          2.68618  4.42225  2.77519  2.73123  3.46354  2.40513  3.72494  3.29354  2.67741  2.69355  4.24690  2.90347  2.73739  3.18146  2.89801  2.37887  2.77519  2.98518  4.58477  3.61503
          0.01959  4.33809  5.06044  0.61958  0.77255  0.70954  0.67702
    103   3.09259  4.79663  3.95536  3.34393  3.67810  3.93250  4.08584  3.02432  2.67478  1.20923  3.63682  3.69058  4.31470  3.36113  1.79848  3.30067  3.31855  2.94550  5.22768  3.99655    206 l - - -
          2.68618  4.42225  2.77519  2.73123  3.46354  2.40513  3.72494  3.29354  2.67741  2.69355  4.24690  2.90347  2.73739  3.18146  2.89801  2.37887  2.77519  2.98518  4.58477  3.61503
          0.01959  4.33809  5.06044  0.61958  0.77255  0.70954  0.67702
    104   2.87527  5.04889  3.15435  2.72673  4.58982  3.52627  3.84751  4.01560  1.22708  3.54695  4.38008  3.18473  4.02330  2.99579  2.69204  1.87534  3.15366  3.62430  5.66371  4.38159    207 k - - -
          2.68618  4.42225  2.77519  2.73123  3.46354  2.40513  3.72494  3.29354  2.67741  2.69355  4.24690  2.90347  2.73739  3.18146  2.89801  2.37887  2.77519  2.98518  4.58477  3.61503
          0.01959  4.33809  5.06044  0.61958  0.77255  0.70954  0.67702
    105   2.73789  4.74999  3.08668  1.93694  3.97104  3.53913  3.83462  2.18405  2.68455  2.96843  3.86369  3.14616  2.35440  3.03567  3.10511  2.82863  2.98563  2.97321  5.33197  4.03270    208 e - - -
          2.68618  4.42225  2.77519  2.73123  3.46354  2.40513  3.72494  3.29354  2.67741  2.69355  4.24690  2.90347  2.73739  3.18146  2.89801  2.37887  2.77519  2.98518  4.58477  3.61503
          0.01959  4.33809  5.06044  0.61958  0.77255  0.70954  0.67702
    106   3.38656  5.45812  3.91269  3.11285  5.01165  3.94540  3.77634  4.30939  1.36580  3.67892  4.56382  3.46437  4.28315  2.90490  1.05645  3.36671  3.51327  3.99677  5.65464  4.55250    209 r - - -
          2.68618  4.42225  2.77519  2.73123  3.46354  2.40513  3.72494  3.29354  2.67741  2.69355  4.24690  2.90347  2.73739  3.18146  2.89801  2.37887  2.77519  2.98518  4.58477  3.61503
          0.01959  4.33809  5.06044  0.61958  0.77255  0.70954  0.67702
    107   3.09422  5.44512  1.06525  2.44409  4.92051  3.42953  4.06156  4.46111  3.08129  3.99266  4.85803  3.00780  1.87369  3.24440  3.64203  3.03607  3.41997  4.02141  6.09588  4.68016    210 d - - -
          2.68618  4.42225  2.77519  2.73123  3.46354  2.40513  3.72494  3.29354  2.67741  2.69355  4.24690  2.90347  2.73739  3.18146  2.89801  2.37887  2.77519  2.98518  4.58477  3.61503
          0.01959  4.33809  5.06044  0.61958  0.77255  0.70954  0.67702
    108   2.75244  4.77886  3.24763  2.71578  4.03121  3.56058  3.79411  3.40476  1.83414  2.09781  3.91538  3.18275  3.97986  2.98278  2.85011  2.01517  2.99502  3.12190  5.32475  4.04125    211 k - - -
          2.68618  4.42225  2.77519  2.73123  3.46354  2.40513  3.72494  3.29354  2.67741  2.69355  4.24690  2.90347  2.73739  3.18146  2.89801  2.37887  2.77519  2.98518  4.58477  3.61503
          0.01959  4.33809  5.06044  0.61958  0.77255  0.70954  0.67702
    109   2.48441  4.40780  3.68226  3.44245  4.54659  2.14631  4.50787  3.91232  3.50021  3.64881  4.50279  3.57761  3.94533  3.80063  3.78496  2.66949  0.88160  3.38727  5.88518  4.69701    212 t - - -
          2.68618  4.42225  2.77519  2.73123  3.46354  2.40513  3.72494  3.29354  2.67741  2.69355  4.24690  2.90347  2.73739  3.18146  2.89801  2.37887  2.77519  2.98518  4.58477  3.61503
          0.01959  4.33809  5.06044  0.61958  0.77255  0.70954  0.67702
    110   3.00091  5.45226  1.72013  2.40017  4.79627  3.47087  3.84631  4.28341  1.29116  3.77374  4.59190  2.95802  4.00238  2.98859  3.06941  2.93144  3.25768  3.87227  5.88758  4.48401    213 k - - -
          2.68618  4.42225  2.77519  2.73123  3.46354  2.40513  3.72494  3.29354  2.67741  2.69355  4.24690  2.90347  2.73739  3.18146  2.89801  2.37887  2.77519  2.98518  4.58477  3.61503
          0.01959  4.33809  5.06044  0.61958  0.77255  0.70954  0.67702
    111   2.40264  1.97448  3.91308  3.49645  4.22014  3.17926  4.39969  3.60857  3.43703  3.32343  4.17394  3.58331  1.92322  3.72066  3.71997  1.59023  2.86994  3.15791  5.61695  4.41990    214 s - - -
          2.68618  4.42225  2.77519  2.73123  3.46354  2.40513  3.72494  3.29354  2.67741  2.69355  4.24690  2.90347  2.73739  3.18146  2.89801  2.37887  2.77519  2.98518  4.58477  3.61503
          0.01959  4.33809  5.06044  0.61958  0.77255  0.70954  0.67702
    112   2.73989  4.51659  3.57689  3.00474  3.71793  3.65790  3.93447  2.03169  2.75493  2.70336  3.64515  3.40458  4.06670  3.21022  2.09932  2.93907  2.04492  2.68651  5.14497  3.91023    215 i - - -
          2.68618  4.42225  2.77519  2.73123  3.46354  2.40513  3.72494  3.29354  2.67741  2.69355  4.24690  2.90347  2.73739  3.18146  2.89801  2.37887  2.77519  2.98518  4.58477  3.61503
          0.01959  4.33809  5.06044  0.61958  0.77255  0.70954  0.67702
    113   2.65064  4.74624  3.26034  2.74222  4.28731  3.41828  3.85942  3.69406  2.56407  3.29855  4.12153  3.18102  3.92497  3.02537  1.97541  1.87025  1.98212  3.31668  5.51477  4.22641    216 s - - -
          2.68618  4.42225  2.77519  2.73123  3.46354  2.40513  3.72494  3.29354  2.67741  2.69355  4.24690  2.90347  2.73739  3.18146  2.89801  2.37887  2.77519  2.98518  4.58477  3.61503
          0.01959  4.33809  5.06044  0.61958  0.77255  0.70954  0.67702
    114   3.25524  4.57891  4.99105  4.43061  1.93187  4.49541  4.73699  2.26922  4.28760  1.30047  3.12077  4.56488  4.74457  4.37783  4.36089  3.83612  3.48430  1.56494  5.06141  3.82216    217 l - - -
          2.68626  4.42233  2.77528  2.73132  3.46362  2.40426  3.72503  3.29362  2.67749  2.69363  4.24698  2.90355  2.73748  3.18155  2.89809  2.37895  2.77528  2.98527  4.58485  3.61511
          0.24860  1.54286  5.06044  0.67408  0.71259  0.70954  0.67702
    115   3.41846  4.74014  4.95485  4.60828  3.73698  4.54096  5.27572  0.63545  4.44832  2.25160  3.62462  4.79423  4.94990  4.76346  4.59614  4.10458  3.71791  1.97278  5.70685  4.47150    220 I - - -
          2.68618  4.42225  2.77519  2.73123  3.46354  2.40513  3.72494  3.29354  2.67741  2.69355  4.24690  2.90347  2.73739  3.18146  2.89801  2.37887  2.77519  2.98518  4.58477  3.61503
          0.01959  4.33809  5.06044  0.61958  0.77255  0.36763  1.17887
    116   3.12499  5.72776  1.27954  2.35199  5.02602  3.48318  3.96001  4.55834  2.90906  4.02545  4.84051  2.00567  4.06833  1.96909  3.48070  3.01626  3.39914  4.11080  6.16420  4.66381    221 d - - -
          2.68618  4.42225  2.77519  2.73123  3.46354  2.40513  3.72494  3.29354  2.67741  2.69355  4.24690  2.90347  2.73739  3.18146  2.89801  2.37887  2.77519  2.98518  4.58477  3.61503
          0.01669  4.49715  5.21950  0.61958  0.77255  0.48576  0.95510
    117   1.93989  4.43343  3.89771  3.52681  4.60830  3.23271  4.53946  4.00237  3.52431  3.70073  4.51531  3.63764  3.98128  3.80636  3.83900  1.18714  1.54054  3.44551  5.94932  4.74962    222 s - - -
          2.68618  4.42225  2.77519  2.73123  3.46354  2.40513  3.72494  3.29354  2.67741  2.69355  4.24690  2.90347  2.73739  3.18146  2.89801  2.37887  2.77519  2.98518  4.58477  3.61503
          0.41646  4.49715  1.11024  0.61958  0.77255  0.48576  0.95510
    118   2.84823  4.42610  3.88640  3.33476  3.32845  3.88313  4.14153  1.70207  3.14956  1.73709  3.24462  3.69192  4.23232  2.57132  3.42095  3.17552  3.08068  2.34239  5.00945  3.79896    223 i - - -
          2.68622  4.42229  2.77524  2.73127  3.46358  2.40517  3.72499  3.29358  2.67745  2.69359  4.24694  2.90351  2.73744  3.18150  2.89805  2.37891  2.77524  2.98522  4.58066  3.61507
          0.32302  1.31662  4.82783  0.20679  1.67768  0.28477  1.39508
    119   3.44526  4.89009  4.47258  4.04442  1.92809  4.30901  3.82728  3.44147  3.94632  2.96437  4.05210  4.08606  4.68185  4.07761  4.11680  2.10408  3.69009  3.27298  4.08896  0.99481    225 y - - -
          2.68618  4.42225  2.77519  2.73123  3.46354  2.40513  3.72494  3.29354  2.67741  2.69355  4.24690  2.90347  2.73739  3.18146  2.89801  2.37887  2.77519  2.98518  4.58477  3.61503
          0.01669  4.49715  5.21950  0.61958  0.77255  0.48576  0.95510
    120   3.02374  5.40450  3.08232  2.62701  4.80078  3.65774  3.79136  4.23046  1.35687  3.67639  4.47771  2.07504  4.07805  2.09820  2.63477  2.98056  3.23530  3.83728  5.75565  4.44473    226 k - - -
          2.68618  4.42225  2.77519  2.73123  3.46354  2.40513  3.72494  3.29354  2.67741  2.69355  4.24690  2.90347  2.73739  3.18146  2.89801  2.37887  2.77519  2.98518  4.58477  3.61503
          0.01669  4.49715  5.21950  0.61958  0.77255  0.48576  0.95510
    121   3.01996  5.39071  3.27850  1.91829  4.81569  3.70632  3.75342  4.22362  1.73676  3.64834  4.44356  3.17965  4.08393  2.35244  1.62927  2.98132  3.21552  3.83111  5.70817  4.42703    227 r - - -
          2.68618  4.42225  2.77519  2.73123  3.46354  2.40513  3.72494  3.29354  2.67741  2.69355  4.24690  2.90347  2.73739  3.18146  2.89801  2.37887  2.77519  2.98518  4.58477  3.61503
          0.01669  4.49715  5.21950  0.61958  0.77255  0.48576  0.95510
    122   1.01709  4.74638  3.38616  3.05420  4.15666  3.48875  2.13352  3.76315  3.02831  3.41198  4.29679  3.43136  4.09433  3.42783  3.37099  2.90802  3.15163  3.39683  5.53776  4.18295    228 a - - -
          2.68618  4.42225  2.77519  2.73123  3.46354  2.40513  3.72494  3.29354  2.67741  2.69355  4.24690  2.90347  2.73739  3.18146  2.89801  2.37887  2.77519  2.98518  4.58477  3.61503
          0.01669  4.49715  5.21950  0.61958  0.77255  0.48576  0.95510
    123   4.17622  5.33375  5.04467  4.77660  0.86401  4.82865  1.83677  3.95898  4.60891  3.24459  4.50589  4.42513  5.11777  4.51549  4.60753  4.19394  4.38356  3.85480  3.84439  1.67100    229 f - - -
          2.68618  4.42225  2.77519  2.73123  3.46354  2.40513  3.72494  3.29354  2.67741  2.69355  4.24690  2.90347  2.73739  3.18146  2.89801  2.37887  2.77519  2.98518  4.58477  3.61503
          0.01669  4.49715  5.21950  0.61958  0.77255  0.48576  0.95510
    124   2.38510  5.52390  1.83534  1.58668  4.84415  2.64672  3.85566  4.35002  2.72862  3.82556  4.60561  2.36897  3.99626  2.98423  3.27397  2.88531  3.22134  3.90781  5.96785  4.50501    230 e - - -
          2.68618  4.42225  2.77519  2.73123  3.46354  2.40513  3.72494  3.29354  2.67741  2.69355  4.24690  2.90347  2.73739  3.18146  2.89801  2.37887  2.77519  2.98518  4.58477  3.61503
          0.01669  4.49715  5.21950  0.61958  0.77255  0.48576  0.95510
    125   2.89344  5.20839  1.97680  1.89917  4.45460  3.51688  3.85186  3.87425  2.71045  3.45456  1.79173  3.01528  4.00123  3.00406  3.20780  2.87575  3.14246  3.53375  5.69841  4.31410    231 m - - -
          2.68572  4.42242  2.77536  2.73140  3.46371  2.40530  3.72511  3.29371  2.67758  2.69372  4.24707  2.90364  2.73625  3.18163  2.89818  2.37904  2.77536  2.98451  4.58494  3.61520
          0.20794  1.70192  5.21950  1.23241  0.34473  0.48576  0.95510
    126   2.95384  5.45264  1.54151  2.41579  4.75414  3.51200  2.27258  4.26114  1.88929  3.74157  4.52800  2.97657  4.00479  2.95838  3.09485  2.88900  3.19964  3.84033  5.86550  4.43915    236 d - - -
          2.68618  4.42225  2.77519  2.73123  3.46354  2.40513  3.72494  3.29354  2.67741  2.69355  4.24690  2.90347  2.73739  3.18146  2.89801  2.37887  2.77519  2.98518  4.58477  3.61503
          0.01669  4.49715  5.21950  0.61958  0.77255  0.48576  0.95510
    127   2.91530  4.32104  4.57329  3.99129  2.17974  4.07866  4.40986  2.40750  3.84776  1.64025  3.26554  4.13593  4.42244  4.02559  3.96923  3.38921  2.10237  1.78754  4.95700  3.77004    237 l - - -
          2.68618  4.42225  2.77519  2.73123  3.46354  2.40513  3.72494  3.29354  2.67741  2.69355  4.24690  2.90347  2.73739  3.18146  2.89801  2.37887  2.77519  2.98518  4.58477  3.61503
          0.01669  4.49715  5.21950  0.61958  0.77255  0.48576  0.95510
    128   2.92934  4.54791  3.84229  2.19682  3.59485  3.94109  4.24352  2.57516  3.27076  1.44423  3.50335  3.72477  4.31700  3.59002  3.58470  3.23386  3.16859  1.80916  5.20765  3.99269    238 l - - -
          2.68618  4.42225  2.77519  2.73123  3.46354  2.40513  3.72494  3.29354  2.67741  2.69355  4.24690  2.90347  2.73739  3.18146  2.89801  2.37887  2.77519  2.98518  4.58477  3.61503
          0.01669  4.49715  5.21950  0.61958  0.77255  0.48576  0.95510
    129   3.74839  4.98224  5.55431  5.01968  3.36548  5.12546  5.47773  1.57690  4.85829  0.70584  3.13060  5.24174  5.22115  4.87258  4.89248  4.53343  3.97105  2.37824  5.57026  4.53674    239 l - - -
          2.68618  4.42225  2.77519  2.73123  3.46354  2.40513  3.72494  3.29354  2.67741  2.69355  4.24690  2.90347  2.73739  3.18146  2.89801  2.37887  2.77519  2.98518  4.58477  3.61503
          0.01669  4.49715  5.21950  0.61958  0.77255  0.48576  0.95510
    130   2.09115  4.36659  4.46442  3.91419  3.61957  4.06452  4.54053  1.66255  3.81217  2.50495  3.54653  4.11768  4.46533  4.05522  4.01723  3.39277  2.10570  1.54201  5.23838  4.03723    240 v - - -
          2.68618  4.42225  2.77519  2.73123  3.46354  2.40513  3.72494  3.29354  2.67741  2.69355  4.24690  2.90347  2.73739  3.18146  2.89801  2.37887  2.77519  2.98518  4.58477  3.61503
          0.01669  4.49715  5.21950  0.61958  0.77255  0.48576  0.95510
    131   3.04933  5.55371  1.76566  2.39411  4.90989  1.60322  3.94677  4.41967  2.86459  3.91269  4.72226  2.96675  4.05015  1.96255  3.41092  2.97108  3.32755  3.98290  6.06267  4.59973    241 g - - -
          2.68618  4.42225  2.77519  2.73123  3.46354  2.40513  3.72494  3.29354  2.67741  2.69355  4.24690  2.90347  2.73739  3.18146  2.89801  2.37887  2.77519  2.98518  4.58477  3.61503
          0.01669  4.49715  5.21950  0.61958  0.77255  0.48576  0.95510
    132   2.79699  4.97425  2.18199  1.96047  2.58068  3.56663  3.77469  3.61897  2.65360  3.21196  4.05309  3.09349  3.98548  2.97764  3.12089  2.82407  3.03281  3.30686  5.27248  2.42534    242 e - - -
          2.68618  4.42225  2.77519  2.73123  3.46354  2.40513  3.72494  3.29354  2.67741  2.69355  4.24690  2.90347  2.73739  3.18146  2.89801  2.37887  2.77519  2.98518  4.58477  3.61503
          0.01669  4.49715  5.21950  0.61958  0.77255  0.48576  0.95510
    133   1.84526  4.83456  3.13404  2.79040  4.53516  1.57460  4.05007  3.97004  2.86967  3.56890  4.38366  3.23513  3.99651  2.03151  3.28693  2.79297  3.07348  3.53153  5.77706  4.46210    243 g - - -
          2.68618  4.42225  2.77519  2.73123  3.46354  2.40513  3.72494  3.29354  2.67741  2.69355  4.24690  2.90347  2.73739  3.18146  2.89801  2.37887  2.77519  2.98518  4.58477  3.61503
          0.01669  4.49715  5.21950  0.61958  0.77255  0.48576  0.95510
    134   3.07018  5.12032  3.26182  2.85678  3.17374  3.78352  2.21113  3.79758  2.85430  3.30724  4.24103  1.62421  4.20743  3.22078  3.25085  3.08744  3.30615  3.51586  4.72655  2.00121    244 n - - -
          2.68626  4.42233  2.77528  2.73132  3.46362  2.40521  3.72503  3.29362  2.67749  2.69300  4.24400  2.90355  2.73748  3.18155  2.89809  2.37895  2.77528  2.98527  4.58485  3.61511
          0.44282  1.70192  1.74043  0.67408  0.71259  0.48576  0.95510
    135   1.97168  4.87042  3.08267  2.61666  4.34766  3.43375  3.80111  3.75221  1.78312  3.34022  4.15799  3.09585  2.26741  2.95257  2.89354  2.74277  2.98195  3.37825  5.54423  4.23185    247 k - - -
          2.68618  4.42225  2.77519  2.73123  3.46354  2.40513  3.72494  3.29354  2.67741  2.69355  4.24690  2.90347  2.73739  3.18146  2.89801  2.37887  2.77519  2.98518  4.58477  3.61503
          0.02014  4.31078  5.03312  0.61958  0.77255  0.74039  0.64804
    136   3.44221  5.10111  4.09893  4.01589  4.93805  3.76511  5.03582  4.62468  4.11644  4.19045  5.27306  4.26887  0.30761  4.48975  4.29154  3.62804  3.92096  4.21418  5.97787  5.07128    248 P - - -
          2.68618  4.42225  2.77519  2.73123  3.46354  2.40513  3.72494  3.29354  2.67741  2.69355  4.24690  2.90347  2.73739  3.18146  2.89801  2.37887  2.77519  2.98518  4.58477  3.61503
          0.02014  4.31078  5.03312  0.61958  0.77255  0.74039  0.64804
    137   2.81432  4.88404  3.24480  2.79213  4.37485  3.51620  3.87609  3.70433  1.68911  3.34032  4.20814  3.23003  4.01460  3.04575  2.76552  2.88232  1.45461  3.36826  5.55592  4.29284    249 t - - -
          2.68618  4.42225  2.77519  2.73123  3.46354  2.40513  3.72494  3.29354  2.67741  2.69355  4.24690  2.90347  2.73739  3.18146  2.89801  2.37887  2.77519  2.98518  4.58477  3.61503
          0.02014  4.31078  5.03312  0.61958  0.77255  0.35422  1.20973
    138   2.77167  5.12556  3.03944  2.51342  4.47135  3.52809  3.73188  3.91471  1.95572  3.43931  4.21981  3.03870  3.93857  2.12790  2.85367  2.06336  2.19656  3.52786  5.60164  4.24430    250 k - - -
          2.68618  4.42225  2.77519  2.73123  3.46354  2.40513  3.72494  3.29354  2.67741  2.69355  4.24690  2.90347  2.73739  3.18146  2.89801  2.37887  2.77519  2.98518  4.58477  3.61503
          0.17865  4.49715  1.88083  0.61958  0.77255  0.48576  0.95510
    139   2.97378  5.18146  3.38332  2.75115  4.59069  3.68158  3.72525  3.96377  1.59251  3.45460  4.28422  3.20663  4.05991  2.85410  1.71811  2.97449  2.05182  3.62007  5.56009  4.32042    251 k - - -
          2.68618  4.42225  2.77519  2.73123  3.46354  2.40513  3.72494  3.29354  2.67741  2.69355  4.24690  2.90347  2.73739  3.18146  2.89801  2.37887  2.77519  2.98518  4.58477  3.61503
          0.01959  4.33809  5.06044  0.61958  0.77255  0.70954  0.67702
    140   2.76541  5.05377  2.87240  2.48480  4.43340  3.44794  3.76849  3.87861  2.51597  3.43171  4.23707  2.02922  3.92127  2.01535  2.94798  2.76646  2.05768  3.49779  5.61211  4.25343    252 q - - -
          2.68618  4.42225  2.77519  2.73123  3.46354  2.40513  3.72494  3.29354  2.67741  2.69355  4.24690  2.90347  2.73739  3.18146  2.89801  2.37887  2.77519  2.98518  4.58477  3.61503
          0.01959  4.33809  5.06044  0.61958  0.77255  0.70954  0.67702
    141   3.61975  5.37393  4.16527  3.60764  4.85346  3.98282  4.28040  4.45210  2.58006  3.88252  4.89100  3.92042  4.48158  3.49588  0.45407  3.69498  3.86577  4.16033  5.75689  4.70387    253 R - - -
          2.68618  4.42225  2.77519  2.73123  3.46354  2.40513  3.72494  3.29354  2.67741  2.69355  4.24690  2.90347  2.73739  3.18146  2.89801  2.37887  2.77519  2.98518  4.58477  3.61503
          0.01959  4.33809  5.06044  0.61958  0.77255  0.70954  0.67702
    142   4.17906  5.26105  5.09458  4.90522  1.27549  4.79481  3.62964  3.79944  4.71853  3.03658  4.36122  4.40507  5.07686  4.52736  4.63339  4.19024  4.38952  3.74311  3.72668  0.80855    254 y - - -
          2.68602  4.42273  2.77568  2.73172  3.46402  2.40463  3.72543  3.29402  2.67789  2.69273  4.24738  2.90315  2.73720  3.18195  2.89849  2.37745  2.77568  2.98567  4.58525  3.61551
          0.55563  1.51141  1.58137  2.15458  0.12324  0.70954  0.67702
    143   2.48176  4.28164  3.68226  3.34264  3.92016  1.70657  4.29075  2.91862  3.32419  2.91815  3.90173  3.53604  3.93799  3.63665  3.60324  2.71631  2.90341  1.51478  5.40629  4.17899    266 v - - -
          2.68618  4.42225  2.77519  2.73123  3.46354  2.40513  3.72494  3.29354  2.67741  2.69355  4.24690  2.90347  2.73739  3.18146  2.89801  2.37887  2.77519  2.98518  4.58477  3.61503
          0.02453  4.11576  4.83811  0.61958  0.77255  0.91804  0.50966
    144   3.16472  5.27005  3.61857  2.90043  4.76287  3.76079  3.65932  4.09238  1.28906  3.50401  4.37811  3.28492  4.11596  2.79048  1.40790  3.15263  3.31592  3.77411  5.51803  4.37515    267 k - - -
          2.68618  4.42225  2.77519  2.73123  3.46354  2.40513  3.72494  3.29354  2.67741  2.69355  4.24690  2.90347  2.73739  3.18146  2.89801  2.37887  2.77519  2.98518  4.58477  3.61503
          0.02453  4.11576  4.83811  0.61958  0.77255  0.91804  0.50966
    145   3.40261  4.72772  4.83607  4.34965  1.61228  4.50847  4.38613  2.42745  4.19869  1.09074  3.04777  4.46517  4.74214  4.27064  4.28520  3.87866  3.62976  2.55199  4.60128  3.11719    268 l - - -
          2.68618  4.42225  2.77519  2.73123  3.46354  2.40513  3.72494  3.29354  2.67741  2.69355  4.24690  2.90347  2.73739  3.18146  2.89801  2.37887  2.77519  2.98518  4.58477  3.61503
          0.02453  4.11576  4.83811  0.61958  0.77255  0.91804  0.50966
    146   3.20397  4.54110  4.77570  4.26820  1.71587  4.38564  4.48234  1.45335  4.13181  1.78645  3.14112  4.39984  4.66388  4.25666  4.24157  3.74447  3.44349  2.17714  4.78569  3.36616    269 i - - -
          2.68618  4.42225  2.77519  2.73123  3.46354  2.40513  3.72494  3.29354  2.67741  2.69355  4.24690  2.90347  2.73739  3.18146  2.89801  2.37887  2.77519  2.98518  4.58477  3.61503
          0.02453  4.11576  4.83811  0.61958  0.77255  0.28732  1.38738
    147   3.14964  5.75868  1.24803  1.64616  5.06969  3.47639  3.98666  4.59897  2.97467  4.07058  4.89323  2.93279  4.07836  3.13961  3.57142  2.02568  3.43186  4.14754  6.21952  4.70619    270 d - - -
          2.68618  4.42225  2.77519  2.73123  3.46354  2.40513  3.72494  3.29354  2.67741  2.69355  4.24690  2.90347  2.73739  3.18146  2.89801  2.37887  2.77519  2.98518  4.58477  3.61503
          0.01669  4.49715  5.21950  0.61958  0.77255  0.48576  0.95510
    148   3.26978  5.96930  1.16954  1.66850  5.24335  3.47851  4.04808  4.80264  3.11089  4.25132  5.10203  1.84112  4.12001  3.21243  3.75440  3.12227  3.56307  4.33562  6.39538  4.83211    271 d - - -
          2.68618  4.42225  2.77519  2.73123  3.46354  2.40513  3.72494  3.29354  2.67741  2.69355  4.24690  2.90347  2.73739  3.18146  2.89801  2.37887  2.77519  2.98518  4.58477  3.61503
          0.01669  4.49715  5.21950  0.61958  0.77255  0.48576  0.95510
    149   2.87665  5.04258  1.95782  2.59457  4.35436  1.66219  3.95470  3.76765  2.85705  2.13801  4.26057  3.11784  4.03775  3.13749  3.33576  2.90672  3.15947  3.43889  5.65910  4.30258    272 g - - -
          2.68618  4.42225  2.77519  2.73123  3.46354  2.40513  3.72494  3.29354  2.67741  2.69355  4.24690  2.90347  2.73739  3.18146  2.89801  2.37887  2.77519  2.98518  4.58477  3.61503
          0.01669  4.49715  5.21950  0.61958  0.77255  0.48576  0.95510
    150   3.09414  5.34955  3.46482  2.82962  4.80764  3.77314  3.79348  4.18690  1.27500  3.62811  4.44988  3.28372  4.14980  2.91378  1.74995  2.14124  3.28646  3.82180  5.68896  4.45582    273 k - - -
          2.68618  4.42225  2.77519  2.73123  3.46354  2.40513  3.72494  3.29354  2.67741  2.69355  4.24690  2.90347  2.73739  3.18146  2.89801  2.37887  2.77519  2.98518  4.58477  3.61503
          0.01669  4.49715  5.21950  0.61958  0.77255  0.48576  0.95510
    151   1.50436  4.75284  3.26905  2.81128  4.29693  3.45045  3.97891  3.68086  2.78568  3.32297  4.15810  3.25039  3.98364  2.08971  3.19092  2.77728  2.03968  3.31280  5.58307  4.28761    274 a - - -
          2.68618  4.42225  2.77519  2.73123  3.46354  2.40513  3.72494  3.29354  2.67741  2.69355  4.24690  2.90347  2.73739  3.18146  2.89801  2.37887  2.77519  2.98518  4.58477  3.61503
          0.20652  4.49715  1.74043  0.61958  0.77255  0.48576  0.95510
    152   2.73515  2.31689  4.30050  3.74077  3.15780  3.82037  4.15139  2.47260  3.59065  2.34028  3.33270  3.88125  4.22515  3.80853  3.74363  3.14122  2.99214  1.75572  4.73266  2.12846    275 v - - -
          2.68618  4.42225  2.77519  2.73123  3.46354  2.40513  3.72494  3.29354  2.67741  2.69355  4.24690  2.90347  2.73739  3.18146  2.89801  2.37887  2.77519  2.98518  4.58477  3.61503
          0.02014  4.31078  5.03312  0.61958  0.77255  0.74039  0.64804
    153   2.63656  4.72572  2.96658  2.76398  4.55361  3.25796  4.10275  4.08598  2.99833  3.69003  4.51420  1.81579  3.92612  3.30489  3.41216  1.22021  3.04824  3.57804  5.82820  4.48298    276 s - - -
          2.68618  4.42225  2.77519  2.73123  3.46354  2.40513  3.72494  3.29354  2.67741  2.69355  4.24690  2.90347  2.73739  3.18146  2.89801  2.37887  2.77519  2.98518  4.58477  3.61503
          0.02014  4.31078  5.03312  0.61958  0.77255  0.74039  0.64804
    154   2.87835  4.80275  3.32254  2.85128  3.15855  3.67957  2.15815  3.42299  2.78538  3.01016  3.93281  3.28987  2.24896  3.15810  3.15874  2.96243  3.11759  3.16501  4.69195  2.11870    277 y - - -
          2.68566  4.42238  2.77533  2.73136  3.46367  2.40526  3.72324  3.29367  2.67754  2.69368  4.24703  2.90360  2.73753  3.18159  2.89814  2.37852  2.77533  2.98531  4.58490  3.61516
          0.26556  1.48410  5.03312  0.99446  0.46191  0.74039  0.64804
    155   3.53219  5.65781  0.45055  2.72349  5.11049  3.60875  4.40696  4.81417  3.58630  4.34913  5.35859  3.29437  4.29281  3.66140  4.14604  3.45920  3.88686  4.41252  6.18337  4.93874    281 D - - -
          2.68618  4.42225  2.77519  2.73123  3.46354  2.40513  3.72494  3.29354  2.67741  2.69355  4.24690  2.90347  2.73739  3.18146  2.89801  2.37887  2.77519  2.98518  4.58477  3.61503
          0.02014  4.31078  5.03312  0.61958  0.77255  0.74039  0.64804
    156   1.77167  4.33676  3.76248  3.30508  3.90078  3.37995  4.23549  2.98562  3.26021  2.90242  3.83912  3.54551  2.05804  3.56085  3.57290  2.76405  2.91888  1.75794  5.36799  4.14960    282 v - - -
          2.68618  4.42225  2.77519  2.73123  3.46354  2.40513  3.72494  3.29354  2.67741  2.69355  4.24690  2.90347  2.73739  3.18146  2.89801  2.37887  2.77519  2.98518  4.58477  3.61503
          0.21955  4.31078  1.69446  0.61958  0.77255  0.74039  0.64804
    157   2.85271  4.65901  3.45412  2.96133  1.89101  3.66791  3.79710  3.10909  1.73212  2.69918  3.72589  3.36126  4.08269  3.17921  2.98310  2.99684  3.09381  2.91753  4.78908  3.31831    283 k - - -
          2.68618  4.42225  2.77519  2.73123  3.46354  2.40513  3.72494  3.29354  2.67741  2.69355  4.24690  2.90347  2.73739  3.18146  2.89801  2.37887  2.77519  2.98518  4.58477  3.61503
          0.02453  4.11576  4.83811  0.61958  0.77255  0.91804  0.50966
    158   2.80563  4.71752  1.82570  2.69344  3.87929  3.54493  3.96132  1.79486  2.90587  2.79460  3.83171  3.19127  4.03423  3.19495  3.34082  2.93729  3.07643  2.61595  5.37340  4.04329    284 i - - -
          2.68618  4.42225  2.77519  2.73123  3.46354  2.40513  3.72494  3.29354  2.67741  2.69355  4.24690  2.90347  2.73739  3.18146  2.89801  2.37887  2.77519  2.98518  4.58477  3.61503
          0.02453  4.11576  4.83811  0.61958  0.77255  0.57614  0.82569
    159   1.70515  4.29729  3.82646  3.38194  3.98684  3.29323  4.29233  3.14152  3.33838  3.02720  3.93220  3.56090  3.95098  3.62437  3.63830  1.68960  2.88785  1.75536  5.43411  4.22386    285 s - - -
          2.68618  4.42225  2.77519  2.73123  3.46354  2.40513  3.72494  3.29354  2.67741  2.69355  4.24690  2.90347  2.73739  3.18146  2.89801  2.37887  2.77519  2.98518  4.58477  3.61503
          0.02014  4.31078  5.03312  0.61958  0.77255  0.74039  0.64804
    160   1.43876  4.32439  3.68065  3.37343  4.59352  1.69263  4.44426  4.03378  3.44245  3.69903  4.49658  3.49416  3.85144  3.70482  3.76468  1.62097  2.86563  3.41593  5.91535  4.71388    286 a - - -
          2.68618  4.42225  2.77519  2.73123  3.46354  2.40513  3.72494  3.29354  2.67741  2.69355  4.24690  2.90347  2.73739  3.18146  2.89801  2.37887  2.77519  2.98518  4.58477  3.61503
          0.02014  4.31078  5.03312  0.61958  0.77255  0.74039  0.64804
    161   2.81637  4.82838  3.24418  2.72382  3.79831  3.61696  2.26607  3.40649  2.49144  2.05113  3.89138  3.19378  4.01332  2.14253  2.83212  2.89059  3.04026  3.14979  5.16815  3.80088    287 l - - -
          2.68618  4.42225  2.77519  2.73123  3.46354  2.40513  3.72494  3.29354  2.67741  2.69355  4.24690  2.90347  2.73739  3.18146  2.89801  2.37887  2.77519  2.98518  4.58477  3.61503
          0.02014  4.31078  5.03312  0.61958  0.77255  0.74039  0.64804
    162   2.64077  4.78154  3.07057  2.62953  4.29086  3.38326  3.83851  3.71289  2.61821  3.31422  4.13208  3.10023  3.89576  2.09820  3.03522  1.86511  1.98453  3.33068  5.53549  4.21654    288 s - - -
          2.68618  4.42225  2.77519  2.73123  3.46354  2.40513  3.72494  3.29354  2.67741  2.69355  4.24690  2.90347  2.73739  3.18146  2.89801  2.37887  2.77519  2.98518  4.58477  3.61503
          0.02014  4.31078  5.03312  0.61958  0.77255  0.74039  0.64804
    163   1.88767  4.37596  4.25520  3.72703  1.80992  3.92134  3.93120  2.80467  3.59674  2.43403  3.46313  3.86311  4.30523  3.79225  3.76808  3.23399  3.14815  2.64105  2.34760  2.84162    289 f - - -
          2.68618  4.42225  2.77519  2.73123  3.46354  2.40513  3.72494  3.29354  2.67741  2.69355  4.24690  2.90347  2.73739  3.18146  2.89801  2.37887  2.77519  2.98518  4.58477  3.61503
          0.02014  4.31078  5.03312  0.61958  0.77255  0.74039  0.64804
    164   2.82579  5.03570  1.69581  2.51068  4.56683  3.36717  3.97308  3.95138  2.90791  3.60488  4.46082  3.03138  3.96762  3.15190  3.40461  2.84374  1.39083  3.55971  5.82806  4.44874    290 t - - -
          2.68618  4.42225  2.77519  2.73123  3.46354  2.40513  3.72494  3.29354  2.67741  2.69355  4.24690  2.90347  2.73739  3.18146  2.89801  2.37887  2.77519  2.98518  4.58477  3.61503
          0.02014  4.31078  5.03312  0.61958  0.77255  0.74039  0.64804
    165   1.03798  4.38951  3.65375  3.37255  4.47081  3.17519  4.43682  3.81603  3.41613  3.54688  4.41475  3.53182  1.82120  3.71702  3.71903  2.64232  2.94508  3.31976  5.82302  4.62111    291 a - - -
          2.68618  4.42225  2.77519  2.73123  3.46354  2.40513  3.72494  3.29354  2.67741  2.69355  4.24690  2.90347  2.73739  3.18146  2.89801  2.37887  2.77519  2.98518  4.58477  3.61503
          0.21955  4.31078  1.69446  0.61958  0.77255  0.74039  0.64804
    166   3.79183  4.98236  4.77176  4.49288  1.15176  4.50848  3.51360  3.45470  4.32892  2.75891  4.04143  4.17162  4.80860  4.24848  4.32534  3.88516  4.01049  3.38590  3.63767  1.14442    292 y - - -
          2.68618  4.42225  2.77519  2.73123  3.46354  2.40513  3.72494  3.29354  2.67741  2.69355  4.24690  2.90347  2.73739  3.18146  2.89801  2.37887  2.77519  2.98518  4.58477  3.61503
          0.02453  4.11576  4.83811  0.61958  0.77255  0.91804  0.50966
    167   2.90842  5.17835  2.91935  1.65203  4.54395  3.50679  3.69393  3.96563  2.23037  3.46288  4.30253  3.02578  3.95467  2.83291  1.67888  2.88495  3.13053  3.61013  5.57101  4.28020    293 e - - -
          2.68618  4.42225  2.77519  2.73123  3.46354  2.40513  3.72494  3.29354  2.67741  2.69355  4.24690  2.90347  2.73739  3.18146  2.89801  2.37887  2.77519  2.98518  4.58477  3.61503
          0.02453  4.11576  4.83811  0.61958  0.77255  0.91804  0.50966
    168   3.22207  4.59714  4.74061  4.23381  3.26182  4.41378  4.85210  2.09128  4.06277  0.99009  3.09696  4.47354  4.70978  4.28234  4.22448  3.79682  3.48034  1.67263  5.27986  4.12424    294 l - - -
          2.68618  4.42225  2.77519  2.73123  3.46354  2.40513  3.72494  3.29354  2.67741  2.69355  4.24690  2.90347  2.73739  3.18146  2.89801  2.37887  2.77519  2.98518  4.58477  3.61503
          0.02453  4.11576  4.83811  0.61958  0.77255  0.91804  0.50966
    169   2.84197  4.45781  3.78115  3.27851  2.08276  3.76618  3.72358  2.97554  3.21359  2.60567  3.59582  3.55363  4.16398  3.46686  3.49892  1.87362  3.09005  2.77635  4.26505  2.08562    295 s - - -
          2.68618  4.42225  2.77519  2.73123  3.46354  2.40513  3.72494  3.29354  2.67741  2.69355  4.24690  2.90347  2.73739  3.18146  2.89801  2.37887  2.77519  2.98518  4.58477  3.61503
          0.02453  4.11576  4.83811  0.61958  0.77255  0.91804  0.50966
    170   2.60558  4.38296  3.56925  3.14909  3.58203  3.44040  4.06789  2.89530  3.04799  1.63471  3.64434  3.45684  3.99528  3.41505  3.34481  1.74124  2.94824  2.68705  5.12183  3.82311    296 l - - -
          2.68618  4.42225  2.77519  2.73123  3.46354  2.40513  3.72494  3.29354  2.67741  2.69355  4.24690  2.90347  2.73739  3.18146  2.89801  2.37887  2.77519  2.98518  4.58477  3.61503
          0.02453  4.11576  4.83811  0.61958  0.77255  0.28732  1.38738
    171   2.95869  5.21962  3.18380  2.69913  4.64617  1.67511  3.82832  4.07131  2.37075  3.57099  4.38547  3.18758  4.07251  2.00035  1.98720  2.95526  3.19383  3.69476  5.68929  4.39487    297 g - - -
          2.68618  4.42225  2.77519  2.73123  3.46354  2.40513  3.72494  3.29354  2.67741  2.69355  4.24690  2.90347  2.73739  3.18146  2.89801  2.37887  2.77519  2.98518  4.58477  3.61503
          0.01669  4.49715  5.21950  0.61958  0.77255  0.48576  0.95510
    172   4.26274  5.49337  4.81970  4.69848  2.59744  4.60400  4.09187  4.20813  4.54747  3.49083  4.81798  4.57288  5.07799  4.68706  4.58464  4.31947  4.56024  4.11104  4.25195  0.34385    298 Y - - -
          2.68618  4.42225  2.77519  2.73123  3.46354  2.40513  3.72494  3.29354  2.67741  2.69355  4.24690  2.90347  2.73739  3.18146  2.89801  2.37887  2.77519  2.98518  4.58477  3.61503
          0.01669  4.49715  5.21950  0.61958  0.77255  0.48576  0.95510
    173   2.83233  5.15264  3.12388  1.94640  4.46439  3.58975  3.73298  3.89116  2.36110  2.33328  4.21116  3.08473  3.97984  2.18490  2.05622  2.82373  3.05158  3.52885  5.57590  4.24520    299 e - - -
          2.68618  4.42225  2.77519  2.73123  3.46354  2.40513  3.72494  3.29354  2.67741  2.69355  4.24690  2.90347  2.73739  3.18146  2.89801  2.37887  2.77519  2.98518  4.58477  3.61503
          0.01669  4.49715  5.21950  0.61958  0.77255  0.48576  0.95510
    174   3.08897  4.76854  3.82334  3.38317  3.32907  3.93390  1.21070  1.94313  3.13114  2.75393  3.83962  3.72635  4.36905  3.59042  3.39243  3.30242  3.34771  2.90192  4.91188  3.42695    300 h - - -
          2.68618  4.42225  2.77519  2.73123  3.46354  2.40513  3.72494  3.29354  2.67741  2.69355  4.24690  2.90347  2.73739  3.18146  2.89801  2.37887  2.77519  2.98518  4.58477  3.61503
          0.01669  4.49715  5.21950  0.61958  0.77255  0.48576  0.95510
    175   2.11237  5.22725  3.01547  1.99935  4.57360  3.53272  3.69763  4.03284  2.08984  3.51568  4.27673  3.00753  3.92838  2.10274  2.39555  2.75124  3.00796  3.62054  5.64324  4.27038    301 e - - -
          2.68618  4.42225  2.77519  2.73123  3.46354  2.40513  3.72494  3.29354  2.67741  2.69355  4.24690  2.90347  2.73739  3.18146  2.89801  2.37887  2.77519  2.98518  4.58477  3.61503
          0.17865  4.49715  1.88083  0.61958  0.77255  0.48576  0.95510
    176   2.47343  4.40848  3.65383  3.43656  4.61928  1.07602  4.52906  4.00774  3.52881  3.72818  4.57050  3.56854  3.93623  3.81637  3.81742  2.65508  1.62556  3.44337  5.94527  4.75845    302 g - - -
          2.68618  4.42225  2.77519  2.73123  3.46354  2.40513  3.72494  3.29354  2.67741  2.69355  4.24690  2.90347  2.73739  3.18146  2.89801  2.37887  2.77519  2.98518  4.58477  3.61503
          0.01959  4.33809  5.06044  0.61958  0.77255  0.70954  0.67702
    177   2.87769  5.31523  2.57163  1.68308  4.68638  3.40694  3.81776  4.17158  2.67491  3.68427  4.48349  1.90968  3.93964  2.95816  3.18460  1.90227  3.14854  3.75059  5.84422  4.41619    303 e - - -
          2.68618  4.42225  2.77519  2.73123  3.46354  2.40513  3.72494  3.29354  2.67741  2.69355  4.24690  2.90347  2.73739  3.18146  2.89801  2.37887  2.77519  2.98518  4.58477  3.61503
          0.24860  4.33809  1.57480  0.61958  0.77255  0.70954  0.67702
    178   3.00347  4.48698  4.45475  4.13191  3.73909  3.96813  4.89592  2.07096  4.00364  2.38808  3.67358  4.28127  4.52000  4.34900  4.19202  3.49212  3.36214  0.76654  5.56221  4.30615    304 v - - -
          2.68618  4.42225  2.77519  2.73123  3.46354  2.40513  3.72494  3.29354  2.67741  2.69355  4.24690  2.90347  2.73739  3.18146  2.89801  2.37887  2.77519  2.98518  4.58477  3.61503
          0.02458  4.11407  4.83641  0.61958  0.77255  0.53097  0.88681
    179   2.45153  4.41250  3.54286  3.37878  4.74053  1.07936  4.54528  4.23895  3.57345  3.89725  4.70370  3.52412  3.91336  3.82368  3.87906  1.48701  2.97036  3.57122  6.04707  4.84043    305 g - - -
          2.68618  4.42225  2.77519  2.73123  3.46354  2.40513  3.72494  3.29354  2.67741  2.69355  4.24690  2.90347  2.73739  3.18146  2.89801  2.37887  2.77519  2.98518  4.58477  3.61503
          0.01959  4.33809  5.06044  0.61958  0.77255  0.70954  0.67702
    180   1.84023  4.82538  3.09148  2.66669  4.40978  2.09638  3.87250  3.82481  1.79204  3.41506  4.22817  3.12967  3.92253  3.03022  3.00214  2.73415  2.99102  3.42120  5.61497  4.30446    306 k - - -
          2.68618  4.42225  2.77519  2.73123  3.46354  2.40513  3.72494  3.29354  2.67741  2.69355  4.24690  2.90347  2.73739  3.18146  2.89801  2.37887  2.77519  2.98518  4.58477  3.61503
          0.01959  4.33809  5.06044  0.61958  0.77255  0.70954  0.67702
    181   1.28445  4.41517  4.21780  3.77409  3.76598  3.77269  4.57598  1.60596  3.67917  2.53507  3.67103  3.96580  4.32427  3.97855  3.92426  3.17225  3.15692  2.18749  5.43722  4.22305    307 a - - -
          2.68618  4.42225  2.77519  2.73123  3.46354  2.40513  3.72494  3.29354  2.67741  2.69355  4.24690  2.90347  2.73739  3.18146  2.89801  2.37887  2.77519  2.98518  4.58477  3.61503
          0.01959  4.33809  5.06044  0.61958  0.77255  0.70954  0.67702
    182   3.25524  4.57891  4.99105  4.43061  1.93187  4.49541  4.73699  2.26922  4.28760  1.30047  3.12077  4.56488  4.74457  4.37783  4.36089  3.83612  3.48430  1.56494  5.06141  3.82216    308 l - - -
          2.68618  4.42225  2.77519  2.73123  3.46354  2.40513  3.72494  3.29354  2.67741  2.69355  4.24690  2.90347  2.73739  3.18146  2.89801  2.37887  2.77519  2.98518  4.58477  3.61503
          0.01959  4.33809  5.06044  0.61958  0.77255  0.70954  0.67702
    183   2.78879  5.20148  1.96204  2.38543  4.54182  3.43728  3.73527  3.99691  1.83450  3.52158  4.30739  2.93306  3.90407  2.86175  2.98849  2.75520  2.09102  3.59627  5.68560  4.28947    309 k - - -
          2.68618  4.42225  2.77519  2.73123  3.46354  2.40513  3.72494  3.29354  2.67741  2.69355  4.24690  2.90347  2.73739  3.18146  2.89801  2.37887  2.77519  2.98518  4.58477  3.61503
          0.01959  4.33809  5.06044  0.61958  0.77255  0.70954  0.67702
    184   3.08459  5.36070  1.48713  2.50806  4.99817  1.15059  4.14844  4.55303  3.21500  4.09042  4.95877  3.05863  4.08135  3.34544  3.77961  3.04997  3.44686  4.07214  6.16642  4.77758    310 g - - -
          2.68618  4.42225  2.77519  2.73123  3.46354  2.40513  3.72494  3.29354  2.67741  2.69355  4.24690  2.90347  2.73739  3.18146  2.89801  2.37887  2.77519  2.98518  4.58477  3.61503
          0.01959  4.33809  5.06044  0.61958  0.77255  0.70954  0.67702
    185   1.92305  4.67356  2.11721  2.73722  3.95046  3.54413  3.92180  2.06983  2.82892  2.92895  3.84851  3.21520  4.00531  3.13956  3.26019  2.85216  2.99427  2.78644  5.35755  4.06308    311 a - - -
          2.68618  4.42225  2.77519  2.73123  3.46354  2.40513  3.72494  3.29354  2.67741  2.69355  4.24690  2.90347  2.73739  3.18146  2.89801  2.37887  2.77519  2.98518  4.58477  3.61503
          0.01959  4.33809  5.06044  0.61958  0.77255  0.70954  0.67702
    186   0.93136  4.35181  3.77822  3.56800  4.66275  1.64489  4.61517  4.05586  3.67032  3.78137  4.60987  3.61724  3.91603  3.92026  3.93817  2.61440  2.94567  3.44882  5.99701  4.83185    312 a - - -
          2.68618  4.42225  2.77519  2.73123  3.46354  2.40513  3.72494  3.29354  2.67741  2.69355  4.24690  2.90347  2.73739  3.18146  2.89801  2.37887  2.77519  2.98518  4.58477  3.61503
          0.01959  4.33809  5.06044  0.61958  0.77255  0.70954  0.67702
    187   2.74710  4.86964  3.07354  2.58419  3.83629  2.32206  2.80829  3.51513  2.54908  3.11623  3.96183  3.08673  3.94727  2.42075  2.96940  2.79104  2.98030  3.21202  5.19811  2.38370    313 g - - -
          2.68618  4.42225  2.77519  2.73123  3.46354  2.40513  3.72494  3.29354  2.67741  2.69355  4.24690  2.90347  2.73739  3.18146  2.89801  2.37887  2.77519  2.98518  4.58477  3.61503
          0.01959  4.33809  5.06044  0.61958  0.77255  0.70954  0.67702
    188   3.00296  5.09099  1.27210  2.63250  4.12354  3.57047  4.01963  3.47288  2.97662  1.83493  4.15659  3.16406  4.10568  3.23815  3.44638  3.04000  3.28128  3.26049  5.57618  4.19308    314 d - - -
          2.68618  4.42225  2.77519  2.73123  3.46354  2.40513  3.72494  3.29354  2.67741  2.69355  4.24690  2.90347  2.73739  3.18146  2.89801  2.37887  2.77519  2.98518  4.58477  3.61503
          0.01959  4.33809  5.06044  0.61958  0.77255  0.70954  0.67702
    189   3.48222  4.74049  5.26678  4.74879  3.41958  4.86535  5.28638  1.04916  4.59350  1.26461  3.20997  4.95797  5.04915  4.72858  4.69382  4.26331  3.72088  2.02181  5.53320  4.41766    315 i - - -
          2.68618  4.42225  2.77519  2.73123  3.46354  2.40513  3.72494  3.29354  2.67741  2.69355  4.24690  2.90347  2.73739  3.18146  2.89801  2.37887  2.77519  2.98518  4.58477  3.61503
          0.01959  4.33809  5.06044  0.61958  0.77255  0.70954  0.67702
    190   2.68882  4.60917  3.24234  2.79513  3.87349  3.51495  3.90511  2.11210  2.79454  2.91984  3.81674  2.11021  2.32218  3.14434  3.18568  2.82429  2.96542  2.90480  5.26828  3.98259    316 n - - -
          2.68618  4.42225  2.77519  2.73123  3.46354  2.40513  3.72494  3.29354  2.67741  2.69355  4.24690  2.90347  2.73739  3.18146  2.89801  2.37887  2.77519  2.98518  4.58477  3.61503
          0.01959  4.33809  5.06044  0.61958  0.77255  0.70954  0.67702
    191   2.88385  2.08747  4.77811  4.32509  3.78191  3.93703  4.88379  2.13556  4.17238  2.53612  3.68573  4.32312  4.49171  4.41739  4.31192  3.36647  3.23911  0.99553  5.51333  4.30261    317 v - - -
          2.68618  4.42225  2.77519  2.73123  3.46354  2.40513  3.72494  3.29354  2.67741  2.69355  4.24690  2.90347  2.73739  3.18146  2.89801  2.37887  2.77519  2.98518  4.58477  3.61503
          0.01959  4.33809  5.06044  0.61958  0.77255  0.36763  1.17887
    192   2.93208  4.52071  4.32008  3.86645  3.81781  3.91253  4.65397  1.69224  3.73560  2.57455  3.72541  4.07210  4.44160  4.05829  3.97448  3.30791  1.14409  2.26358  5.49958  4.28337    318 t - - -
          2.68618  4.42225  2.77519  2.73123  3.46354  2.40513  3.72494  3.29354  2.67741  2.69355  4.24690  2.90347  2.73739  3.18146  2.89801  2.37887  2.77519  2.98518  4.58477  3.61503
          0.01669  4.49715  5.21950  0.61958  0.77255  0.48576  0.95510
    193   2.71421  4.70924  2.34885  2.69905  3.88768  3.59444  3.81769  2.74443  2.68267  2.90026  2.52591  3.18822  3.98191  2.22715  3.11397  2.81533  2.94624  2.58215  5.25449  3.96527    319 q - - -
          2.68618  4.42225  2.77519  2.73123  3.46354  2.40513  3.72494  3.29354  2.67741  2.69355  4.24690  2.90347  2.73739  3.18146  2.89801  2.37887  2.77519  2.98518  4.58477  3.61503
          0.01669  4.49715  5.21950  0.61958  0.77255  0.48576  0.95510
    194   2.07901  4.94102  1.57554  2.63558  4.21721  3.54091  3.93162  3.50620  2.81460  2.14265  4.10366  3.14846  4.03017  3.11497  3.27943  2.88330  3.10042  3.22045  5.56298  4.22551    320 d - - -
          2.68618  4.42225  2.77519  2.73123  3.46354  2.40513  3.72494  3.29354  2.67741  2.69355  4.24690  2.90347  2.73739  3.18146  2.89801  2.37887  2.77519  2.98518  4.58477  3.61503
          0.01669  4.49715  5.21950  0.61958  0.77255  0.48576  0.95510
    195   2.99801  4.56057  4.16658  3.61898  3.41338  4.02804  4.36802  2.66704  3.48217  1.63095  2.12679  3.93399  1.71281  3.77308  3.73358  3.33565  3.24658  2.62465  5.13699  3.95726    321 l - - -
          2.68618  4.42225  2.77519  2.73123  3.46354  2.40513  3.72494  3.29354  2.67741  2.69355  4.24690  2.90347  2.73739  3.18146  2.89801  2.37887  2.77519  2.98518  4.58477  3.61503
          0.01669  4.49715  5.21950  0.61958  0.77255  0.48576  0.95510
    196   2.08797  5.35801  1.43147  2.42883  4.66680  3.48502  2.27476  4.17606  2.76448  3.70491  4.51082  2.98795  4.01195  3.03390  3.28371  2.89654  3.21060  3.77167  5.86248  4.43047    322 d - - -
          2.68618  4.42225  2.77519  2.73123  3.46354  2.40513  3.72494  3.29354  2.67741  2.69355  4.24690  2.90347  2.73739  3.18146  2.89801  2.37887  2.77519  2.98518  4.58477  3.61503
          0.01669  4.49715  5.21950  0.61958  0.77255  0.48576  0.95510
    197   2.91061  4.80785  3.44777  2.92872  2.24411  3.76496  3.79862  3.38541  2.89825  2.99091  3.90918  2.21692  4.15112  2.16545  3.29394  3.01039  3.14148  3.13703  4.71874  2.12101    323 y - - -
          2.68618  4.42225  2.77519  2.73123  3.46354  2.40513  3.72494  3.29354  2.67741  2.69355  4.24690  2.90347  2.73739  3.18146  2.89801  2.37887  2.77519  2.98518  4.58477  3.61503
          0.01669  4.49715  5.21950  0.61958  0.77255  0.48576  0.95510
    198   2.72539  4.88243  3.05496  1.93606  4.24189  2.31308  3.84737  3.64557  2.67889  3.26848  4.09024  3.11310  3.95683  3.01132  3.13681  2.11061  2.99691  2.25618  5.51778  4.18758    324 e - - -
          2.68618  4.42225  2.77519  2.73123  3.46354  2.40513  3.72494  3.29354  2.67741  2.69355  4.24690  2.90347  2.73739  3.18146  2.89801  2.37887  2.77519  2.98518  4.58477  3.61503
          0.01669  4.49715  5.21950  0.61958  0.77255  0.48576  0.95510
    199   3.03522  4.41324  4.68153  4.12688  3.24261  4.21767  4.44323  1.76902  3.97350  2.30276  3.42611  4.25060  4.55606  4.16504  4.09869  3.54002  3.27413  1.62601  4.91380  1.61313    325 y - - -
          2.68618  4.42225  2.77519  2.73123  3.46354  2.40513  3.72494  3.29354  2.67741  2.69355  4.24690  2.90347  2.73739  3.18146  2.89801  2.37887  2.77519  2.98518  4.58477  3.61503
          0.01669  4.49715  5.21950  0.61958  0.77255  0.48576  0.95510
    200   2.82196  4.93619  1.60817  2.62961  4.18643  3.55131  3.90766  3.48326  2.77742  2.15519  4.07033  3.14375  4.02403  3.08879  3.23795  2.87609  2.21400  3.20208  5.53035  4.19488    326 d - - -
          2.68618  4.42225  2.77519  2.73123  3.46354  2.40513  3.72494  3.29354  2.67741  2.69355  4.24690  2.90347  2.73739  3.18146  2.89801  2.37887  2.77519  2.98518  4.58477  3.61503
          0.01669  4.49715  5.21950  0.61958  0.77255  0.48576  0.95510
    201   2.08130  5.17014  2.92875  1.97447  4.51358  3.49770  3.73622  3.97117  1.91114  3.48890  4.26070  2.99702  3.92443  2.85324  2.94499  2.07366  3.00838  3.56934  5.64962  4.26656    327 k - - -
          2.68618  4.42225  2.77519  2.73123  3.46354  2.40513  3.72494  3.29354  2.67741  2.69355  4.24690  2.90347  2.73739  3.18146  2.89801  2.37887  2.77519  2.98518  4.58477  3.61503
          0.01669  4.49715  5.21950  0.61958  0.77255  0.48576  0.95510
    202   3.11677  5.71403  1.71575  1.29202  5.02141  3.48067  3.96123  4.54420  2.92022  4.01707  4.83073  2.93629  2.18950  3.10901  3.50168  3.01029  3.39181  4.09759  6.16287  4.66433    328 e - - -
          2.68618  4.42225  2.77519  2.73123  3.46354  2.40513  3.72494  3.29354  2.67741  2.69355  4.24690  2.90347  2.73739  3.18146  2.89801  2.37887  2.77519  2.98518  4.58477  3.61503
          0.01669  4.49715  5.21950  0.61958  0.77255  0.48576  0.95510
    203   1.27671  4.38402  4.00429  3.57042  4.14941  3.36110  4.45749  3.33423  3.52379  3.20100  4.09669  3.69902  4.04543  3.79860  3.80931  1.78533  2.98661  1.85458  5.59214  4.39117    329 a - - -
          2.68618  4.42225  2.77519  2.73123  3.46354  2.40513  3.72494  3.29354  2.67741  2.69355  4.24690  2.90347  2.73739  3.18146  2.89801  2.37887  2.77519  2.98518  4.58477  3.61503
          0.01669  4.49715  5.21950  0.61958  0.77255  0.48576  0.95510
    204   2.32084  4.59461  3.34957  2.17030  3.81640  3.61786  3.94397  1.70158  2.87834  2.85345  3.74561  3.31795  4.04779  3.20277  3.27223  2.42909  2.99086  2.82337  5.22766  3.96534    330 i - - -
          2.68618  4.42225  2.77519  2.73123  3.46354  2.40513  3.72494  3.29354  2.67741  2.69355  4.24690  2.90347  2.73739  3.18146  2.89801  2.37887  2.77519  2.98518  4.58477  3.61503
          0.01669  4.49715  5.21950  0.61958  0.77255  0.48576  0.95510
    205   2.89509  5.33930  2.81874  1.49404  4.69222  3.52453  3.79513  4.15756  1.87440  3.64791  4.42974  3.00693  3.98704  2.91693  2.96316  2.03010  3.13629  3.74498  5.78364  4.39312    331 e - - -
          2.68618  4.42225  2.77519  2.73123  3.46354  2.40513  3.72494  3.29354  2.67741  2.69355  4.24690  2.90347  2.73739  3.18146  2.89801  2.37887  2.77519  2.98518  4.58477  3.61503
          0.01669  4.49715  5.21950  0.61958  0.77255  0.48576  0.95510
    206   2.73279  5.11005  2.32656  2.46377  4.40994  3.50987  2.49565  3.85982  2.15793  3.39145  4.16651  2.99938  3.90681  2.81736  2.48504  2.71946  2.96261  2.44955  5.56434  4.19223    332 k - - -
          2.68618  4.42225  2.77519  2.73123  3.46354  2.40513  3.72494  3.29354  2.67741  2.69355  4.24690  2.90347  2.73739  3.18146  2.89801  2.37887  2.77519  2.98518  4.58477  3.61503
          0.01669  4.49715  5.21950  0.61958  0.77255  0.48576  0.95510
    207   3.06822  5.04382  3.62500  3.26729  4.83894  0.88946  4.31181  4.33433  2.88492  3.88392  4.75151  3.62992  4.26497  3.51392  1.74001  3.16780  3.43687  3.89220  5.91453  4.74698    333 g - - -
          2.68618  4.42225  2.77519  2.73123  3.46354  2.40513  3.72494  3.29354  2.67741  2.69355  4.24690  2.90347  2.73739  3.18146  2.89801  2.37887  2.77519  2.98518  4.58477  3.61503
          0.40766  4.49715  1.12808  0.61958  0.77255  0.48576  0.95510
    208   1.69536  4.89643  2.67761  1.61379  4.36848  3.31233  3.83597  3.70434  2.69295  3.37421  4.23915  2.96435  3.87721  3.01208  3.13973  2.75010  3.03240  3.34856  5.62867  4.27908    334 e - - -
          2.68618  4.42225  2.77519  2.73123  3.46354  2.40513  3.72494  3.29354  2.67741  2.69355  4.24690  2.90347  2.73739  3.18146  2.89801  2.37887  2.77519  2.98518  4.58477  3.61503
          0.02458  4.11407  4.83641  0.61958  0.77255  0.53097  0.88681
    209   2.94376  5.05056  3.10686  2.80784  4.68665  1.27625  4.01040  4.13391  1.60281  3.68327  4.53464  3.26407  4.07943  3.18317  2.94184  2.98637  3.26190  3.72491  5.77697  4.52539    335 g - - -
          2.68618  4.42225  2.77519  2.73123  3.46354  2.40513  3.72494  3.29354  2.67741  2.69355  4.24690  2.90347  2.73739  3.18146  2.89801  2.37887  2.77519  2.98518  4.58477  3.61503
          0.01959  4.33809  5.06044  0.61958  0.77255  0.70954  0.67702
    210   3.33682  4.59424  5.21696  4.68890  3.58179  4.76970  5.25966  1.59524  4.58030  1.43630  3.36478  4.86915  4.99410  4.74312  4.70322  4.14840  3.58064  1.13411  5.60576  4.46886    336 v - - -
          2.68618  4.42225  2.77519  2.73123  3.46354  2.40513  3.72494  3.29354  2.67741  2.69355  4.24690  2.90347  2.73739  3.18146  2.89801  2.37887  2.77519  2.98518  4.58477  3.61503
          0.01959  4.33809  5.06044  0.61958  0.77255  0.70954  0.67702
    211   2.00386  4.78853  3.07807  2.22326  4.00652  3.51765  3.75364  3.38781  2.56177  2.17298  3.87645  3.08571  3.92741  2.45219  2.98620  2.76794  2.93918  3.09999  5.31742  4.01096    337 a - - -
          2.68618  4.42225  2.77519  2.73123  3.46354  2.40513  3.72494  3.29354  2.67741  2.69355  4.24690  2.90347  2.73739  3.18146  2.89801  2.37887  2.77519  2.98518  4.58477  3.61503
          0.01959  4.33809  5.06044  0.61958  0.77255  0.70954  0.67702
    212   2.30732  5.35194  2.15494  1.72565  4.66876  3.41560  3.74554  4.15831  2.57535  3.64717  4.42238  2.87915  3.90521  1.99213  3.09526  2.77270  3.08413  3.73114  5.79474  4.35726    338 e - - -
          2.68618  4.42225  2.77519  2.73123  3.46354  2.40513  3.72494  3.29354  2.67741  2.69355  4.24690  2.90347  2.73739  3.18146  2.89801  2.37887  2.77519  2.98518  4.58477  3.61503
          0.01959  4.33809  5.06044  0.61958  0.77255  0.70954  0.67702
    213   2.78971  4.41779  3.78479  3.22017  3.27231  3.77598  3.95547  1.98115  3.02217  2.44329  3.44992  3.56360  4.14834  2.17302  3.29777  3.05439  3.02008  2.63728  2.46227  3.47521    339 i - - -
          2.68618  4.42225  2.77519  2.73123  3.46354  2.40513  3.72494  3.29354  2.67741  2.69355  4.24690  2.90347  2.73739  3.18146  2.89801  2.37887  2.77519  2.98518  4.58477  3.61503
          0.01959  4.33809  5.06044  0.61958  0.77255  0.70954  0.67702
    214   2.74983  4.48503  2.25121  2.98705  3.40579  3.68265  3.90926  2.01876  2.97096  2.60462  3.56229  3.40008  4.07813  3.27714  3.32764  2.95746  2.98727  2.68491  2.50756  3.56444    340 i - - -
          2.68618  4.42225  2.77519  2.73123  3.46354  2.40513  3.72494  3.29354  2.67741  2.69355  4.24690  2.90347  2.73739  3.18146  2.89801  2.37887  2.77519  2.98518  4.58477  3.61503
          0.01959  4.33809  5.06044  0.61958  0.77255  0.70954  0.67702
    215   3.00018  4.90880  1.86366  2.82945  3.85775  3.67185  4.09793  3.15453  3.08268  1.24838  3.87077  3.32865  4.17435  3.35895  3.50351  3.11290  3.27203  3.00778  5.41187  4.08162    341 l - - -
          2.68618  4.42225  2.77519  2.73123  3.46354  2.40513  3.72494  3.29354  2.67741  2.69355  4.24690  2.90347  2.73739  3.18146  2.89801  2.37887  2.77519  2.98518  4.58477  3.61503
          0.01959  4.33809  5.06044  0.61958  0.77255  0.70954  0.67702
    216   2.65410  4.80444  3.07456  2.63151  4.31274  3.39560  3.84328  3.73667  2.61938  3.33403  4.14967  3.10495  3.90549  2.02130  3.03793  1.87952  1.99990  3.35223  5.55172  4.23024    342 s - - -
          2.68618  4.42225  2.77519  2.73123  3.46354  2.40513  3.72494  3.29354  2.67741  2.69355  4.24690  2.90347  2.73739  3.18146  2.89801  2.37887  2.77519  2.98518  4.58477  3.61503
          0.01959  4.33809  5.06044  0.61958  0.77255  0.70954  0.67702
    217   1.95376  5.05843  2.93690  2.51629  4.47214  3.46473  3.76226  3.90270  1.78330  3.44820  4.25047  2.05447  3.92984  2.89802  2.86295  2.77544  3.03203  3.51693  5.61644  4.27270    343 k - - -
          2.68618  4.42225  2.77519  2.73123  3.46354  2.40513  3.72494  3.29354  2.67741  2.69355  4.24690  2.90347  2.73739  3.18146  2.89801  2.37887  2.77519  2.98518  4.58477  3.61503
          0.01959  4.33809  5.06044  0.61958  0.77255  0.70954  0.67702
    218   2.77345  4.34657  4.01538  3.47151  3.44890  3.80273  4.22166  2.51685  3.36501  2.30444  2.14643  3.75939  2.29079  3.64894  3.62417  3.11508  3.03926  1.72807  5.04889  3.85000    344 v - - -
          2.68618  4.42225  2.77519  2.73123  3.46354  2.40513  3.72494  3.29354  2.67741  2.69355  4.24690  2.90347  2.73739  3.18146  2.89801  2.37887  2.77519  2.98518  4.58477  3.61503
          0.01959  4.33809  5.06044  0.61958  0.77255  0.70954  0.67702
    219   3.16000  5.38382  3.32295  2.80050  4.82254  3.74466  3.76897  4.20969  1.11576  3.63177  4.48627  3.25037  4.14539  1.85692  2.35119  3.12984  3.34323  3.86278  5.67036  4.45389    345 k - - -
          2.68618  4.42225  2.77519  2.73123  3.46354  2.40513  3.72494  3.29354  2.67741  2.69355  4.24690  2.90347  2.73739  3.18146  2.89801  2.37887  2.77519  2.98518  4.58477  3.61503
          0.01959  4.33809  5.06044  0.61958  0.77255  0.70954  0.67702
    220   2.89690  5.01708  3.28066  2.79219  4.51164  3.57870  3.84497  3.84795  1.22326  3.43641  4.29595  3.23588  4.04967  2.99711  2.63599  2.93884  1.96846  3.50314  5.60522  4.35033    346 k - - -
          2.68618  4.42225  2.77519  2.73123  3.46354  2.40513  3.72494  3.29354  2.67741  2.69355  4.24690  2.90347  2.73739  3.18146  2.89801  2.37887  2.77519  2.98518  4.58477  3.61503
          0.01959  4.33809  5.06044  0.61958  0.77255  0.70954  0.67702
    221   2.30332  5.12064  3.08555  2.15037  4.50200  3.56173  3.74638  3.90194  2.31660  3.43296  4.25317  3.09875  3.98955  2.88124  1.44572  2.86852  3.09900  3.54461  5.58373  4.28430    347 r - - -
          2.68618  4.42225  2.77519  2.73123  3.46354  2.40513  3.72494  3.29354  2.67741  2.69355  4.24690  2.90347  2.73739  3.18146  2.89801  2.37887  2.77519  2.98518  4.58477  3.61503
          0.01959  4.33809  5.06044  0.61958  0.77255  0.70954  0.67702
    222   2.74056  4.93053  2.99484  2.16012  4.18635  2.31694  3.73036  3.59222  2.12606  2.21484  4.01831  3.03925  3.92282  2.88591  2.90140  2.76831  2.97406  3.27198  5.42755  4.10229    348 k - - -
          2.68618  4.42225  2.77519  2.73123  3.46354  2.40513  3.72494  3.29354  2.67741  2.69355  4.24690  2.90347  2.73739  3.18146  2.89801  2.37887  2.77519  2.98518  4.58477  3.61503
          0.01959  4.33809  5.06044  0.61958  0.77255  0.70954  0.67702
    223   2.84216  5.19392  2.69856  2.43148  4.61344  2.09330  3.82157  4.09311  2.61577  3.61613  4.42008  1.95668  3.94461  1.92912  3.07281  2.81748  3.11875  3.67902  5.76993  4.37864    349 q - - -
          2.68618  4.42225  2.77519  2.73123  3.46354  2.40513  3.72494  3.29354  2.67741  2.69355  4.24690  2.90347  2.73739  3.18146  2.89801  2.37887  2.77519  2.98518  4.58477  3.61503
          0.01959  4.33809  5.06044  0.61958  0.77255  0.70954  0.67702
    224   3.07971  5.68258  1.58276  1.54580  4.99359  1.92214  3.91313  4.52239  2.91326  3.99742  4.82638  2.84892  3.99924  3.06943  3.51409  2.96452  3.36449  4.07376  6.14794  4.63497    350 e - - -
          2.68618  4.42225  2.77519  2.73123  3.46354  2.40513  3.72494  3.29354  2.67741  2.69355  4.24690  2.90347  2.73739  3.18146  2.89801  2.37887  2.77519  2.98518  4.58477  3.61503
          0.01959  4.33809  5.06044  0.61958  0.77255  0.70954  0.67702
    225   2.63047  4.42691  3.58087  3.12804  2.09502  3.48038  4.02664  3.15490  3.11183  2.84023  3.76195  3.45156  1.83520  3.41178  3.44573  2.22570  2.95990  2.88596  5.03281  3.66675    351 p - - -
          2.68618  4.42225  2.77519  2.73123  3.46354  2.40513  3.72494  3.29354  2.67741  2.69355  4.24690  2.90347  2.73739  3.18146  2.89801  2.37887  2.77519  2.98518  4.58477  3.61503
          0.01959  4.33809  5.06044  0.61958  0.77255  0.70954  0.67702
    226   2.78964  4.35819  3.93842  3.35407  3.39119  3.83970  4.10626  2.57567  3.17978  1.94293  2.58633  3.68228  4.19790  3.51390  2.23395  3.11645  3.02038  1.81224  4.96760  3.77238    352 v - - -
          2.68618  4.42225  2.77519  2.73123  3.46354  2.40513  3.72494  3.29354  2.67741  2.69355  4.24690  2.90347  2.73739  3.18146  2.89801  2.37887  2.77519  2.98518  4.58477  3.61503
          0.01959  4.33809  5.06044  0.61958  0.77255  0.70954  0.67702
    227   2.90262  5.38820  2.06621  1.44502  4.70879  3.40901  3.81103  4.18503  2.69439  3.70154  4.50175  2.88507  3.94041  2.95004  3.22928  2.83679  2.02739  3.77064  5.86890  4.42471    353 e - - -
          2.68618  4.42225  2.77519  2.73123  3.46354  2.40513  3.72494  3.29354  2.67741  2.69355  4.24690  2.90347  2.73739  3.18146  2.89801  2.37887  2.77519  2.98518  4.58477  3.61503
          0.01959  4.33809  5.06044  0.61958  0.77255  0.70954  0.67702
    228   2.57937  4.66282  3.04430  2.81254  4.63316  1.52852  4.13978  4.10946  3.05460  3.70701  4.50950  2.28571  3.90722  3.33263  3.48415  1.67994  3.00325  3.56860  5.88994  4.57691    354 g - - -
          2.68618  4.42225  2.77519  2.73123  3.46354  2.40513  3.72494  3.29354  2.67741  2.69355  4.24690  2.90347  2.73739  3.18146  2.89801  2.37887  2.77519  2.98518  4.58477  3.61503
          0.01959  4.33809  5.06044  0.61958  0.77255  0.70954  0.67702
    229   1.99231  4.63877  2.22186  2.72479  3.87192  3.55416  3.85475  3.04480  2.74092  2.38213  3.76729  3.20129  3.97515  3.06886  3.16762  2.81185  2.93875  2.33461  5.26686  3.97940    355 a - - -
          2.68618  4.42225  2.77519  2.73123  3.46354  2.40513  3.72494  3.29354  2.67741  2.69355  4.24690  2.90347  2.73739  3.18146  2.89801  2.37887  2.77519  2.98518  4.58477  3.61503
          0.01959  4.33809  5.06044  0.61958  0.77255  0.70954  0.67702
    230   2.94378  4.45121  4.20056  3.66491  1.98638  3.98610  4.19092  2.63702  3.55629  1.53041  3.27848  3.91337  2.22537  3.78581  3.77229  3.29644  3.18738  2.57259  4.76950  3.40755    356 l - - -
          2.68618  4.42225  2.77519  2.73123  3.46354  2.40513  3.72494  3.29354  2.67741  2.69355  4.24690  2.90347  2.73739  3.18146  2.89801  2.37887  2.77519  2.98518  4.58477  3.61503
          0.01959  4.33809  5.06044  0.61958  0.77255  0.70954  0.67702
    231   1.99843  4.54302  3.39147  2.05146  3.75372  3.63235  3.91568  2.36005  2.83563  2.73492  3.66283  3.31080  4.03277  3.16612  3.23374  2.88470  2.95094  2.21689  5.19209  3.92818    357 a - - -
          2.68618  4.42225  2.77519  2.73123  3.46354  2.40513  3.72494  3.29354  2.67741  2.69355  4.24690  2.90347  2.73739  3.18146  2.89801  2.37887  2.77519  2.98518  4.58477  3.61503
          0.01959  4.33809  5.06044  0.61958  0.77255  0.70954  0.67702
    232   2.69990  4.72397  2.48947  2.61508  3.95254  3.51149  3.80589  1.95688  2.68454  2.98455  3.84750  2.52775  3.94329  3.00689  3.12594  2.78742  2.44063  2.98551  5.30368  4.00025    358 i - - -
          2.68618  4.42225  2.77519  2.73123  3.46354  2.40513  3.72494  3.29354  2.67741  2.69355  4.24690  2.90347  2.73739  3.18146  2.89801  2.37887  2.77519  2.98518  4.58477  3.61503
          0.01959  4.33809  5.06044  0.61958  0.77255  0.70954  0.67702
    233   1.94865  4.42692  4.54790  4.00007  3.45317  4.19392  4.61466  1.57277  3.87674  1.52419  3.32819  4.22154  4.54123  4.10798  4.06425  3.52512  3.26403  2.04973  5.22225  4.05147    359 l - - -
          2.68618  4.42225  2.77519  2.73123  3.46354  2.40513  3.72494  3.29354  2.67741  2.69355  4.24690  2.90347  2.73739  3.18146  2.89801  2.37887  2.77519  2.98518  4.58477  3.61503
          0.01959  4.33809  5.06044  0.61958  0.77255  0.70954  0.67702
    234   1.94810  4.42518  4.29937  3.74061  3.32258  4.02219  4.39334  2.44679  3.61281  1.47055  2.04809  4.00046  4.38279  3.85448  3.82345  3.33555  3.18130  2.38555  5.06143  3.90347    360 l - - -
          2.68618  4.42225  2.77519  2.73123  3.46354  2.40513  3.72494  3.29354  2.67741  2.69355  4.24690  2.90347  2.73739  3.18146  2.89801  2.37887  2.77519  2.98518  4.58477  3.61503
          0.01959  4.33809  5.06044  0.61958  0.77255  0.70954  0.67702
    235   2.75051  4.89079  2.99163  2.68301  4.45177  3.39582  3.94174  3.95206  2.69431  3.52399  4.36239  3.14675  3.96682  1.91950  3.07406  1.30820  3.08463  3.53741  5.68046  4.34155    361 s - - -
          2.68618  4.42225  2.77519  2.73123  3.46354  2.40513  3.72494  3.29354  2.67741  2.69355  4.24690  2.90347  2.73739  3.18146  2.89801  2.37887  2.77519  2.98518  4.58477  3.61503
          0.01959  4.33809  5.06044  0.61958  0.77255  0.70954  0.67702
    236   2.72756  4.92783  2.11962  2.52212  4.20096  3.49131  3.74637  3.55779  2.51894  3.20388  4.03824  3.03919  3.91957  2.89929  2.10983  2.75648  2.97031  2.19588  5.45483  4.11631    362 r - - -
          2.68618  4.42225  2.77519  2.73123  3.46354  2.40513  3.72494  3.29354  2.67741  2.69355  4.24690  2.90347  2.73739  3.18146  2.89801  2.37887  2.77519  2.98518  4.58477  3.61503
          0.01959  4.33809  5.06044  0.61958  0.77255  0.70954  0.67702
    237   2.69290  4.46488  3.86957  3.50668  3.97420  3.49748  4.43647  2.92218  3.44084  2.88823  3.94978  3.72204  1.31233  3.78093  3.71538  2.93939  3.09641  1.65169  5.51297  4.27881    363 p - - -
          2.68618  4.42225  2.77519  2.73123  3.46354  2.40513  3.72494  3.29354  2.67741  2.69355  4.24690  2.90347  2.73739  3.18146  2.89801  2.37887  2.77519  2.98518  4.58477  3.61503
          0.01959  4.33809  5.06044  0.61958  0.77255  0.70954  0.67702
    238   2.71282  4.90957  2.95143  2.15487  4.16619  2.29097  2.39390  3.59141  2.53815  3.19470  4.01652  3.02030  3.90561  2.89487  2.98818  2.74158  2.95533  2.62722  5.42824  4.08805    364 e - - -
          2.68618  4.42225  2.77519  2.73123  3.46354  2.40513  3.72494  3.29354  2.67741  2.69355  4.24690  2.90347  2.73739  3.18146  2.89801  2.37887  2.77519  2.98518  4.58477  3.61503
          0.01959  4.33809  5.06044  0.61958  0.77255  0.70954  0.67702
    239   2.88367  4.50813  3.78343  2.12803  3.53015  3.90095  4.18121  1.79214  3.18937  1.70336  3.43040  3.66246  4.26503  3.51477  3.50965  3.18505  3.11839  2.36417  5.15804  3.94144    365 l - - -
          2.68618  4.42225  2.77519  2.73123  3.46354  2.40513  3.72494  3.29354  2.67741  2.69355  4.24690  2.90347  2.73739  3.18146  2.89801  2.37887  2.77519  2.98518  4.58477  3.61503
          0.01959  4.33809  5.06044  0.61958  0.77255  0.70954  0.67702
    240   2.92143  4.46370  4.06884  3.51956  3.38323  3.97518  4.26958  2.50067  3.34567  1.37269  3.29615  3.84257  4.33058  2.68159  3.59490  3.27628  3.15882  1.73894  5.06841  3.87582    366 l - - -
          2.68618  4.42225  2.77519  2.73123  3.46354  2.40513  3.72494  3.29354  2.67741  2.69355  4.24690  2.90347  2.73739  3.18146  2.89801  2.37887  2.77519  2.98518  4.58477  3.61503
          0.01959  4.33809  5.06044  0.61958  0.77255  0.70954  0.67702
    241   2.77617  5.24211  2.07638  2.40264  4.58979  3.47400  3.67286  4.05589  2.04468  3.53038  4.29520  2.94366  3.89411  2.01665  2.34469  2.73390  3.00467  3.63742  5.65253  4.26947    367 q - - -
          2.68618  4.42225  2.77519  2.73123  3.46354  2.40513  3.72494  3.29354  2.67741  2.69355  4.24690  2.90347  2.73739  3.18146  2.89801  2.37887  2.77519  2.98518  4.58477  3.61503
          0.01959  4.33809  5.06044  0.61958  0.77255  0.70954  0.67702
    242   2.75378  5.11757  2.01913  2.39701  4.39777  3.45111  3.71131  3.84670  2.14647  2.27726  4.18895  2.43473  3.89233  2.84276  2.97525  2.73424  2.99245  3.47510  5.58328  4.20078    368 d - - -
          2.68618  4.42225  2.77519  2.73123  3.46354  2.40513  3.72494  3.29354  2.67741  2.69355  4.24690  2.90347  2.73739  3.18146  2.89801  2.37887  2.77519  2.98518  4.58477  3.61503
          0.01959  4.33809  5.06044  0.61958  0.77255  0.70954  0.67702
    243   2.70414  4.38791  4.13949  3.71480  3.89515  3.60492  4.54942  2.52084  3.61117  2.72293  3.80799  3.87210  4.21866  3.92649  3.86211  3.02037  1.31244  1.53687  5.50914  4.29426    369 t - - -
          2.68618  4.42225  2.77519  2.73123  3.46354  2.40513  3.72494  3.29354  2.67741  2.69355  4.24690  2.90347  2.73739  3.18146  2.89801  2.37887  2.77519  2.98518  4.58477  3.61503
          0.01959  4.33809  5.06044  0.61958  0.77255  0.70954  0.67702
    244   2.64055  4.38784  3.97779  3.65363  4.01992  1.83973  4.53208  2.86748  3.62684  2.98498  3.99466  3.78697  4.12498  3.92170  3.87020  2.90939  3.06521  1.09677  5.54377  4.33106    370 v - - -
          2.68618  4.42225  2.77519  2.73123  3.46354  2.40513  3.72494  3.29354  2.67741  2.69355  4.24690  2.90347  2.73739  3.18146  2.89801  2.37887  2.77519  2.98518  4.58477  3.61503
          0.01959  4.33809  5.06044  0.61958  0.77255  0.70954  0.67702
    245   2.90910  5.37894  2.59072  1.69607  4.65241  3.44127  2.20635  4.17043  2.59703  3.66726  4.46757  1.92823  3.94965  2.92337  3.07919  2.84598  3.15953  3.76303  5.79717  4.36783    371 e - - -
          2.68618  4.42225  2.77519  2.73123  3.46354  2.40513  3.72494  3.29354  2.67741  2.69355  4.24690  2.90347  2.73739  3.18146  2.89801  2.37887  2.77519  2.98518  4.58477  3.61503
          0.01959  4.33809  5.06044  0.61958  0.77255  0.70954  0.67702
    246   2.74813  4.50881  3.43722  2.07490  3.47164  3.67164  3.89116  2.06545  2.89659  2.64353  3.58806  3.36354  4.06437  3.22981  3.25388  2.94292  2.98210  2.69688  4.95940  2.28518    372 i - - -
          2.68618  4.42225  2.77519  2.73123  3.46354  2.40513  3.72494  3.29354  2.67741  2.69355  4.24690  2.90347  2.73739  3.18146  2.89801  2.37887  2.77519  2.98518  4.58477  3.61503
          0.01959  4.33809  5.06044  0.61958  0.77255  0.70954  0.67702
    247   3.05859  4.43968  4.64181  4.08073  3.03563  4.21360  4.35690  1.69065  3.91709  1.45422  3.20854  4.21764  4.52049  4.08206  4.03319  3.53117  3.28749  2.35878  4.77366  2.03294    373 l - - -
          2.68618  4.42225  2.77519  2.73123  3.46354  2.40513  3.72494  3.29354  2.67741  2.69355  4.24690  2.90347  2.73739  3.18146  2.89801  2.37887  2.77519  2.98518  4.58477  3.61503
          0.01959  4.33809  5.06044  0.61958  0.77255  0.70954  0.67702
    248   1.71462  4.31370  3.99555  3.52227  3.86290  3.46776  4.36596  2.73538  3.45301  2.82125  3.79339  3.70235  4.07878  3.73635  3.73110  2.85735  1.83112  1.67056  5.37975  4.17457    374 v - - -
          2.68618  4.42225  2.77519  2.73123  3.46354  2.40513  3.72494  3.29354  2.67741  2.69355  4.24690  2.90347  2.73739  3.18146  2.89801  2.37887  2.77519  2.98518  4.58477  3.61503
          0.01959  4.33809  5.06044  0.61958  0.77255  0.70954  0.67702
    249   2.14786  4.48345  3.42081  2.92659  3.89642  3.44361  3.98372  3.13181  2.91232  2.93411  3.81654  2.12454  3.95923  3.23656  3.29714  2.76104  2.34078  1.93298  5.29636  4.04001    375 v - - -
          2.68618  4.42225  2.77519  2.73123  3.46354  2.40513  3.72494  3.29354  2.67741  2.69355  4.24690  2.90347  2.73739  3.18146  2.89801  2.37887  2.77519  2.98518  4.58477  3.61503
          0.01959  4.33809  5.06044  0.61958  0.77255  0.70954  0.67702
    250   2.73245  4.71734  3.15181  1.96545  3.91978  3.55419  3.83986  3.19639  2.68216  2.05637  3.81403  3.17500  3.98178  3.04690  3.08906  2.83467  2.07099  2.94820  5.29790  4.00885    376 e - - -
          2.68618  4.42225  2.77519  2.73123  3.46354  2.40513  3.72494  3.29354  2.67741  2.69355  4.24690  2.90347  2.73739  3.18146  2.89801  2.37887  2.77519  2.98518  4.58477  3.61503
          0.01959  4.33809  5.06044  0.61958  0.77255  0.70954  0.67702
    251   1.71426  4.37919  3.64320  3.19659  3.85364  2.01700  4.15371  3.12504  3.16015  1.86509  3.81173  3.48386  3.98867  3.47277  3.48278  2.77597  2.92839  2.84237  5.30408  4.07495    377 a - - -
          2.68618  4.42225  2.77519  2.73123  3.46354  2.40513  3.72494  3.29354  2.67741  2.69355  4.24690  2.90347  2.73739  3.18146  2.89801  2.37887  2.77519  2.98518  4.58477  3.61503
          0.01959  4.33809  5.06044  0.61958  0.77255  0.70954  0.67702
    252   1.74506  4.33099  3.78336  3.32396  3.79227  2.04252  4.21781  1.84979  3.28177  2.80875  3.74663  3.57548  4.03193  3.57415  3.58250  2.82574  2.93714  2.63888  5.27222  4.05553    378 a - - -
          2.68618  4.42225  2.77519  2.73123  3.46354  2.40513  3.72494  3.29354  2.67741  2.69355  4.24690  2.90347  2.73739  3.18146  2.89801  2.37887  2.77519  2.98518  4.58477  3.61503
          0.01959  4.33809  5.06044  0.61958  0.77255  0.70954  0.67702
    253   2.89819  5.45931  1.79230  1.93824  4.77737  3.41325  3.77635  4.28041  1.81956  3.75030  4.53021  2.30775  3.92818  2.90329  3.14853  2.81857  3.15107  3.83984  5.88581  4.43033    379 d - - -
          2.68618  4.42225  2.77519  2.73123  3.46354  2.40513  3.72494  3.29354  2.67741  2.69355  4.24690  2.90347  2.73739  3.18146  2.89801  2.37887  2.77519  2.98518  4.58477  3.61503
          0.01959  4.33809  5.06044  0.61958  0.77255  0.70954  0.67702
    254   2.82952  5.18248  2.93475  1.83207  4.53678  3.51184  3.72155  3.97628  2.36774  3.48340  4.27989  3.01443  2.30480  2.84677  1.95690  2.80684  3.06123  3.59273  5.62406  4.28024    380 e - - -
          2.68618  4.42225  2.77519  2.73123  3.46354  2.40513  3.72494  3.29354  2.67741  2.69355  4.24690  2.90347  2.73739  3.18146  2.89801  2.37887  2.77519  2.98518  4.58477  3.61503
          0.01959  4.33809  5.06044  0.61958  0.77255  0.70954  0.67702
    255   2.91820  5.05193  3.32704  2.73110  4.22101  3.66527  3.72959  3.73929  1.67483  3.28000  4.13059  3.19573  4.04241  1.96479  2.53983  2.94344  3.12155  3.43177  2.45470  4.08158    381 k - - -
          2.68618  4.42225  2.77519  2.73123  3.46354  2.40513  3.72494  3.29354  2.67741  2.69355  4.24690  2.90347  2.73739  3.18146  2.89801  2.37887  2.77519  2.98518  4.58477  3.61503
          0.01959  4.33809  5.06044  0.61958  0.77255  0.70954  0.67702
    256   2.74465  5.01327  2.18587  2.48370  4.58151  3.35138  3.89162  4.05229  2.77036  3.60980  4.41146  3.00200  2.13407  3.04551  3.26747  1.58129  3.06503  3.61071  5.79244  4.40634    382 s - - -
          2.68618  4.42225  2.77519  2.73123  3.46354  2.40513  3.72494  3.29354  2.67741  2.69355  4.24690  2.90347  2.73739  3.18146  2.89801  2.37887  2.77519  2.98518  4.58477  3.61503
          0.01959  4.33809  5.06044  0.61958  0.77255  0.70954  0.67702
    257   2.92795  4.91128  3.37477  2.84000  3.32864  3.71591  2.20836  3.53994  2.57564  3.09899  4.01016  3.28332  4.10239  1.99756  2.90484  2.98755  3.14821  3.27372  2.35881  3.27332    383 q - - -
          2.68618  4.42225  2.77519  2.73123  3.46354  2.40513  3.72494  3.29354  2.67741  2.69355  4.24690  2.90347  2.73739  3.18146  2.89801  2.37887  2.77519  2.98518  4.58477  3.61503
          0.01959  4.33809  5.06044  0.61958  0.77255  0.70954  0.67702
    258   3.64770  4.92285  5.20776  4.71415  1.71709  4.80998  4.69878  2.51415  4.55807  0.82477  3.07353  4.81222  4.97917  4.54819  4.58640  4.19519  3.86547  2.70686  4.84108  3.41347    384 l - - -
          2.68618  4.42225  2.77519  2.73123  3.46354  2.40513  3.72494  3.29354  2.67741  2.69355  4.24690  2.90347  2.73739  3.18146  2.89801  2.37887  2.77519  2.98518  4.58477  3.61503
          0.01959  4.33809  5.06044  0.61958  0.77255  0.70954  0.67702
    259   1.81487  2.22565  4.41342  3.89004  3.55611  3.77402  4.45920  1.65057  3.76140  2.47212  3.50419  3.99517  4.27556  3.99357  3.93331  3.14220  3.04511  2.13749  5.15479  3.96257    385 i - - -
          2.68618  4.42225  2.77519  2.73123  3.46354  2.40513  3.72494  3.29354  2.67741  2.69355  4.24690  2.90347  2.73739  3.18146  2.89801  2.37887  2.77519  2.98518  4.58477  3.61503
          0.01959  4.33809  5.06044  0.61958  0.77255  0.70954  0.67702
    260   3.25524  4.57891  4.99105  4.43061  1.93187  4.49541  4.73699  2.26922  4.28760  1.30047  3.12077  4.56488  4.74457  4.37783  4.36089  3.83612  3.48430  1.56494  5.06141  3.82216    386 l - - -
          2.68618  4.42225  2.77519  2.73123  3.46354  2.40513  3.72494  3.29354  2.67741  2.69355  4.24690  2.90347  2.73739  3.18146  2.89801  2.37887  2.77519  2.98518  4.58477  3.61503
          0.01959  4.33809  5.06044  0.61958  0.77255  0.70954  0.67702
    261   1.87113  4.82852  3.04218  2.62213  4.32579  3.40223  3.84885  3.74588  2.62784  3.34157  4.16382  3.10062  2.25995  1.98655  3.04712  2.72834  2.97642  3.36606  5.56555  4.24244    387 a - - -
          2.68618  4.42225  2.77519  2.73123  3.46354  2.40513  3.72494  3.29354  2.67741  2.69355  4.24690  2.90347  2.73739  3.18146  2.89801  2.37887  2.77519  2.98518  4.58477  3.61503
          0.01959  4.33809  5.06044  0.61958  0.77255  0.70954  0.67702
    262   0.96945  4.31655  3.81345  3.54640  4.57730  3.10804  4.55672  3.96277  3.58616  3.69219  4.51989  3.59048  3.88976  3.85372  3.86062  1.52475  2.89979  3.37779  5.93401  4.74416    388 a - - -
          2.68618  4.42225  2.77519  2.73123  3.46354  2.40513  3.72494  3.29354  2.67741  2.69355  4.24690  2.90347  2.73739  3.18146  2.89801  2.37887  2.77519  2.98518  4.58477  3.61503
          0.01959  4.33809  5.06044  0.61958  0.77255  0.70954  0.67702
    263   1.76041  4.69067  3.28483  2.81302  4.35492  2.03701  3.94148  3.76557  2.67176  3.37542  4.19690  3.22404  3.92398  3.11618  1.94251  2.71431  2.96365  3.35605  5.58846  4.30929    389 a - - -
          2.68618  4.42225  2.77519  2.73123  3.46354  2.40513  3.72494  3.29354  2.67741  2.69355  4.24690  2.90347  2.73739  3.18146  2.89801  2.37887  2.77519  2.98518  4.58477  3.61503
          0.01959  4.33809  5.06044  0.61958  0.77255  0.70954  0.67702
    264   3.05196  4.43319  4.62289  4.06783  3.04175  4.20811  4.34120  1.43926  3.90261  1.72524  3.26107  4.20456  4.52185  4.08145  4.02661  3.52714  3.28300  2.30093  4.76368  2.05274    390 i - - -
          2.68618  4.42225  2.77519  2.73123  3.46354  2.40513  3.72494  3.29354  2.67741  2.69355  4.24690  2.90347  2.73739  3.18146  2.89801  2.37887  2.77519  2.98518  4.58477  3.61503
          0.01959  4.33809  5.06044  0.61958  0.77255  0.36763  1.17887
    265   2.03179  5.39902  2.25847  1.60368  4.71947  3.47969  3.79800  4.20934  2.62000  3.69640  4.46710  2.94373  3.96127  2.15103  3.13859  2.82157  3.12918  3.78005  5.84186  4.40622    391 e - - -
          2.68618  4.42225  2.77519  2.73123  3.46354  2.40513  3.72494  3.29354  2.67741  2.69355  4.24690  2.90347  2.73739  3.18146  2.89801  2.37887  2.77519  2.98518  4.58477  3.61503
          0.01669  4.49715  5.21950  0.61958  0.77255  0.48576  0.95510
    266   3.18369  4.68554  4.23062  3.72821  2.66472  4.13048  2.15059  1.97966  3.56884  2.76386  3.79139  3.91015  4.48865  3.82284  3.78385  3.43142  3.41209  2.97452  4.29050  1.38319    392 y - - -
          2.68618  4.42225  2.77519  2.73123  3.46354  2.40513  3.72494  3.29354  2.67741  2.69355  4.24690  2.90347  2.73739  3.18146  2.89801  2.37887  2.77519  2.98518  4.58477  3.61503
          0.01669  4.49715  5.21950  0.61958  0.77255  0.48576  0.95510
    267   1.52495  4.47804  3.93680  3.79349  4.91474  0.81603  4.84850  4.33396  3.94526  4.05441  4.87464  3.78909  4.05047  4.17089  4.18379  2.74463  3.09253  3.66061  6.23317  5.09504    393 g - - -
          2.68618  4.42225  2.77519  2.73123  3.46354  2.40513  3.72494  3.29354  2.67741  2.69355  4.24690  2.90347  2.73739  3.18146  2.89801  2.37887  2.77519  2.98518  4.58477  3.61503
          0.01669  4.49715  5.21950  0.61958  0.77255  0.48576  0.95510
    268   2.83283  5.11459  2.90077  2.55489  4.44818  3.49263  2.31625  4.00035  2.66296  3.54686  4.35313  2.08429  3.99265  3.01962  3.11406  1.57609  3.11040  3.60406  5.67419  4.27794    394 s - - -
          2.68618  4.42225  2.77519  2.73123  3.46354  2.40513  3.72494  3.29354  2.67741  2.69355  4.24690  2.90347  2.73739  3.18146  2.89801  2.37887  2.77519  2.98518  4.58477  3.61503
          0.20652  4.49715  1.74043  0.61958  0.77255  0.48576  0.95510
    269   3.21955  4.51316  5.04218  4.49485  3.49280  4.57474  5.01540  1.47911  4.37274  1.99539  1.97426  4.66346  4.83264  4.53686  4.49172  3.93108  3.46059  1.34595  5.42433  4.28637    395 v - - -
          2.68618  4.42225  2.77519  2.73123  3.46354  2.40513  3.72494  3.29354  2.67741  2.69355  4.24690  2.90347  2.73739  3.18146  2.89801  2.37887  2.77519  2.98518  4.58477  3.61503
          0.02014  4.31078  5.03312  0.61958  0.77255  0.74039  0.64804
    270   1.99762  4.37922  4.40248  3.87027  3.52369  4.03327  4.54150  2.18132  3.75763  1.61109  3.41546  4.09141  4.43989  4.01270  3.97113  3.37518  3.18473  1.47753  5.23440  4.04562    396 v - - -
          2.68765  4.42437  2.77590  2.72929  3.46284  2.40431  3.72523  3.29328  2.67824  2.69110  4.24593  2.90397  2.73951  3.18199  2.89772  2.37931  2.77448  2.98555  4.58257  3.61551
          0.52832  1.48410  1.69446  3.58376  0.02816  0.35422  1.20973
    271   3.02189  5.26906  2.68658  1.59507  4.72244  3.47217  4.01194  4.19179  2.88323  3.75414  4.62050  3.07999  1.31331  3.18987  3.33748  3.00307  3.32741  3.80250  5.89854  4.54860    445 p - - -
          2.68618  4.42225  2.77519  2.73123  3.46354  2.40513  3.72494  3.29354  2.67741  2.69355  4.24690  2.90347  2.73739  3.18146  2.89801  2.37887  2.77519  2.98518  4.58477  3.61503
          0.01959  4.33809  5.06044  0.61958  0.77255  0.36763  1.17887
    272   1.92647  4.92780  2.08513  2.60947  4.48180  3.42257  3.89133  3.92381  2.71368  3.49817  4.28781  3.10491  3.93950  3.03491  3.18816  2.04048  2.08152  3.50136  5.69792  4.34296    446 a - - -
          2.68618  4.42225  2.77519  2.73123  3.46354  2.40513  3.72494  3.29354  2.67741  2.69355  4.24690  2.90347  2.73739  3.18146  2.89801  2.37887  2.77519  2.98518  4.58477  3.61503
          0.01669  4.49715  5.21950  0.61958  0.77255  0.48576  0.95510
    273   1.92450  4.82094  3.23114  2.72925  4.39584  2.19359  3.91204  3.82460  2.68165  3.41316  4.21469  3.18818  2.34888  3.06590  2.19947  2.73644  2.98533  3.41810  5.62312  4.30733    447 a - - -
          2.68618  4.42225  2.77519  2.73123  3.46354  2.40513  3.72494  3.29354  2.67741  2.69355  4.24690  2.90347  2.73739  3.18146  2.89801  2.37887  2.77519  2.98518  4.58477  3.61503
          0.01669  4.49715  5.21950  0.61958  0.77255  0.48576  0.95510
    274   2.87961  4.41619  4.08352  3.54820  2.03115  3.88731  3.98045  2.90488  3.45633  2.59952  3.55291  3.77661  4.27751  3.68822  3.68808  2.51578  2.47861  2.70692  4.54403  1.62111    448 y - - -
          2.68618  4.42225  2.77519  2.73123  3.46354  2.40513  3.72494  3.29354  2.67741  2.69355  4.24690  2.90347  2.73739  3.18146  2.89801  2.37887  2.77519  2.98518  4.58477  3.61503
          0.01669  4.49715  5.21950  0.61958  0.77255  0.48576  0.95510
    275   2.75722  4.68164  3.37737  2.80924  2.47801  3.63677  3.84434  3.24819  2.28458  2.91303  3.78384  3.26763  4.02653  3.07089  2.51742  2.88028  1.77638  2.98927  5.21463  3.94167    449 t - - -
          2.68618  4.42225  2.77519  2.73123  3.46354  2.40513  3.72494  3.29354  2.67741  2.69355  4.24690  2.90347  2.73739  3.18146  2.89801  2.37887  2.77519  2.98518  4.58477  3.61503
          0.01669  4.49715  5.21950  0.61958  0.77255  0.48576  0.95510
    276   2.89486  5.34986  1.94385  2.42356  4.71287  3.48511  3.83397  4.19491  1.98826  3.69660  4.47935  2.97927  3.98234  2.96223  3.14360  1.54231  3.15298  3.77097  5.84666  4.42720    450 s - - -
          2.68618  4.42225  2.77519  2.73123  3.46354  2.40513  3.72494  3.29354  2.67741  2.69355  4.24690  2.90347  2.73739  3.18146  2.89801  2.37887  2.77519  2.98518  4.58477  3.61503
          0.01669  4.49715  5.21950  0.61958  0.77255  0.48576  0.95510
    277   1.57899  4.59889  3.39635  2.88034  3.94296  3.51185  2.39359  3.32794  2.85209  3.01057  3.87123  3.30464  3.99525  3.19040  3.24918  2.33626  2.95876  2.47898  5.31659  4.04343    451 a - - -
          2.68618  4.42225  2.77519  2.73123  3.46354  2.40513  3.72494  3.29354  2.67741  2.69355  4.24690  2.90347  2.73739  3.18146  2.89801  2.37887  2.77519  2.98518  4.58477  3.61503
          0.01669  4.49715  5.21950  0.61958  0.77255  0.48576  0.95510
    278   2.00505  4.53046  4.56763  4.00402  3.34627  4.20497  4.57516  2.49624  3.86374  1.19525  2.07123  4.22710  4.54184  4.06729  4.03218  3.52637  3.32765  2.47543  5.14516  4.01121    452 l - - -
          2.68618  4.42225  2.77519  2.73123  3.46354  2.40513  3.72494  3.29354  2.67741  2.69355  4.24690  2.90347  2.73739  3.18146  2.89801  2.37887  2.77519  2.98518  4.58477  3.61503
          0.01669  4.49715  5.21950  0.61958  0.77255  0.48576  0.95510
    279   1.86511  4.41309  3.89439  3.46163  3.96176  1.48249  4.36159  1.94196  3.42678  2.97947  3.91487  3.67820  4.10214  3.71516  3.72060  2.87716  3.02202  2.79091  5.43710  4.22393    453 g - - -
          2.68618  4.42225  2.77519  2.73123  3.46354  2.40513  3.72494  3.29354  2.67741  2.69355  4.24690  2.90347  2.73739  3.18146  2.89801  2.37887  2.77519  2.98518  4.58477  3.61503
          0.40766  4.49715  1.12808  0.61958  0.77255  0.48576  0.95510
    280   3.05279  4.45236  4.57228  4.07896  1.77794  4.17288  4.39008  2.20687  3.95556  1.97072  3.25851  4.21880  4.53108  4.13205  4.10360  3.53648  3.31587  1.41403  4.78250  3.35035    454 v - - -
          2.68618  4.42225  2.77519  2.73123  3.46354  2.40513  3.72494  3.29354  2.67741  2.69355  4.24690  2.90347  2.73739  3.18146  2.89801  2.37887  2.77519  2.98518  4.58477  3.61503
          0.02458  4.11407  4.83641  0.61958  0.77255  0.91932  0.50881
    281   2.55682  4.25371  3.71013  3.21638  3.58561  3.48310  4.08350  1.74088  3.13686  2.57561  3.54114  3.50579  3.99863  3.45019  3.43326  2.22661  2.24471  2.39462  5.09013  3.86753    455 i - - -
          2.68618  4.42225  2.77519  2.73123  3.46354  2.40513  3.72494  3.29354  2.67741  2.69355  4.24690  2.90347  2.73739  3.18146  2.89801  2.37887  2.77519  2.98518  4.58477  3.61503
          0.02458  4.11407  4.83641  0.61958  0.77255  0.91932  0.50881
    282   2.77300  5.07014  1.55416  2.32395  4.60023  3.24312  3.86050  4.10315  2.82621  3.67189  4.50787  2.86345  3.86216  3.03494  3.35550  1.64474  3.10811  3.66107  5.83392  4.40696    456 d - - -
          2.68618  4.42225  2.77519  2.73123  3.46354  2.40513  3.72494  3.29354  2.67741  2.69355  4.24690  2.90347  2.73739  3.18146  2.89801  2.37887  2.77519  2.98518  4.58477  3.61503
          0.02458  4.11407  4.83641  0.61958  0.77255  0.91932  0.50881
    283   2.42214  4.35983  3.37947  3.05218  4.20840  3.14521  4.14817  3.53095  3.05270  3.25782  4.14845  3.32409  1.79749  3.40317  3.38178  2.58730  1.57377  3.11919  5.56361  4.32840    457 t - - -
          2.68618  4.42225  2.77519  2.73123  3.46354  2.40513  3.72494  3.29354  2.67741  2.69355  4.24690  2.90347  2.73739  3.18146  2.89801  2.37887  2.77519  2.98518  4.58477  3.61503
          0.02458  4.11407  4.83641  0.61958  0.77255  0.91932  0.50881
    284   2.93026  4.72078  3.68006  3.07580  3.69000  3.74066  3.88510  3.04525  2.44997  1.62899  3.66553  3.45160  4.13313  3.13235  1.70586  3.09257  3.15646  2.91096  5.15009  3.89532    458 l - - -
          2.68618  4.42225  2.77519  2.73123  3.46354  2.40513  3.72494  3.29354  2.67741  2.69355  4.24690  2.90347  2.73739  3.18146  2.89801  2.37887  2.77519  2.98518  4.58477  3.61503
          0.02458  4.11407  4.83641  0.61958  0.77255  0.91932  0.50881
    285   2.56201  4.40522  3.66381  3.43590  4.20326  3.23434  4.43205  3.36092  3.38370  3.21560  4.25596  3.60006  3.95971  3.76774  3.62588  2.76670  0.81950  3.02888  5.61905  4.42206    459 t - - -
          2.68618  4.42225  2.77519  2.73123  3.46354  2.40513  3.72494  3.29354  2.67741  2.69355  4.24690  2.90347  2.73739  3.18146  2.89801  2.37887  2.77519  2.98518  4.58477  3.61503
          0.02458  4.11407  4.83641  0.61958  0.77255  0.91932  0.50881
    286   2.12966  4.87283  3.12398  2.68904  4.38125  3.44342  3.77807  3.70301  1.30913  3.32340  4.19398  3.13252  3.94113  2.93916  2.61658  2.82535  3.05446  3.36066  5.51516  4.25300    460 k - - -
          2.68684  4.42291  2.77515  2.73122  3.46420  2.40530  3.72377  3.29420  2.67743  2.69290  4.24756  2.90413  2.73737  3.18106  2.89787  2.37905  2.77515  2.98322  4.58543  3.61569
          0.33397  1.28739  4.83641  2.44969  0.09028  0.28689  1.38866
    287   2.89040  5.32873  3.04902  1.91713  4.70575  3.59086  3.73300  4.15319  1.77935  3.60789  4.38077  2.16091  3.99363  2.84128  2.07076  2.84938  3.10773  3.74094  5.70549  4.35821    476 k - - -
          2.68618  4.42225  2.77519  2.73123  3.46354  2.40513  3.72494  3.29354  2.67741  2.69355  4.24690  2.90347  2.73739  3.18146  2.89801  2.37887  2.77519  2.98518  4.58477  3.61503
          0.01669  4.49715  5.21950  0.61958  0.77255  0.48576  0.95510
    288   1.56479  4.43562  3.88150  3.58258  4.79766  1.80179  4.63554  4.25149  3.64740  3.91126  4.69705  3.65679  3.97617  3.90015  3.95685  1.18160  2.99008  3.58591  6.11241  4.92396    477 s - - -
          2.68618  4.42225  2.77519  2.73123  3.46354  2.40513  3.72494  3.29354  2.67741  2.69355  4.24690  2.90347  2.73739  3.18146  2.89801  2.37887  2.77519  2.98518  4.58477  3.61503
          0.01669  4.49715  5.21950  0.61958  0.77255  0.48576  0.95510
    289   2.02816  4.85850  3.11333  1.59621  4.11361  3.55695  3.84846  3.44229  2.67313  3.10422  2.58240  3.15101  3.99171  3.02516  3.11051  2.82710  3.01340  3.15575  5.43611  4.12260    478 e - - -
          2.68618  4.42225  2.77519  2.73123  3.46354  2.40513  3.72494  3.29354  2.67741  2.69355  4.24690  2.90347  2.73739  3.18146  2.89801  2.37887  2.77519  2.98518  4.58477  3.61503
          0.01669  4.49715  5.21950  0.61958  0.77255  0.48576  0.95510
    290   1.53480  4.44091  4.45288  3.92270  3.61266  4.04533  4.58784  2.31768  3.81183  1.72410  3.51638  4.12995  4.47559  4.06405  4.02414  3.39119  3.23355  1.60508  5.29562  4.10574    479 a - - -
          2.68618  4.42225  2.77519  2.73123  3.46354  2.40513  3.72494  3.29354  2.67741  2.69355  4.24690  2.90347  2.73739  3.18146  2.89801  2.37887  2.77519  2.98518  4.58477  3.61503
          0.01669  4.49715  5.21950  0.61958  0.77255  0.48576  0.95510
    291   1.82360  4.39792  3.86629  3.39124  3.77436  3.53901  4.24927  3.04049  3.32192  1.43853  3.74564  3.64345  4.10185  3.62142  3.61079  2.03554  3.00468  2.79251  5.26248  4.04573    480 l - - -
          2.68618  4.42225  2.77519  2.73123  3.46354  2.40513  3.72494  3.29354  2.67741  2.69355  4.24690  2.90347  2.73739  3.18146  2.89801  2.37887  2.77519  2.98518  4.58477  3.61503
          0.01669  4.49715  5.21950  0.61958  0.77255  0.48576  0.95510
    292   2.83577  4.83318  3.39992  2.80233  4.04888  3.67228  3.81800  3.44192  2.12769  3.07087  3.92868  3.26234  4.05290  3.00924  2.35145  2.92293  1.75934  3.16606  2.63541  4.05703    481 t - - -
          2.68618  4.42225  2.77519  2.73123  3.46354  2.40513  3.72494  3.29354  2.67741  2.69355  4.24690  2.90347  2.73739  3.18146  2.89801  2.37887  2.77519  2.98518  4.58477  3.61503
          0.01669  4.49715  5.21950  0.61958  0.77255  0.48576  0.95510
    293   2.84030  5.03771  3.06901  2.70508  4.61966  1.55385  3.95675  4.06088  1.92617  3.61304  4.42384  3.18812  2.24202  3.10846  3.05957  2.87326  3.14677  3.64274  5.77502  4.45661    482 g - - -
          2.68618  4.42225  2.77519  2.73123  3.46354  2.40513  3.72494  3.29354  2.67741  2.69355  4.24690  2.90347  2.73739  3.18146  2.89801  2.37887  2.77519  2.98518  4.58477  3.61503
          0.01669  4.49715  5.21950  0.61958  0.77255  0.48576  0.95510
    294   2.85627  5.18613  2.84278  1.24801  4.46307  3.52236  3.81315  3.89984  2.60389  3.46424  2.98637  2.45682  3.98369  2.95407  3.06867  2.84080  3.10140  3.54158  5.66719  4.28834    483 e - - -
          2.68618  4.42225  2.77519  2.73123  3.46354  2.40513  3.72494  3.29354  2.67741  2.69355  4.24690  2.90347  2.73739  3.18146  2.89801  2.37887  2.77519  2.98518  4.58477  3.61503
          0.01669  4.49715  5.21950  0.61958  0.77255  0.48576  0.95510
    295   2.74956  5.10338  2.22994  2.47961  4.39547  3.51925  3.71575  2.64149  2.44964  3.37828  4.16339  3.01324  3.92094  2.13407  2.18705  2.74006  2.97989  3.46427  5.56169  4.19544    484 q - - -
          2.68618  4.42225  2.77519  2.73123  3.46354  2.40513  3.72494  3.29354  2.67741  2.69355  4.24690  2.90347  2.73739  3.18146  2.89801  2.37887  2.77519  2.98518  4.58477  3.61503
          0.01669  4.49715  5.21950  0.61958  0.77255  0.48576  0.95510
    296   2.75467  4.83952  3.21057  2.65975  4.05736  3.58724  2.46013  2.38972  2.03794  3.09011  3.92994  3.15413  3.98092  2.96261  2.94995  2.11758  2.98467  3.16662  5.34792  4.04436    485 k - - -
          2.68618  4.42225  2.77519  2.73123  3.46354  2.40513  3.72494  3.29354  2.67741  2.69355  4.24690  2.90347  2.73739  3.18146  2.89801  2.37887  2.77519  2.98518  4.58477  3.61503
          0.01669  4.49715  5.21950  0.61958  0.77255  0.48576  0.95510
    297   2.17015  5.23002  2.46343  2.40946  4.56329  2.81002  3.70919  4.03895  1.92222  3.53218  4.28746  2.95834  3.90358  2.13055  2.94930  2.72044  2.99272  3.61712  5.67583  4.27112    486 k - - -
          2.68618  4.42225  2.77519  2.73123  3.46354  2.40513  3.72494  3.29354  2.67741  2.69355  4.24690  2.90347  2.73739  3.18146  2.89801  2.37887  2.77519  2.98518  4.58477  3.61503
          0.01669  4.49715  5.21950  0.61958  0.77255  0.48576  0.95510
    298   1.67778  5.30420  2.34703  2.08767  4.62670  3.48826  3.76675  4.10123  1.92844  3.60219  4.37263  2.96156  3.94396  2.88516  3.04965  2.78788  3.07498  3.68583  5.75439  4.34146    487 a - - -
          2.68618  4.42225  2.77519  2.73123  3.46354  2.40513  3.72494  3.29354  2.67741  2.69355  4.24690  2.90347  2.73739  3.18146  2.89801  2.37887  2.77519  2.98518  4.58477  3.61503
          0.01669  4.49715  5.21950  0.61958  0.77255  0.48576  0.95510
    299   2.87982  5.38686  1.56746  2.40840  4.72132  3.50138  3.77935  4.20534  2.16846  3.68085  4.44938  2.18282  3.96511  2.89592  2.47800  2.82266  3.12021  3.77633  5.81125  4.39426    488 d - - -
          2.68618  4.42225  2.77519  2.73123  3.46354  2.40513  3.72494  3.29354  2.67741  2.69355  4.24690  2.90347  2.73739  3.18146  2.89801  2.37887  2.77519  2.98518  4.58477  3.61503
          0.01669  4.49715  5.21950  0.61958  0.77255  0.48576  0.95510
    300   2.01039  4.53569  3.51147  2.95075  3.75533  3.63226  3.94100  2.26335  2.84993  2.79515  3.68888  3.37110  4.04929  3.21306  2.24623  2.89464  2.15018  2.79943  5.16808  3.92114    489 a - - -
          2.68618  4.42225  2.77519  2.73123  3.46354  2.40513  3.72494  3.29354  2.67741  2.69355  4.24690  2.90347  2.73739  3.18146  2.89801  2.37887  2.77519  2.98518  4.58477  3.61503
          0.01669  4.49715  5.21950  0.61958  0.77255  0.48576  0.95510
    301   1.89891  4.62593  4.44419  4.01490  3.58025  4.00730  4.71681  2.62714  3.86756  0.89104  3.47000  4.19798  4.51331  4.14852  4.05899  3.41938  3.38538  2.57260  5.39655  4.22403    490 l - - -
          2.68618  4.42225  2.77519  2.73123  3.46354  2.40513  3.72494  3.29354  2.67741  2.69355  4.24690  2.90347  2.73739  3.18146  2.89801  2.37887  2.77519  2.98518  4.58477  3.61503
          0.01669  4.49715  5.21950  0.61958  0.77255  0.48576  0.95510
    302   2.63692  4.71575  3.26393  2.89486  4.53073  3.35396  4.12136  3.96962  2.97952  3.58513  4.39112  2.12912  3.97485  3.30371  3.40004  1.57488  1.63563  3.49848  5.79638  4.49399    491 s - - -
          2.68618  4.42225  2.77519  2.73123  3.46354  2.40513  3.72494  3.29354  2.67741  2.69355  4.24690  2.90347  2.73739  3.18146  2.89801  2.37887  2.77519  2.98518  4.58477  3.61503
          0.01669  4.49715  5.21950  0.61958  0.77255  0.48576  0.95510
    303   2.75998  4.88845  3.23204  2.76061  4.41313  3.50140  3.91779  3.81584  1.87605  3.41433  4.23568  3.21882  4.00455  3.07779  2.99040  2.28932  1.44054  3.43770  5.62217  4.32376    492 t - - -
          2.68618  4.42225  2.77519  2.73123  3.46354  2.40513  3.72494  3.29354  2.67741  2.69355  4.24690  2.90347  2.73739  3.18146  2.89801  2.37887  2.77519  2.98518  4.58477  3.61503
          0.01669  4.49715  5.21950  0.61958  0.77255  0.48576  0.95510
    304   2.13058  4.52673  4.85640  4.31391  3.57424  4.41657  4.86768  1.20545  4.18208  1.60514  3.43006  4.49315  4.74274  4.39219  4.33355  3.76312  3.41844  2.01823  5.39364  4.22839    493 i - - -
          2.68618  4.42225  2.77519  2.73123  3.46354  2.40513  3.72494  3.29354  2.67741  2.69355  4.24690  2.90347  2.73739  3.18146  2.89801  2.37887  2.77519  2.98518  4.58477  3.61503
          0.01669  4.49715  5.21950  0.61958  0.77255  0.48576  0.95510
    305   2.76750  4.85181  3.13226  1.60835  4.08609  3.57107  3.84251  3.41522  2.66048  3.07259  2.44571  3.15768  3.99622  3.02142  3.09092  2.83485  2.25205  3.13630  5.41356  4.10443    494 e - - -
          2.68618  4.42225  2.77519  2.73123  3.46354  2.40513  3.72494  3.29354  2.67741  2.69355  4.24690  2.90347  2.73739  3.18146  2.89801  2.37887  2.77519  2.98518  4.58477  3.61503
          0.01669  4.49715  5.21950  0.61958  0.77255  0.48576  0.95510
    306   2.89562  5.21180  3.10418  1.90822  4.57807  3.60359  3.77700  3.99645  2.37479  3.51026  4.31244  3.11513  4.01986  2.90220  1.56798  2.88271  2.24491  3.62348  5.65219  4.33020    495 r - - -
          2.68618  4.42225  2.77519  2.73123  3.46354  2.40513  3.72494  3.29354  2.67741  2.69355  4.24690  2.90347  2.73739  3.18146  2.89801  2.37887  2.77519  2.98518  4.58477  3.61503
          0.01669  4.49715  5.21950  0.61958  0.77255  0.48576  0.95510
    307   2.70052  2.40928  4.33679  3.76786  2.22161  3.77432  4.21588  2.59996  3.62930  2.40846  3.35253  3.89009  4.20320  3.83030  3.77078  2.14686  2.96675  1.88140  4.84871  3.64205    496 v - - -
          2.68618  4.42225  2.77519  2.73123  3.46354  2.40513  3.72494  3.29354  2.67741  2.69355  4.24690  2.90347  2.73739  3.18146  2.89801  2.37887  2.77519  2.98518  4.58477  3.61503
          0.01669  4.49715  5.21950  0.61958  0.77255  0.48576  0.95510
    308   2.75685  4.62427  3.40503  2.85398  2.40826  3.65928  3.86387  3.14642  2.07280  2.10218  3.70998  2.40229  4.04553  3.13309  3.13657  2.90250  2.98740  2.90646  5.10166  3.79083    497 k - - -
          2.68618  4.42225  2.77519  2.73123  3.46354  2.40513  3.72494  3.29354  2.67741  2.69355  4.24690  2.90347  2.73739  3.18146  2.89801  2.37887  2.77519  2.98518  4.58477  3.61503
          0.01669  4.49715  5.21950  0.61958  0.77255  0.48576  0.95510
    309   2.89224  4.94980  3.05163  2.97747  4.93850  0.89165  4.42581  4.51743  3.41380  4.10840  4.95286  1.80700  4.14108  3.65710  3.82765  2.98136  3.34347  3.94312  6.17256  4.86797    498 g - - -
          2.68618  4.42225  2.77519  2.73123  3.46354  2.40513  3.72494  3.29354  2.67741  2.69355  4.24690  2.90347  2.73739  3.18146  2.89801  2.37887  2.77519  2.98518  4.58477  3.61503
          0.01669  4.49715  5.21950  0.61958  0.77255  0.48576  0.95510
    310   2.71369  4.82565  3.30613  2.86463  4.56592  1.59984  4.02484  4.00670  2.73324  3.58084  4.38662  3.28299  4.00303  3.18705  1.96957  1.88502  3.06504  3.55510  5.75491  4.46350    499 g - - -
          2.68618  4.42225  2.77519  2.73123  3.46354  2.40513  3.72494  3.29354  2.67741  2.69355  4.24690  2.90347  2.73739  3.18146  2.89801  2.37887  2.77519  2.98518  4.58477  3.61503
          0.01669  4.49715  5.21950  0.61958  0.77255  0.48576  0.95510
    311   2.77794  5.21399  2.23866  2.43693  4.51200  3.50447  3.71901  3.99506  1.92361  3.50064  4.26886  2.98131  3.92203  2.10844  2.92806  2.74675  3.01061  3.59162  5.64382  2.59749    500 k - - -
          2.68618  4.42225  2.77519  2.73123  3.46354  2.40513  3.72494  3.29354  2.67741  2.69355  4.24690  2.90347  2.73739  3.18146  2.89801  2.37887  2.77519  2.98518  4.58477  3.61503
          0.01669  4.49715  5.21950  0.61958  0.77255  0.48576  0.95510
    312   2.02149  4.88495  2.12686  2.60458  4.20713  2.41977  3.85149  3.60138  2.70162  2.22745  4.06762  3.11156  3.96622  3.02176  3.16451  2.79274  3.00823  3.27385  5.50010  4.17018    501 a - - -
          2.68618  4.42225  2.77519  2.73123  3.46354  2.40513  3.72494  3.29354  2.67741  2.69355  4.24690  2.90347  2.73739  3.18146  2.89801  2.37887  2.77519  2.98518  4.58477  3.61503
          0.01669  4.49715  5.21950  0.61958  0.77255  0.48576  0.95510
    313   1.43292  4.73114  3.40505  2.93756  4.45470  2.06042  4.06107  3.86883  2.80701  3.48182  4.30074  3.32994  3.99887  3.24028  2.01298  2.77760  3.03432  3.44241  5.69509  4.42113    502 a - - -
          2.68618  4.42225  2.77519  2.73123  3.46354  2.40513  3.72494  3.29354  2.67741  2.69355  4.24690  2.90347  2.73739  3.18146  2.89801  2.37887  2.77519  2.98518  4.58477  3.61503
          0.01669  4.49715  5.21950  0.61958  0.77255  0.48576  0.95510
    314   1.68857  2.13965  4.03146  3.56297  4.11000  3.33223  4.41878  3.45718  3.49784  3.19646  4.06520  3.67918  2.22445  3.76721  3.78079  2.73911  1.82868  3.08140  5.53595  4.34141    503 a - - -
          2.68622  4.42229  2.77524  2.73127  3.46358  2.40470  3.72499  3.29358  2.67745  2.69359  4.24694  2.90351  2.73744  3.18150  2.89805  2.37891  2.77524  2.98522  4.58481  3.61507
          0.20652  1.70829  5.21950  0.20679  1.67768  0.48576  0.95510
    315   3.24144  4.90433  3.93695  3.48806  3.55247  4.10357  4.34577  2.93811  3.15206  0.92784  3.50208  3.87278  4.49029  2.09562  3.39550  3.48349  3.48153  2.96486  5.29575  4.04928    505 l - - -
          2.68618  4.42225  2.77519  2.73123  3.46354  2.40513  3.72494  3.29354  2.67741  2.69355  4.24690  2.90347  2.73739  3.18146  2.89801  2.37887  2.77519  2.98518  4.58477  3.61503
          0.01669  4.49715  5.21950  0.61958  0.77255  0.48576  0.95510
    316   2.95843  4.51032  4.14819  3.55390  3.49890  3.99938  4.26361  2.61735  3.23085  1.39449  3.42142  3.86198  4.35817  3.65723  2.18074  3.30058  3.19243  1.82776  5.12088  3.92928    506 l - - -
          2.68618  4.42225  2.77519  2.73123  3.46354  2.40513  3.72494  3.29354  2.67741  2.69355  4.24690  2.90347  2.73739  3.18146  2.89801  2.37887  2.77519  2.98518  4.58477  3.61503
          0.01669  4.49715  5.21950  0.61958  0.77255  0.48576  0.95510
    317   2.87126  5.22962  2.83837  2.51001  4.64407  3.49768  3.85329  4.12486  2.61463  3.64155  4.43472  2.06910  3.99528  1.56177  3.06239  2.07672  3.13989  3.70886  5.78766  4.40139    507 q - - -
          2.68618  4.42225  2.77519  2.73123  3.46354  2.40513  3.72494  3.29354  2.67741  2.69355  4.24690  2.90347  2.73739  3.18146  2.89801  2.37887  2.77519  2.98518  4.58477  3.61503
          0.01669  4.49715  5.21950  0.61958  0.77255  0.48576  0.95510
    318   2.04724  4.68211  3.38653  2.89272  4.01422  3.57471  3.98461  3.23209  2.82190  3.00513  3.91450  3.32962  4.04956  1.64448  3.20249  2.87588  3.02763  2.06573  5.39607  4.12265    508 q - - -
          2.68618  4.42225  2.77519  2.73123  3.46354  2.40513  3.72494  3.29354  2.67741  2.69355  4.24690  2.90347  2.73739  3.18146  2.89801  2.37887  2.77519  2.98518  4.58477  3.61503
          0.01669  4.49715  5.21950  0.61958  0.77255  0.48576  0.95510
    319   2.71821  5.03846  3.03767  2.52767  4.45903  2.33509  3.76718  3.90949  2.51128  3.44688  4.22353  2.19546  3.91970  2.89054  2.16471  2.37319  2.55066  3.50475  5.62068  4.25744    509 r - - -
          2.68618  4.42225  2.77519  2.73123  3.46354  2.40513  3.72494  3.29354  2.67741  2.69355  4.24690  2.90347  2.73739  3.18146  2.89801  2.37887  2.77519  2.98518  4.58477  3.61503
          0.01669  4.49715  5.21950  0.61958  0.77255  0.48576  0.95510
    320   2.76356  4.50142  3.57993  3.03382  3.41128  3.71066  2.56800  3.01262  2.96861  2.70789  3.61341  3.43434  2.49984  3.28974  3.31655  2.96733  2.99883  2.05904  4.89767  2.33002    510 v - - -
          2.68618  4.42225  2.77519  2.73123  3.46354  2.40513  3.72494  3.29354  2.67741  2.69355  4.24690  2.90347  2.73739  3.18146  2.89801  2.37887  2.77519  2.98518  4.58477  3.61503
          0.01669  4.49715  5.21950  0.61958  0.77255  0.48576  0.95510
    321   1.64112  4.48397  3.58394  3.07650  3.89101  3.49035  4.07574  3.24332  3.04251  2.02530  3.83359  3.43289  2.44791  3.35882  3.40549  2.30508  2.95784  2.95244  5.30294  4.06129    511 a - - -
          2.68618  4.42225  2.77519  2.73123  3.46354  2.40513  3.72494  3.29354  2.67741  2.69355  4.24690  2.90347  2.73739  3.18146  2.89801  2.37887  2.77519  2.98518  4.58477  3.61503
          0.01669  4.49715  5.21950  0.61958  0.77255  0.48576  0.95510
    322   2.62861  4.55249  3.76820  3.48059  4.56939  3.34026  4.54008  3.91591  3.48588  3.64093  4.52143  3.66281  1.96235  3.81884  3.78328  2.80869  0.90499  3.44490  5.91859  4.71422    512 t - - -
          2.68618  4.42225  2.77519  2.73123  3.46354  2.40513  3.72494  3.29354  2.67741  2.69355  4.24690  2.90347  2.73739  3.18146  2.89801  2.37887  2.77519  2.98518  4.58477  3.61503
          0.01669  4.49715  5.21950  0.61958  0.77255  0.48576  0.95510
    323   2.81415  5.22344  2.99916  2.49578  4.56867  3.54231  3.72739  4.02024  1.86895  3.51643  4.29005  2.16949  3.95194  2.18007  2.81506  2.78659  2.19506  3.61992  5.65378  4.28909    513 k - - -
          2.68618  4.42225  2.77519  2.73123  3.46354  2.40513  3.72494  3.29354  2.67741  2.69355  4.24690  2.90347  2.73739  3.18146  2.89801  2.37887  2.77519  2.98518  4.58477  3.61503
          0.01669  4.49715  5.21950  0.61958  0.77255  0.48576  0.95510
    324   2.12683  4.61272  3.41127  3.05067  4.55251  1.42218  4.23960  3.98206  3.14091  3.61669  4.42376  2.54868  3.97453  3.44287  3.54385  2.71448  1.86068  3.48203  5.84316  4.57148    514 g - - -
          2.68618  4.42225  2.77519  2.73123  3.46354  2.40513  3.72494  3.29354  2.67741  2.69355  4.24690  2.90347  2.73739  3.18146  2.89801  2.37887  2.77519  2.98518  4.58477  3.61503
          0.01669  4.49715  5.21950  0.61958  0.77255  0.48576  0.95510
    325   2.81703  4.37873  4.07980  3.54965  2.15487  1.78781  4.16645  2.77260  3.45481  2.39655  2.17726  3.79819  4.24738  3.70553  3.68847  3.14184  3.08067  2.61435  4.86962  3.55892    515 g - - -
          2.68618  4.42225  2.77519  2.73123  3.46354  2.40513  3.72494  3.29354  2.67741  2.69355  4.24690  2.90347  2.73739  3.18146  2.89801  2.37887  2.77519  2.98518  4.58477  3.61503
          0.01669  4.49715  5.21950  0.61958  0.77255  0.48576  0.95510
    326   2.91994  5.45012  1.91402  2.37902  4.78156  2.23527  3.82438  4.27797  1.89973  3.75686  4.53129  2.13329  3.97985  2.94809  3.17445  2.85277  3.17176  3.84129  5.89649  4.45352    516 k - - -
          2.68618  4.42225  2.77519  2.73123  3.46354  2.40513  3.72494  3.29354  2.67741  2.69355  4.24690  2.90347  2.73739  3.18146  2.89801  2.37887  2.77519  2.98518  4.58477  3.61503
          0.01669  4.49715  5.21950  0.61958  0.77255  0.48576  0.95510
    327   2.02646  4.62923  3.33968  2.80699  3.88008  3.56880  3.88848  2.26859  2.77389  2.92636  3.79447  3.26160  3.99908  2.30692  3.17811  2.07358  2.95546  2.96078  5.25491  3.98233    517 a - - -
          2.68618  4.42225  2.77519  2.73123  3.46354  2.40513  3.72494  3.29354  2.67741  2.69355  4.24690  2.90347  2.73739  3.18146  2.89801  2.37887  2.77519  2.98518  4.58477  3.61503
          0.01669  4.49715  5.21950  0.61958  0.77255  0.48576  0.95510
    328   2.66514  4.55957  3.52141  3.05640  3.98352  3.48469  4.09766  3.35941  3.02133  2.02113  3.94155  3.42282  2.27268  3.36198  3.38471  1.51155  3.00349  3.05903  5.39135  4.12655    518 s - - -
          2.68618  4.42225  2.77519  2.73123  3.46354  2.40513  3.72494  3.29354  2.67741  2.69355  4.24690  2.90347  2.73739  3.18146  2.89801  2.37887  2.77519  2.98518  4.58477  3.61503
          0.01669  4.49715  5.21950  0.61958  0.77255  0.48576  0.95510
    329   2.99560  5.48578  2.72179  1.76830  4.82920  3.53791  3.83999  4.30447  1.84988  3.77301  4.56496  1.60489  4.03043  2.96690  3.00962  2.92827  3.23748  3.88456  5.89289  4.48915    519 n - - -
          2.68618  4.42225  2.77519  2.73123  3.46354  2.40513  3.72494  3.29354  2.67741  2.69355  4.24690  2.90347  2.73739  3.18146  2.89801  2.37887  2.77519  2.98518  4.58477  3.61503
          0.01669  4.49715  5.21950  0.61958  0.77255  0.48576  0.95510
    330   1.47935  4.47118  4.70279  4.18158  3.77159  4.24841  4.84225  1.60557  4.08256  2.50304  3.64177  4.36399  4.65797  4.33321  4.28494  3.60826  3.33679  1.44325  5.50315  4.30007    520 v - - -
          2.68618  4.42225  2.77519  2.73123  3.46354  2.40513  3.72494  3.29354  2.67741  2.69355  4.24690  2.90347  2.73739  3.18146  2.89801  2.37887  2.77519  2.98518  4.58477  3.61503
          0.40766  4.49715  1.12808  0.61958  0.77255  0.48576  0.95510
    331   2.76247  5.03229  2.55829  1.55280  4.48899  3.29752  3.80562  3.94422  2.66655  3.52248  4.35886  2.89817  3.86865  2.97196  3.13245  1.73293  3.06791  3.54524  5.70527  4.31841    521 e - - -
          2.68618  4.42225  2.77519  2.73123  3.46354  2.40513  3.72494  3.29354  2.67741  2.69355  4.24690  2.90347  2.73739  3.18146  2.89801  2.37887  2.77519  2.98518  4.58477  3.61503
          0.02458  4.11407  4.83641  0.61958  0.77255  0.91932  0.50881
    332   2.94442  4.82176  3.50719  2.93659  3.58295  3.68229  3.74852  3.44117  1.51941  3.01018  3.95312  3.33434  4.08151  3.03690  2.61158  3.03989  3.16050  3.19900  2.06357  3.55920    522 k - - -
          2.68618  4.42225  2.77519  2.73123  3.46354  2.40513  3.72494  3.29354  2.67741  2.69355  4.24690  2.90347  2.73739  3.18146  2.89801  2.37887  2.77519  2.98518  4.58477  3.61503
          0.02458  4.11407  4.83641  0.61958  0.77255  0.91932  0.50881
    333   3.17119  4.58989  4.42916  3.92412  2.67206  4.14836  4.04115  2.67561  3.65610  1.28720  3.28613  4.06412  4.48199  3.92083  3.80342  3.51851  3.40585  2.68242  1.92316  2.85386    523 l - - -
          2.68618  4.42225  2.77519  2.73123  3.46354  2.40513  3.72494  3.29354  2.67741  2.69355  4.24690  2.90347  2.73739  3.18146  2.89801  2.37887  2.77519  2.98518  4.58477  3.61503
          0.02458  4.11407  4.83641  0.61958  0.77255  0.91932  0.50881
    334   2.76108  4.69137  3.03100  1.75394  3.94476  3.51599  3.91763  2.89775  2.77383  2.85971  3.85246  3.18210  4.00073  3.13574  3.16923  2.88778  3.03376  1.76898  5.37964  4.07770    524 e - - -
          2.68618  4.42225  2.77519  2.73123  3.46354  2.40513  3.72494  3.29354  2.67741  2.69355  4.24690  2.90347  2.73739  3.18146  2.89801  2.37887  2.77519  2.98518  4.58477  3.61503
          0.02458  4.11407  4.83641  0.61958  0.77255  0.91932  0.50881
    335   2.83044  4.96804  3.04326  2.63996  4.42549  3.46163  3.77337  3.84169  1.51130  3.39373  4.25102  3.10816  1.97390  2.93274  2.64835  2.85881  3.09668  3.48703  5.53053  4.26362    525 k - - -
          2.68618  4.42225  2.77519  2.73123  3.46354  2.40513  3.72494  3.29354  2.67741  2.69355  4.24690  2.90347  2.73739  3.18146  2.89801  2.37887  2.77519  2.98518  4.58477  3.61503
          0.02458  4.11407  4.83641  0.61958  0.77255  0.91932  0.50881
    336   2.87805  4.36479  4.22350  3.70870  2.93589  3.88510  4.07608  2.51402  3.50047  2.22538  3.36867  3.88278  4.29129  3.78653  3.68142  3.24063  3.14137  1.54650  2.06710  3.13173    526 v - - -
          2.68618  4.42225  2.77519  2.73123  3.46354  2.40513  3.72494  3.29354  2.67741  2.69355  4.24690  2.90347  2.73739  3.18146  2.89801  2.37887  2.77519  2.98518  4.58477  3.61503
          0.02458  4.11407  4.83641  0.61958  0.77255  0.91932  0.50881
    337   2.76184  4.68037  3.04610  1.78301  3.93290  3.52229  3.92559  2.87441  2.78471  2.84604  3.84179  3.19355  4.00636  3.14685  3.17757  2.89420  3.03470  1.73546  5.37348  4.07395    527 v - - -
          2.68618  4.42225  2.77519  2.73123  3.46354  2.40513  3.72494  3.29354  2.67741  2.69355  4.24690  2.90347  2.73739  3.18146  2.89801  2.37887  2.77519  2.98518  4.58477  3.61503
          0.02458  4.11407  4.83641  0.61958  0.77255  0.91932  0.50881
    338   3.21027  5.16809  3.40129  2.98615  4.61041  3.66551  3.91766  4.05684  0.74909  3.57244  4.52742  3.39736  4.15417  3.10014  2.50938  3.24031  3.44873  3.75341  5.57035  4.42139    528 k - - -
          2.68618  4.42225  2.77519  2.73123  3.46354  2.40513  3.72494  3.29354  2.67741  2.69355  4.24690  2.90347  2.73739  3.18146  2.89801  2.37887  2.77519  2.98518  4.58477  3.61503
          0.02458  4.11407  4.83641  0.61958  0.77255  0.91932  0.50881
    339   2.91065  5.17699  2.92785  1.67582  4.54377  3.50968  3.69299  3.96412  2.22406  3.46093  4.30133  3.02929  3.95630  2.83203  1.65406  2.88778  3.13197  3.60956  5.56817  4.27981    529 r - - -
          2.68618  4.42225  2.77519  2.73123  3.46354  2.40513  3.72494  3.29354  2.67741  2.69355  4.24690  2.90347  2.73739  3.18146  2.89801  2.37887  2.77519  2.98518  4.58477  3.61503
          0.02458  4.11407  4.83641  0.61958  0.77255  0.91932  0.50881
    340   2.86488  5.35153  1.90693  1.80516  4.66494  3.30516  3.75412  4.15393  2.67609  3.66852  4.48490  2.78218  2.01149  2.90368  3.22294  2.78908  3.13588  3.74101  5.83665  4.38319    530 e - - -
          2.68618  4.42225  2.77519  2.73123  3.46354  2.40513  3.72494  3.29354  2.67741  2.69355  4.24690  2.90347  2.73739  3.18146  2.89801  2.37887  2.77519  2.98518  4.58477  3.61503
          0.02458  4.11407  4.83641  0.61958  0.77255  0.91932  0.50881
    341   2.64802  4.33691  3.64045  3.09995  3.42047  3.60766  3.97237  2.68281  2.99693  1.97831  2.56376  3.45860  4.03183  3.32570  3.30966  1.93509  2.91149  2.51343  4.96415  3.72555    531 s - - -
          2.68618  4.42225  2.77519  2.73123  3.46354  2.40513  3.72494  3.29354  2.67741  2.69355  4.24690  2.90347  2.73739  3.18146  2.89801  2.37887  2.77519  2.98518  4.58477  3.61503
          0.02458  4.11407  4.83641  0.61958  0.77255  0.91932  0.50881
    342   2.78853  4.51046  3.66136  3.24104  3.52982  3.61749  4.15377  2.80740  3.11445  1.46671  3.53654  3.58146  1.92057  3.49741  3.40000  3.02346  3.10072  2.68528  5.14580  3.88406    532 l - - -
          2.68618  4.42225  2.77519  2.73123  3.46354  2.40513  3.72494  3.29354  2.67741  2.69355  4.24690  2.90347  2.73739  3.18146  2.89801  2.37887  2.77519  2.98518  4.58477  3.61503
          0.02458  4.11407  4.83641  0.61958  0.77255  0.53097  0.88681
    343   2.91200  5.19251  1.20087  2.45747  4.70722  3.38185  3.99109  4.11560  2.95497  3.74353  4.60102  2.99827  3.99611  3.16652  3.48078  2.89912  1.85921  3.70909  5.94819  4.53578    533 d - - -
          2.68618  4.42225  2.77519  2.73123  3.46354  2.40513  3.72494  3.29354  2.67741  2.69355  4.24690  2.90347  2.73739  3.18146  2.89801  2.37887  2.77519  2.98518  4.58477  3.61503
          0.01959  4.33809  5.06044  0.61958  0.77255  0.70954  0.67702
    344   3.56297  4.82297  5.31084  4.77810  3.30563  4.91230  5.27454  1.48268  4.61565  0.85484  3.08623  5.00139  5.05696  4.69361  4.68835  4.30646  3.79146  2.21654  5.45873  4.38882    534 l - - -
          2.68618  4.42225  2.77519  2.73123  3.46354  2.40513  3.72494  3.29354  2.67741  2.69355  4.24690  2.90347  2.73739  3.18146  2.89801  2.37887  2.77519  2.98518  4.58477  3.61503
          0.01959  4.33809  5.06044  0.61958  0.77255  0.70954  0.67702
    345   2.89255  4.47092  3.87315  2.14400  3.67359  3.95877  4.29099  1.67947  3.31075  2.49476  3.56597  3.74857  4.33189  3.62926  3.63911  3.25141  3.13636  1.56537  5.28020  4.04712    535 v - - -
          2.68618  4.42225  2.77519  2.73123  3.46354  2.40513  3.72494  3.29354  2.67741  2.69355  4.24690  2.90347  2.73739  3.18146  2.89801  2.37887  2.77519  2.98518  4.58477  3.61503
          0.01959  4.33809  5.06044  0.61958  0.77255  0.70954  0.67702
    346   2.94432  4.75515  3.52611  3.23839  3.34644  1.18809  4.07818  3.62026  3.28314  3.23435  4.20417  3.57522  4.20274  3.60892  3.59722  3.09076  3.29309  3.33103  4.88868  1.76484    536 g - - -
          2.68618  4.42225  2.77519  2.73123  3.46354  2.40513  3.72494  3.29354  2.67741  2.69355  4.24690  2.90347  2.73739  3.18146  2.89801  2.37887  2.77519  2.98518  4.58477  3.61503
          0.01959  4.33809  5.06044  0.61958  0.77255  0.36763  1.17887
    347   3.50557  4.79430  5.30237  4.72922  3.33298  4.80979  5.15144  2.32357  4.58348  1.00759  1.92698  4.90957  4.98794  4.62915  4.63403  4.16531  3.72777  1.66704  5.39864  4.35417    537 l - - -
          2.68618  4.42225  2.77519  2.73123  3.46354  2.40513  3.72494  3.29354  2.67741  2.69355  4.24690  2.90347  2.73739  3.18146  2.89801  2.37887  2.77519  2.98518  4.58477  3.61503
          0.01669  4.49715  5.21950  0.61958  0.77255  0.48576  0.95510
    348   2.03476  4.32443  3.96934  3.42423  3.55231  3.70199  4.18301  2.70973  3.34306  1.89747  3.52579  3.69721  4.15987  3.61477  3.61325  2.07163  2.99008  1.85393  5.06007  3.85269    538 v - - -
          2.68618  4.42225  2.77519  2.73123  3.46354  2.40513  3.72494  3.29354  2.67741  2.69355  4.24690  2.90347  2.73739  3.18146  2.89801  2.37887  2.77519  2.98518  4.58477  3.61503
          0.01669  4.49715  5.21950  0.61958  0.77255  0.48576  0.95510
    349   2.91653  5.13573  3.28153  2.71628  4.50724  3.65149  3.79489  3.91016  2.33513  3.43900  4.26091  3.19720  4.05616  2.06041  1.93204  2.92828  1.69126  3.56174  5.59248  4.30797    539 t - - -
          2.68618  4.42225  2.77519  2.73123  3.46354  2.40513  3.72494  3.29354  2.67741  2.69355  4.24690  2.90347  2.73739  3.18146  2.89801  2.37887  2.77519  2.98518  4.58477  3.61503
          0.01669  4.49715  5.21950  0.61958  0.77255  0.48576  0.95510
    350   1.39439  4.47659  3.75414  3.39931  4.63864  3.24191  4.47628  4.06822  3.43570  3.73125  4.53663  3.57488  1.66865  3.72184  3.77678  1.69185  2.98919  3.49767  5.95843  4.73962    540 a - - -
          2.68618  4.42225  2.77519  2.73123  3.46354  2.40513  3.72494  3.29354  2.67741  2.69355  4.24690  2.90347  2.73739  3.18146  2.89801  2.37887  2.77519  2.98518  4.58477  3.61503
          0.01669  4.49715  5.21950  0.61958  0.77255  0.48576  0.95510
    351   2.01295  4.51682  3.49748  2.97512  3.84239  3.51962  3.99587  3.22953  2.94825  2.92469  3.79583  3.36959  4.00962  3.26724  3.32878  1.99950  2.07449  2.94640  5.24694  2.39402    541 s - - -
          2.68618  4.42225  2.77519  2.73123  3.46354  2.40513  3.72494  3.29354  2.67741  2.69355  4.24690  2.90347  2.73739  3.18146  2.89801  2.37887  2.77519  2.98518  4.58477  3.61503
          0.20794  4.49715  1.73386  0.61958  0.77255  0.48576  0.95510
    352   3.20195  5.86094  1.08574  1.44440  5.13935  3.37865  3.97583  4.69499  3.06128  4.16428  5.03747  2.83174  4.03328  3.14943  3.70601  3.05411  3.50271  4.24147  6.30262  4.75174    542 d - - -
          2.68618  4.42225  2.77519  2.73123  3.46354  2.40513  3.72494  3.29354  2.67741  2.69355  4.24690  2.90347  2.73739  3.18146  2.89801  2.37887  2.77519  2.98518  4.58477  3.61503
          0.02017  4.30938  5.03173  0.61958  0.77255  0.74192  0.64664
    353   2.90433  4.37776  4.30301  3.75049  1.99343  3.99020  4.26497  2.49463  3.62805  1.57163  3.22639  3.97020  4.35038  3.84421  3.81704  3.30224  2.02043  2.41591  4.84272  3.55396    543 l - - -
          2.68599  4.42271  2.77495  2.73113  3.46400  2.40412  3.72541  3.29281  2.67787  2.69369  4.24580  2.90393  2.73786  3.18086  2.89847  2.37893  2.77566  2.98492  4.58523  3.61549
          0.52929  0.90523  5.03173  1.63078  0.21788  0.35357  1.21126
    354   1.23931  4.38024  4.01924  3.58717  4.13947  3.36536  4.46528  3.31259  3.53881  3.18912  4.08807  3.70927  4.04990  3.81200  3.81980  1.87576  2.98863  1.82586  5.58653  4.38685    552 a - - -
          2.68618  4.42225  2.77519  2.73123  3.46354  2.40513  3.72494  3.29354  2.67741  2.69355  4.24690  2.90347  2.73739  3.18146  2.89801  2.37887  2.77519  2.98518  4.58477  3.61503
          0.01669  4.49715  5.21950  0.61958  0.77255  0.48576  0.95510
    355   1.98005  4.29213  3.95511  3.39860  2.28043  3.73086  4.09873  2.75082  3.31418  1.94436  3.42709  3.67596  4.14780  3.57332  3.57044  2.14013  2.96768  2.55128  4.90835  3.67611    553 l - - -
          2.68618  4.42225  2.77519  2.73123  3.46354  2.40513  3.72494  3.29354  2.67741  2.69355  4.24690  2.90347  2.73739  3.18146  2.89801  2.37887  2.77519  2.98518  4.58477  3.61503
          0.01669  4.49715  5.21950  0.61958  0.77255  0.48576  0.95510
    356   2.79710  5.09000  2.87874  1.50527  4.54887  3.46290  3.87231  3.99146  2.68792  3.55362  4.35086  3.05738  3.97025  3.01379  3.16357  1.96422  2.09682  3.58538  5.74441  4.36981    554 e - - -
          2.68618  4.42225  2.77519  2.73123  3.46354  2.40513  3.72494  3.29354  2.67741  2.69355  4.24690  2.90347  2.73739  3.18146  2.89801  2.37887  2.77519  2.98518  4.58477  3.61503
          0.01669  4.49715  5.21950  0.61958  0.77255  0.48576  0.95510
    357   1.09753  4.45984  3.96493  3.79007  4.87526  1.14330  4.82254  4.29065  3.91132  4.00874  4.82559  3.78033  4.03740  4.14067  4.15542  2.72686  3.07007  3.62828  6.20055  5.05726    555 a - - -
          2.68618  4.42225  2.77519  2.73123  3.46354  2.40513  3.72494  3.29354  2.67741  2.69355  4.24690  2.90347  2.73739  3.18146  2.89801  2.37887  2.77519  2.98518  4.58477  3.61503
          0.01669  4.49715  5.21950  0.61958  0.77255  0.48576  0.95510
    358   3.00874  4.55208  4.15576  3.57060  3.50237  4.06344  4.30817  1.93180  2.14530  1.30908  3.40170  3.89740  4.40407  3.68832  3.51067  3.36009  3.23626  2.47325  5.16205  3.97855    556 l - - -
          2.68618  4.42225  2.77519  2.73123  3.46354  2.40513  3.72494  3.29354  2.67741  2.69355  4.24690  2.90347  2.73739  3.18146  2.89801  2.37887  2.77519  2.98518  4.58477  3.61503
          0.01669  4.49715  5.21950  0.61958  0.77255  0.48576  0.95510
    359   2.86674  4.60568  3.54690  2.12691  3.40976  3.78022  3.96279  3.02262  3.00525  1.56221  3.63404  3.47631  4.17104  3.34459  3.34521  3.06288  3.09909  2.83756  4.93879  2.28784    557 l - - -
          2.68618  4.42225  2.77519  2.73123  3.46354  2.40513  3.72494  3.29354  2.67741  2.69355  4.24690  2.90347  2.73739  3.18146  2.89801  2.37887  2.77519  2.98518  4.58477  3.61503
          0.01669  4.49715  5.21950  0.61958  0.77255  0.48576  0.95510
    360   2.71532  4.44302  3.62422  3.08593  3.64794  3.67021  4.02184  2.16099  3.04152  2.69390  3.60658  2.29749  4.09278  3.35016  3.38989  2.12650  2.97325  1.97177  5.10647  3.86917    558 v - - -
          2.68618  4.42225  2.77519  2.73123  3.46354  2.40513  3.72494  3.29354  2.67741  2.69355  4.24690  2.90347  2.73739  3.18146  2.89801  2.37887  2.77519  2.98518  4.58477  3.61503
          0.01669  4.49715  5.21950  0.61958  0.77255  0.48576  0.95510
    361   2.92379  5.21877  3.20753  2.66781  4.61990  3.63372  3.78324  4.04696  2.32325  3.53947  4.34327  3.16077  4.04500  1.64196  1.91222  2.05199  3.14892  3.66838  5.65548  4.35247    559 q - - -
          2.68618  4.42225  2.77519  2.73123  3.46354  2.40513  3.72494  3.29354  2.67741  2.69355  4.24690  2.90347  2.73739  3.18146  2.89801  2.37887  2.77519  2.98518  4.58477  3.61503
          0.01669  4.49715  5.21950  0.61958  0.77255  0.48576  0.95510
    362   2.85277  4.31633  4.36349  3.81397  2.13117  3.94568  4.27002  1.49476  3.68838  2.34454  3.38667  3.98164  4.33743  3.90011  3.85293  2.15949  3.10513  2.36694  4.85959  3.56764    560 i - - -
          2.68618  4.42225  2.77519  2.73123  3.46354  2.40513  3.72494  3.29354  2.67741  2.69355  4.24690  2.90347  2.73739  3.18146  2.89801  2.37887  2.77519  2.98518  4.58477  3.61503
          0.01669  4.49715  5.21950  0.61958  0.77255  0.48576  0.95510
    363   2.12169  4.33994  4.74074  4.16780  2.19288  4.19143  4.57198  1.46855  4.02381  2.27036  3.37661  4.28394  4.53312  4.20322  4.13142  3.51540  3.21289  1.77991  5.10033  3.91153    561 i - - -
          2.68618  4.42225  2.77519  2.73123  3.46354  2.40513  3.72494  3.29354  2.67741  2.69355  4.24690  2.90347  2.73739  3.18146  2.89801  2.37887  2.77519  2.98518  4.58477  3.61503
          0.20794  4.49715  1.73386  0.61958  0.77255  0.48576  0.95510
    364   2.70152  4.75123  2.15008  2.60490  4.02770  3.47046  3.83580  2.15262  2.72101  3.05907  3.92919  3.10171  3.93952  3.03298  3.16935  1.97434  2.96855  3.03553  5.37743  4.05945    562 s - - -
          2.68618  4.42225  2.77519  2.73123  3.46354  2.40513  3.72494  3.29354  2.67741  2.69355  4.24690  2.90347  2.73739  3.18146  2.89801  2.37887  2.77519  2.98518  4.58477  3.61503
          0.02017  4.30938  5.03173  0.61958  0.77255  0.74192  0.64664
    365   1.90278  4.32040  4.24659  3.70393  3.48442  3.89146  4.38222  2.30014  3.59569  2.30381  2.20538  3.93395  4.31407  3.85285  3.82022  3.22210  3.08549  1.56041  5.12355  3.93300    563 v - - -
          2.68618  4.42225  2.77519  2.73123  3.46354  2.40513  3.72494  3.29354  2.67741  2.69355  4.24690  2.90347  2.73739  3.18146  2.89801  2.37887  2.77519  2.98518  4.58477  3.61503
          0.02017  4.30938  5.03173  0.61958  0.77255  0.74192  0.64664
    366   3.34696  5.43552  3.85883  3.07047  4.98192  3.91526  3.75495  4.28405  1.20478  3.65657  4.53677  3.43047  4.25396  2.88246  1.23794  3.32595  3.47738  3.96765  5.63681  4.52637    564 k - - -
          2.68618  4.42225  2.77519  2.73123  3.46354  2.40513  3.72494  3.29354  2.67741  2.69355  4.24690  2.90347  2.73739  3.18146  2.89801  2.37887  2.77519  2.98518  4.58477  3.61503
          0.02017  4.30938  5.03173  0.61958  0.77255  0.74192  0.64664
    367   2.69532  4.93879  1.96877  2.49319  4.48635  3.34418  3.85727  3.93034  2.71926  3.50948  4.31240  3.00385  3.89281  3.01030  3.20648  1.83015  1.96614  3.50777  5.70922  4.33770    565 s - - -
          2.68618  4.42225  2.77519  2.73123  3.46354  2.40513  3.72494  3.29354  2.67741  2.69355  4.24690  2.90347  2.73739  3.18146  2.89801  2.37887  2.77519  2.98518  4.58477  3.61503
          0.02017  4.30938  5.03173  0.61958  0.77255  0.35357  1.21126
    368   2.93115  5.40401  1.95931  2.01747  4.74601  1.88103  3.86350  4.23009  2.73307  3.73857  4.52865  2.96046  3.99439  2.99814  3.26462  2.87408  2.11386  3.80873  5.90266  4.46548    566 g - - -
          2.68618  4.42225  2.77519  2.73123  3.46354  2.40513  3.72494  3.29354  2.67741  2.69355  4.24690  2.90347  2.73739  3.18146  2.89801  2.37887  2.77519  2.98518  4.58477  3.61503
          0.01669  4.49715  5.21950  0.61958  0.77255  0.48576  0.95510
    369   2.89586  4.52071  3.94637  3.32679  3.43672  3.86489  4.00721  2.02913  2.89219  2.59706  3.57977  3.64906  4.23110  3.41033  1.68829  3.15715  3.11855  2.75285  2.49540  3.62524    567 r - - -
          2.68618  4.42225  2.77519  2.73123  3.46354  2.40513  3.72494  3.29354  2.67741  2.69355  4.24690  2.90347  2.73739  3.18146  2.89801  2.37887  2.77519  2.98518  4.58477  3.61503
          0.01669  4.49715  5.21950  0.61958  0.77255  0.48576  0.95510
    370   3.61785  5.28672  4.41189  4.40534  5.45279  0.19668  5.43865  5.25053  4.66625  4.80197  5.81314  4.57943  4.68964  4.94200  4.79095  3.81350  4.14341  4.65822  6.33877  5.59022    568 G - - -
          2.68618  4.42225  2.77519  2.73123  3.46354  2.40513  3.72494  3.29354  2.67741  2.69355  4.24690  2.90347  2.73739  3.18146  2.89801  2.37887  2.77519  2.98518  4.58477  3.61503
          0.01669  4.49715  5.21950  0.61958  0.77255  0.48576  0.95510
    371   3.04485  4.46263  4.64148  4.10452  3.63300  4.22585  4.72097  2.17118  3.97644  1.77860  3.52022  4.29898  4.60829  4.22596  4.16441  3.57039  2.09419  1.17671  5.35799  4.16780    569 v - - -
          2.68618  4.42225  2.77519  2.73123  3.46354  2.40513  3.72494  3.29354  2.67741  2.69355  4.24690  2.90347  2.73739  3.18146  2.89801  2.37887  2.77519  2.98518  4.58477  3.61503
          0.01669  4.49715  5.21950  0.61958  0.77255  0.48576  0.95510
    372   2.93189  4.97757  3.41629  2.83043  2.37741  3.72382  3.81647  3.59869  2.44626  3.15812  4.05050  3.28908  4.10544  2.07498  1.60110  2.99050  3.14699  3.32604  5.28088  3.91768    570 r - - -
          2.68618  4.42225  2.77519  2.73123  3.46354  2.40513  3.72494  3.29354  2.67741  2.69355  4.24690  2.90347  2.73739  3.18146  2.89801  2.37887  2.77519  2.98518  4.58477  3.61503
          0.01669  4.49715  5.21950  0.61958  0.77255  0.48576  0.95510
    373   3.01601  4.37655  4.76667  4.18929  3.43623  4.25058  4.61736  1.49152  4.04843  1.87409  2.56774  4.32472  4.57263  4.22460  4.16042  3.57099  2.12897  1.83136  5.13905  3.97285    571 i - - -
          2.68618  4.42225  2.77519  2.73123  3.46354  2.40513  3.72494  3.29354  2.67741  2.69355  4.24690  2.90347  2.73739  3.18146  2.89801  2.37887  2.77519  2.98518  4.58477  3.61503
          0.01669  4.49715  5.21950  0.61958  0.77255  0.48576  0.95510
    374   2.11463  4.69716  3.28284  2.76113  3.79431  3.58141  2.93648  3.32386  2.74254  2.97901  3.84064  3.22932  4.00169  3.08503  3.15743  1.84863  2.97602  3.04585  5.18847  2.45794    572 s - - -
          2.68618  4.42225  2.77519  2.73123  3.46354  2.40513  3.72494  3.29354  2.67741  2.69355  4.24690  2.90347  2.73739  3.18146  2.89801  2.37887  2.77519  2.98518  4.58477  3.61503
          0.01669  4.49715  5.21950  0.61958  0.77255  0.48576  0.95510
    375   2.16782  5.25889  2.93518  1.90604  4.59985  3.52414  3.72411  4.06213  1.88564  3.54933  4.31527  2.99877  3.94050  2.08751  2.85899  2.77347  3.03947  3.65006  5.68272  4.30071    573 k - - -
          2.68618  4.42225  2.77519  2.73123  3.46354  2.40513  3.72494  3.29354  2.67741  2.69355  4.24690  2.90347  2.73739  3.18146  2.89801  2.37887  2.77519  2.98518  4.58477  3.61503
          0.01669  4.49715  5.21950  0.61958  0.77255  0.48576  0.95510
    376   2.97695  5.30209  3.03495  2.62187  4.70869  1.67241  3.82656  4.14074  1.75199  3.62902  4.43744  3.13213  4.06318  2.10897  2.75307  2.95292  3.21052  3.75409  5.74506  4.42553    574 g - - -
          2.68618  4.42225  2.77519  2.73123  3.46354  2.40513  3.72494  3.29354  2.67741  2.69355  4.24690  2.90347  2.73739  3.18146  2.89801  2.37887  2.77519  2.98518  4.58477  3.61503
          0.01669  4.49715  5.21950  0.61958  0.77255  0.48576  0.95510
    377   1.93631  4.96372  3.16324  2.71928  4.55185  2.28840  3.91647  3.97334  1.42110  3.53741  4.34214  3.18933  4.00066  3.06250  2.98962  2.81863  3.07952  3.55890  5.71215  4.39835    575 k - - -
          2.68618  4.42225  2.77519  2.73123  3.46354  2.40513  3.72494  3.29354  2.67741  2.69355  4.24690  2.90347  2.73739  3.18146  2.89801  2.37887  2.77519  2.98518  4.58477  3.61503
          0.01669  4.49715  5.21950  0.61958  0.77255  0.48576  0.95510
    378   2.84988  5.15257  3.06252  1.92779  4.50077  3.57176  3.77723  3.92218  2.42981  3.45856  4.26083  3.09242  3.99467  2.90666  2.02804  2.84470  1.74594  3.55432  5.62437  4.29056    576 t - - -
          2.68618  4.42225  2.77519  2.73123  3.46354  2.40513  3.72494  3.29354  2.67741  2.69355  4.24690  2.90347  2.73739  3.18146  2.89801  2.37887  2.77519  2.98518  4.58477  3.61503
          0.01669  4.49715  5.21950  0.61958  0.77255  0.48576  0.95510
    379   2.82078  2.67840  3.16125  2.58275  4.44231  3.59200  3.72914  3.86534  2.10280  3.39457  4.19038  2.22115  3.97715  2.46530  2.03635  2.81775  3.04001  3.50453  5.55622  4.23158    577 r - - -
          2.68618  4.42225  2.77519  2.73123  3.46354  2.40513  3.72494  3.29354  2.67741  2.69355  4.24690  2.90347  2.73739  3.18146  2.89801  2.37887  2.77519  2.98518  4.58477  3.61503
          0.01669  4.49715  5.21950  0.61958  0.77255  0.48576  0.95510
    380   1.85397  2.32552  4.04192  3.51603  3.64486  3.54386  4.24266  2.94386  3.42513  1.97950  3.63196  3.70524  4.09169  3.68502  3.67429  1.95237  2.95230  2.69337  5.12821  3.92909    578 a - - -
          2.68618  4.42225  2.77519  2.73123  3.46354  2.40513  3.72494  3.29354  2.67741  2.69355  4.24690  2.90347  2.73739  3.18146  2.89801  2.37887  2.77519  2.98518  4.58477  3.61503
          0.01669  4.49715  5.21950  0.61958  0.77255  0.48576  0.95510
    381   2.80274  4.26846  4.24472  3.66895  3.40404  3.92974  4.25705  1.84203  3.55640  1.82810  3.37894  2.87207  4.29438  3.79328  3.75714  3.22268  2.48211  1.79082  4.95739  3.76141    579 v - - -
          2.68618  4.42225  2.77519  2.73123  3.46354  2.40513  3.72494  3.29354  2.67741  2.69355  4.24690  2.90347  2.73739  3.18146  2.89801  2.37887  2.77519  2.98518  4.58477  3.61503
          0.01669  4.49715  5.21950  0.61958  0.77255  0.48576  0.95510
    382   3.45569  4.67500  5.46668  5.00524  4.00362  5.01190  5.74847  1.05353  4.93205  2.43698  3.74962  5.17133  5.26118  5.19055  5.10395  4.44540  3.72132  0.95464  6.10056  4.88185    580 v - - -
          2.68631  4.42238  2.77464  2.73136  3.46367  2.40525  3.72507  3.29367  2.67753  2.69304  4.24702  2.90359  2.73752  3.18159  2.89813  2.37899  2.77532  2.98531  4.58490  3.61357
          0.44282  1.70192  1.74043  0.99171  0.46353  0.48576  0.95510
    383   2.44596  4.45613  3.37807  3.07374  4.57450  1.76954  4.26086  4.03247  3.19153  3.66139  4.45963  3.35065  2.03581  3.47916  3.57102  1.57513  2.90832  3.45809  5.86102  4.60800    584 s - - -
          2.68618  4.42225  2.77519  2.73123  3.46354  2.40513  3.72494  3.29354  2.67741  2.69355  4.24690  2.90347  2.73739  3.18146  2.89801  2.37887  2.77519  2.98518  4.58477  3.61503
          0.21955  4.31078  1.69446  0.61958  0.77255  0.74039  0.64804
    384   2.90021  5.30103  2.52791  1.54950  4.60543  3.38290  3.73576  4.08012  2.48491  3.58208  4.42107  2.87045  3.90745  1.79471  2.90492  2.84057  3.15189  3.69898  5.72600  4.33691    585 e - - -
          2.68618  4.42225  2.77519  2.73123  3.46354  2.40513  3.72494  3.29354  2.67741  2.69355  4.24690  2.90347  2.73739  3.18146  2.89801  2.37887  2.77519  2.98518  4.58477  3.61503
          0.02453  4.11576  4.83811  0.61958  0.77255  0.91804  0.50966
    385   2.87395  5.04982  3.05812  2.62786  4.43589  3.50001  3.72095  3.91576  2.22924  3.42971  4.27801  1.84652  3.96429  2.87402  1.62354  2.88359  3.11850  3.55712  5.50861  4.22103    586 r - - -
          2.68618  4.42225  2.77519  2.73123  3.46354  2.40513  3.72494  3.29354  2.67741  2.69355  4.24690  2.90347  2.73739  3.18146  2.89801  2.37887  2.77519  2.98518  4.58477  3.61503
          0.02453  4.11576  4.83811  0.61958  0.77255  0.53187  0.88553
    386   3.38147  4.70358  5.06184  4.54953  3.39212  4.64882  5.10520  2.13233  4.38790  0.94359  3.20310  4.75332  4.90913  4.55577  4.50999  4.03906  3.63389  1.46652  5.44485  4.31799    587 l - - -
          2.68618  4.42225  2.77519  2.73123  3.46354  2.40513  3.72494  3.29354  2.67741  2.69355  4.24690  2.90347  2.73739  3.18146  2.89801  2.37887  2.77519  2.98518  4.58477  3.61503
          0.01959  4.33809  5.06044  0.61958  0.77255  0.36763  1.17887
    387   2.28040  5.02409  2.92785  1.46144  4.48475  3.47052  3.89977  3.87191  2.72211  3.48815  4.30414  3.09357  3.98281  3.05089  3.18703  2.81386  1.87498  3.49169  5.71220  4.35488    588 e - - -
          2.68618  4.42225  2.77519  2.73123  3.46354  2.40513  3.72494  3.29354  2.67741  2.69355  4.24690  2.90347  2.73739  3.18146  2.89801  2.37887  2.77519  2.98518  4.58477  3.61503
          0.01669  4.49715  5.21950  0.61958  0.77255  0.48576  0.95510
    388   1.00985  4.76442  3.63413  3.16671  4.47422  3.51358  4.16296  3.83680  2.78979  3.48455  4.36000  3.49872  4.10744  3.36646  1.88635  2.92057  3.16024  3.45206  5.70956  4.48116    589 a - - -
          2.68618  4.42225  2.77519  2.73123  3.46354  2.40513  3.72494  3.29354  2.67741  2.69355  4.24690  2.90347  2.73739  3.18146  2.89801  2.37887  2.77519  2.98518  4.58477  3.61503
          0.01669  4.49715  5.21950  0.61958  0.77255  0.48576  0.95510
    389   4.11046  5.32931  4.92185  4.59897  2.19599  4.76836  1.87443  3.97055  4.37453  3.26730  4.51020  4.35789  5.06542  4.40665  4.43674  4.12525  4.31753  3.85322  1.26197  1.46659    590 w - - -
          2.68618  4.42225  2.77519  2.73123  3.46354  2.40513  3.72494  3.29354  2.67741  2.69355  4.24690  2.90347  2.73739  3.18146  2.89801  2.37887  2.77519  2.98518  4.58477  3.61503
          0.01669  4.49715  5.21950  0.61958  0.77255  0.48576  0.95510
    390   2.63371  4.51770  3.52470  3.01113  3.90921  2.21949  4.03379  3.31078  2.97685  2.99636  3.86199  3.38775  4.00509  3.30112  3.35235  1.95601  2.12742  3.00834  2.49572  4.04633    591 s - - -
          2.68618  4.42225  2.77519  2.73123  3.46354  2.40513  3.72494  3.29354  2.67741  2.69355  4.24690  2.90347  2.73739  3.18146  2.89801  2.37887  2.77519  2.98518  4.58477  3.61503
          0.01669  4.49715  5.21950  0.61958  0.77255  0.48576  0.95510
    391   2.84288  5.03345  2.10892  2.57306  1.91132  3.56633  3.81794  3.67847  1.94784  3.27279  4.12269  3.09697  4.00794  3.00504  3.11476  2.86345  3.08368  3.36590  5.40880  3.99865    592 f - - -
          2.68618  4.42225  2.77519  2.73123  3.46354  2.40513  3.72494  3.29354  2.67741  2.69355  4.24690  2.90347  2.73739  3.18146  2.89801  2.37887  2.77519  2.98518  4.58477  3.61503
          0.01669  4.49715  5.21950  0.61958  0.77255  0.48576  0.95510
    392   2.75740  4.73499  3.28954  2.06084  3.94085  3.63233  3.84868  2.26982  2.04329  2.94308  3.82425  3.22659  4.02061  3.05025  3.07713  2.86511  2.98816  2.23510  5.29886  4.01343    593 k - - -
          2.68618  4.42225  2.77519  2.73123  3.46354  2.40513  3.72494  3.29354  2.67741  2.69355  4.24690  2.90347  2.73739  3.18146  2.89801  2.37887  2.77519  2.98518  4.58477  3.61503
          0.01669  4.49715  5.21950  0.61958  0.77255  0.48576  0.95510
    393   2.14116  4.91664  2.20908  2.55980  4.17033  3.52436  2.45034  3.57577  2.61382  3.20064  4.02513  3.07814  3.94950  2.94977  3.07733  2.77659  2.98260  2.30558  5.45098  4.11284    594 a - - -
          2.68618  4.42225  2.77519  2.73123  3.46354  2.40513  3.72494  3.29354  2.67741  2.69355  4.24690  2.90347  2.73739  3.18146  2.89801  2.37887  2.77519  2.98518  4.58477  3.61503
          0.01669  4.49715  5.21950  0.61958  0.77255  0.48576  0.95510
    394   2.06415  5.16821  2.92873  1.97458  4.51151  3.49743  3.73681  3.96884  1.92623  3.48737  4.25950  2.99735  3.92445  2.85408  2.94683  2.07347  3.00818  3.56747  5.64880  4.26594    595 k - - -
          2.68618  4.42225  2.77519  2.73123  3.46354  2.40513  3.72494  3.29354  2.67741  2.69355  4.24690  2.90347  2.73739  3.18146  2.89801  2.37887  2.77519  2.98518  4.58477  3.61503
          0.01669  4.49715  5.21950  0.61958  0.77255  0.48576  0.95510
    395   2.77205  4.78440  3.31255  2.73268  3.96057  3.62832  2.91017  3.37764  2.21034  3.01688  3.86938  3.21000  4.00899  2.99539  2.23734  2.85896  2.99566  2.23956  5.27490  2.52923    596 k - - -
          2.68618  4.42225  2.77519  2.73123  3.46354  2.40513  3.72494  3.29354  2.67741  2.69355  4.24690  2.90347  2.73739  3.18146  2.89801  2.37887  2.77519  2.98518  4.58477  3.61503
          0.01669  4.49715  5.21950  0.61958  0.77255  0.48576  0.95510
    396   2.04168  4.79231  3.23939  2.69562  4.04855  3.57159  3.81977  3.42332  1.98919  2.29758  3.91858  3.18006  2.51259  3.00298  3.00842  2.81517  2.97994  3.13135  5.35602  4.06188    597 k - - -
          2.68618  4.42225  2.77519  2.73123  3.46354  2.40513  3.72494  3.29354  2.67741  2.69355  4.24690  2.90347  2.73739  3.18146  2.89801  2.37887  2.77519  2.98518  4.58477  3.61503
          0.01669  4.49715  5.21950  0.61958  0.77255  0.48576  0.95510
    397   2.77385  5.12832  2.14952  2.45845  4.40930  3.50333  3.75009  3.85853  2.53525  2.44828  4.19888  2.99997  2.50601  2.11791  3.01595  2.76095  3.01201  3.48872  5.60220  4.22301    598 q - - -
          2.68618  4.42225  2.77519  2.73123  3.46354  2.40513  3.72494  3.29354  2.67741  2.69355  4.24690  2.90347  2.73739  3.18146  2.89801  2.37887  2.77519  2.98518  4.58477  3.61503
          0.01669  4.49715  5.21950  0.61958  0.77255  0.48576  0.95510
    398   2.91519  4.73839  3.49654  1.49943  3.76916  3.82372  4.07955  2.33054  2.96647  1.88827  3.65230  3.46914  4.20961  3.31938  3.34943  3.09529  3.15054  2.68209  5.32999  4.07240    599 e - - -
          2.68618  4.42225  2.77519  2.73123  3.46354  2.40513  3.72494  3.29354  2.67741  2.69355  4.24690  2.90347  2.73739  3.18146  2.89801  2.37887  2.77519  2.98518  4.58477  3.61503
          0.01669  4.49715  5.21950  0.61958  0.77255  0.48576  0.95510
    399   2.78737  5.07993  3.09943  2.57512  4.44592  2.32953  2.87712  3.88887  2.44211  3.42583  4.21876  3.08601  3.96381  2.89457  1.85343  2.13648  3.03045  3.51070  5.59069  4.25025    600 r - - -
          2.68618  4.42225  2.77519  2.73123  3.46354  2.40513  3.72494  3.29354  2.67741  2.69355  4.24690  2.90347  2.73739  3.18146  2.89801  2.37887  2.77519  2.98518  4.58477  3.61503
          0.01669  4.49715  5.21950  0.61958  0.77255  0.48576  0.95510
    400   2.92076  5.39663  1.53920  2.44530  4.73183  3.52677  3.80019  4.21143  2.53162  3.68867  4.46991  2.99668  3.99442  2.13471  2.07708  2.86572  3.15990  3.79340  5.81422  4.41315    601 d - - -
          2.68618  4.42225  2.77519  2.73123  3.46354  2.40513  3.72494  3.29354  2.67741  2.69355  4.24690  2.90347  2.73739  3.18146  2.89801  2.37887  2.77519  2.98518  4.58477  3.61503
          0.20794  4.49715  1.73386  0.61958  0.77255  0.48576  0.95510
    401   3.68765  5.03263  4.89211  4.55537  3.36668  4.53374  5.07843  2.61297  4.32157  0.47783  3.29005  4.79089  4.90736  4.58044  4.41710  4.19137  3.96895  2.75965  5.38040  4.19772    602 L - - -
          2.68618  4.42225  2.77519  2.73123  3.46354  2.40513  3.72494  3.29354  2.67741  2.69355  4.24690  2.90347  2.73739  3.18146  2.89801  2.37887  2.77519  2.98518  4.58477  3.61503
          0.02017  4.30938  5.03173  0.61958  0.77255  0.35357  1.21126
    402   2.07848  5.24279  2.08055  2.41979  4.58424  3.48344  3.74670  4.05780  2.51817  3.56040  4.32557  2.15850  3.92581  2.86177  2.25855  2.75457  3.03301  3.64018  5.71151  4.30653    603 a - - -
          2.68618  4.42225  2.77519  2.73123  3.46354  2.40513  3.72494  3.29354  2.67741  2.69355  4.24690  2.90347  2.73739  3.18146  2.89801  2.37887  2.77519  2.98518  4.58477  3.61503
          0.01669  4.49715  5.21950  0.61958  0.77255  0.48576  0.95510
    403   2.74249  4.73128  3.30467  2.73335  3.92845  3.61394  3.81395  3.29420  2.61073  2.48469  3.81696  3.21133  3.99892  2.22179  2.21100  2.84226  2.50213  2.30405  5.26439  3.98550    604 r - - -
          2.68618  4.42225  2.77519  2.73123  3.46354  2.40513  3.72494  3.29354  2.67741  2.69355  4.24690  2.90347  2.73739  3.18146  2.89801  2.37887  2.77519  2.98518  4.58477  3.61503
          0.01669  4.49715  5.21950  0.61958  0.77255  0.48576  0.95510
    404   3.19202  5.42320  2.73562  1.64119  5.04676  0.93539  4.24701  4.56112  3.21539  4.10928  4.98033  3.21489  4.20565  3.44182  3.70354  3.17164  3.54290  4.11023  6.19768  4.85005    605 g - - -
          2.68618  4.42225  2.77519  2.73123  3.46354  2.40513  3.72494  3.29354  2.67741  2.69355  4.24690  2.90347  2.73739  3.18146  2.89801  2.37887  2.77519  2.98518  4.58477  3.61503
          0.01669  4.49715  5.21950  0.61958  0.77255  0.48576  0.95510
    405   2.02173  5.17317  2.02520  2.46224  4.57909  3.46259  3.82242  4.04071  2.64344  3.57590  4.35780  2.08595  3.94937  2.95241  3.14441  2.78284  2.22159  3.62627  5.75177  4.35391    606 a - - -
          2.68618  4.42225  2.77519  2.73123  3.46354  2.40513  3.72494  3.29354  2.67741  2.69355  4.24690  2.90347  2.73739  3.18146  2.89801  2.37887  2.77519  2.98518  4.58477  3.61503
          0.01669  4.49715  5.21950  0.61958  0.77255  0.48576  0.95510
    406   1.44187  4.52706  3.54453  3.11062  3.86861  2.12964  4.11714  3.36559  3.11693  3.06217  3.94343  3.45584  4.04491  3.42754  3.47391  2.84073  3.00973  3.05664  5.30268  2.24490    607 a - - -
          2.68618  4.42225  2.77519  2.73123  3.46354  2.40513  3.72494  3.29354  2.67741  2.69355  4.24690  2.90347  2.73739  3.18146  2.89801  2.37887  2.77519  2.98518  4.58477  3.61503
          0.01669  4.49715  5.21950  0.61958  0.77255  0.48576  0.95510
    407   3.12570  5.73481  1.34009  1.66335  5.01184  3.48401  2.14656  4.55104  2.91044  4.01894  4.83381  2.93321  4.06712  3.10473  3.48724  3.01541  3.39766  4.10651  6.15581  4.65288    608 d - - -
          2.68618  4.42225  2.77519  2.73123  3.46354  2.40513  3.72494  3.29354  2.67741  2.69355  4.24690  2.90347  2.73739  3.18146  2.89801  2.37887  2.77519  2.98518  4.58477  3.61503
          0.01669  4.49715  5.21950  0.61958  0.77255  0.48576  0.95510
    408   3.12069  5.74758  1.68873  1.65909  5.04902  2.07668  3.95683  4.57926  2.92165  4.04121  4.85139  2.00421  4.06196  3.10294  3.51186  3.00815  3.39503  4.12445  6.18406  4.67408    609 e - - -
          2.68618  4.42225  2.77519  2.73123  3.46354  2.40513  3.72494  3.29354  2.67741  2.69355  4.24690  2.90347  2.73739  3.18146  2.89801  2.37887  2.77519  2.98518  4.58477  3.61503
          0.01669  4.49715  5.21950  0.61958  0.77255  0.48576  0.95510
    409   2.70737  4.77749  2.40928  2.05454  3.96519  3.56326  3.77868  3.37144  2.62088  2.54874  2.98753  3.13100  3.95385  2.96372  3.06473  2.78051  2.93907  3.08609  2.80258  3.98456    610 e - - -
          2.68618  4.42225  2.77519  2.73123  3.46354  2.40513  3.72494  3.29354  2.67741  2.69355  4.24690  2.90347  2.73739  3.18146  2.89801  2.37887  2.77519  2.98518  4.58477  3.61503
          0.17865  4.49715  1.88083  0.61958  0.77255  0.48576  0.95510
    410   1.89559  4.98609  2.81994  1.78603  4.43456  3.40137  3.83219  3.85758  2.66214  3.44489  4.25848  3.01307  2.22125  2.98459  3.13078  2.75690  3.02957  3.47099  5.65740  4.29604    611 e - - -
          2.68618  4.42225  2.77519  2.73123  3.46354  2.40513  3.72494  3.29354  2.67741  2.69355  4.24690  2.90347  2.73739  3.18146  2.89801  2.37887  2.77519  2.98518  4.58477  3.61503
          0.01959  4.33809  5.06044  0.61958  0.77255  0.70954  0.67702
    411   3.49155  5.14274  4.15121  4.07358  4.98937  3.80539  5.08836  4.68690  4.17722  4.24766  5.33305  4.32283  0.28925  4.54926  4.34658  3.67876  3.97256  4.27244  6.01821  5.12371    612 P - - -
          2.68618  4.42225  2.77519  2.73123  3.46354  2.40513  3.72494  3.29354  2.67741  2.69355  4.24690  2.90347  2.73739  3.18146  2.89801  2.37887  2.77519  2.98518  4.58477  3.61503
          0.24860  4.33809  1.57480  0.61958  0.77255  0.70954  0.67702
    412   2.91811  5.31465  1.55698  2.27780  4.37093  3.34141  1.90333  4.12032  2.71948  3.63658  4.48886  2.84231  3.90808  2.96838  3.23322  2.85205  3.19250  3.73299  5.64962  4.16563    613 d - - -
          2.68618  4.42225  2.77519  2.73123  3.46354  2.40513  3.72494  3.29354  2.67741  2.69355  4.24690  2.90347  2.73739  3.18146  2.89801  2.37887  2.77519  2.98518  4.58477  3.61503
          0.02458  4.11407  4.83641  0.61958  0.77255  0.91932  0.50881
    413   1.39654  4.30545  3.43614  3.14528  4.28844  3.08571  4.23825  3.61611  3.18953  3.35089  4.23169  3.36200  1.70030  3.50638  3.50885  2.54525  2.83653  3.15926  5.64392  4.42423    614 a - - -
          2.68618  4.42225  2.77519  2.73123  3.46354  2.40513  3.72494  3.29354  2.67741  2.69355  4.24690  2.90347  2.73739  3.18146  2.89801  2.37887  2.77519  2.98518  4.58477  3.61503
          0.02458  4.11407  4.83641  0.61958  0.77255  0.91932  0.50881
    414   3.17087  4.46028  4.95585  4.46646  3.65226  4.56491  5.17251  1.20709  4.36009  2.13964  3.44508  4.66859  4.86383  4.61836  4.54756  3.96282  3.43690  1.13811  5.64578  4.44084    615 v - - -
          2.68618  4.42225  2.77519  2.73123  3.46354  2.40513  3.72494  3.29354  2.67741  2.69355  4.24690  2.90347  2.73739  3.18146  2.89801  2.37887  2.77519  2.98518  4.58477  3.61503
          0.02458  4.11407  4.83641  0.61958  0.77255  0.91932  0.50881
    415   2.74857  4.98926  2.14187  1.96379  4.20403  3.38742  3.72193  3.59057  2.58702  2.05041  4.07212  2.90070  3.86954  2.88762  3.06880  2.74987  2.99722  3.27944  5.48800  4.11938    616 e - - -
          2.68618  4.42225  2.77519  2.73123  3.46354  2.40513  3.72494  3.29354  2.67741  2.69355  4.24690  2.90347  2.73739  3.18146  2.89801  2.37887  2.77519  2.98518  4.58477  3.61503
          0.02458  4.11407  4.83641  0.61958  0.77255  0.53097  0.88681
    416   3.33863  4.58466  5.26213  4.78807  3.83550  4.82391  5.49882  0.96180  4.69614  2.28595  3.60192  4.96511  5.09295  4.94701  4.86759  4.24267  3.60417  1.18645  5.89168  4.68487    617 i - - -
          2.68618  4.42225  2.77519  2.73123  3.46354  2.40513  3.72494  3.29354  2.67741  2.69355  4.24690  2.90347  2.73739  3.18146  2.89801  2.37887  2.77519  2.98518  4.58477  3.61503
          0.01959  4.33809  5.06044  0.61958  0.77255  0.70954  0.67702
    417   2.85210  5.26245  2.80130  1.78654  4.60922  3.48527  3.73435  4.06090  1.78050  3.55767  4.34946  2.97015  2.27998  2.85911  2.84204  2.81213  3.08815  3.66337  5.69490  4.32419    618 k - - -
          2.68618  4.42225  2.77519  2.73123  3.46354  2.40513  3.72494  3.29354  2.67741  2.69355  4.24690  2.90347  2.73739  3.18146  2.89801  2.37887  2.77519  2.98518  4.58477  3.61503
          0.01959  4.33809  5.06044  0.61958  0.77255  0.70954  0.67702
    418   2.71253  4.57531  3.38519  2.84770  2.30286  3.59578  3.85021  3.10222  1.97977  2.78748  3.69588  3.28419  4.00687  3.11616  3.07129  2.86372  2.08423  2.86148  5.10287  3.80459    619 k - - -
          2.68618  4.42225  2.77519  2.73123  3.46354  2.40513  3.72494  3.29354  2.67741  2.69355  4.24690  2.90347  2.73739  3.18146  2.89801  2.37887  2.77519  2.98518  4.58477  3.61503
          0.01959  4.33809  5.06044  0.61958  0.77255  0.70954  0.67702
    419   2.64395  2.35453  3.47079  2.92849  3.93371  3.48450  3.93187  3.24839  1.90393  2.96845  3.84516  3.32003  3.97602  3.16913  3.06397  2.79642  1.96697  2.95965  5.29017  4.04321    620 k - - -
          2.68618  4.42225  2.77519  2.73123  3.46354  2.40513  3.72494  3.29354  2.67741  2.69355  4.24690  2.90347  2.73739  3.18146  2.89801  2.37887  2.77519  2.98518  4.58477  3.61503
          0.01959  4.33809  5.06044  0.61958  0.77255  0.70954  0.67702
    420   1.65605  4.36763  3.72667  3.28878  4.05160  3.31823  4.26271  3.21292  3.25311  3.06597  3.98287  3.52058  1.68282  3.55984  3.57654  2.71536  2.91947  2.17980  5.48820  4.26614    621 a - - -
          2.68618  4.42225  2.77519  2.73123  3.46354  2.40513  3.72494  3.29354  2.67741  2.69355  4.24690  2.90347  2.73739  3.18146  2.89801  2.37887  2.77519  2.98518  4.58477  3.61503
          0.01959  4.33809  5.06044  0.61958  0.77255  0.70954  0.67702
    421   2.79890  5.30211  2.22292  1.99837  4.62748  3.42406  3.71764  4.11231  1.85964  3.59929  4.36759  2.89041  3.89147  2.83568  3.01494  1.97693  3.04253  3.68595  5.74203  4.31754    622 k - - -
          2.68618  4.42225  2.77519  2.73123  3.46354  2.40513  3.72494  3.29354  2.67741  2.69355  4.24690  2.90347  2.73739  3.18146  2.89801  2.37887  2.77519  2.98518  4.58477  3.61503
          0.01959  4.33809  5.06044  0.61958  0.77255  0.70954  0.67702
    422   1.43361  1.87440  4.18029  3.82398  4.32372  1.70408  4.60755  3.67114  3.75162  3.43034  4.28070  3.71162  3.89648  3.98459  3.96063  2.57804  2.86141  3.17749  5.73667  4.58145    623 a - - -
          2.68618  4.42225  2.77519  2.73123  3.46354  2.40513  3.72494  3.29354  2.67741  2.69355  4.24690  2.90347  2.73739  3.18146  2.89801  2.37887  2.77519  2.98518  4.58477  3.61503
          0.01959  4.33809  5.06044  0.61958  0.77255  0.70954  0.67702
    423   3.02236  5.44287  2.62469  1.64322  4.75977  3.48939  3.84357  4.24305  2.58301  3.72983  4.56637  2.97428  4.01742  1.37839  2.99873  2.95610  3.27401  3.85227  5.85799  4.46723    624 q - - -
          2.68618  4.42225  2.77519  2.73123  3.46354  2.40513  3.72494  3.29354  2.67741  2.69355  4.24690  2.90347  2.73739  3.18146  2.89801  2.37887  2.77519  2.98518  4.58477  3.61503
          0.24860  4.33809  1.57480  0.61958  0.77255  0.70954  0.67702
    424   2.73654  5.12762  2.10662  2.29927  4.48130  3.33758  3.69352  3.94693  2.04917  3.47695  4.27400  2.84840  3.83652  2.83046  2.99241  1.84961  2.99716  3.54600  5.64668  4.24529    625 s - - -
          2.68618  4.42225  2.77519  2.73123  3.46354  2.40513  3.72494  3.29354  2.67741  2.69355  4.24690  2.90347  2.73739  3.18146  2.89801  2.37887  2.77519  2.98518  4.58477  3.61503
          0.02458  4.11407  4.83641  0.61958  0.77255  0.91932  0.50881
    425   3.39491  4.74277  4.86798  4.31949  3.08718  4.59386  4.87886  2.25964  4.12181  0.84662  2.11890  4.59584  4.78167  4.27759  4.24906  3.95793  3.61906  2.41698  5.18943  4.10682    626 l - - -
          2.68618  4.42225  2.77519  2.73123  3.46354  2.40513  3.72494  3.29354  2.67741  2.69355  4.24690  2.90347  2.73739  3.18146  2.89801  2.37887  2.77519  2.98518  4.58477  3.61503
          0.02458  4.11407  4.83641  0.61958  0.77255  0.91932  0.50881
    426   3.43738  4.83189  4.57664  4.22431  3.24566  4.28627  4.80498  2.46949  3.98991  0.62600  3.20503  4.47645  4.68434  4.29962  4.12367  3.89577  3.72298  2.56830  5.20548  3.98233    627 L - - -
          2.68618  4.42225  2.77519  2.73123  3.46354  2.40513  3.72494  3.29354  2.67741  2.69355  4.24690  2.90347  2.73739  3.18146  2.89801  2.37887  2.77519  2.98518  4.58477  3.61503
          0.02458  4.11407  4.83641  0.61958  0.77255  0.91932  0.50881
    427   3.01593  5.16732  3.32974  2.75128  4.54853  3.64536  3.67263  3.96482  2.02624  3.41945  4.28864  3.18462  4.03957  1.75951  1.50917  3.01278  3.20628  3.63942  5.48833  4.26828    628 r - - -
          2.68618  4.42225  2.77519  2.73123  3.46354  2.40513  3.72494  3.29354  2.67741  2.69355  4.24690  2.90347  2.73739  3.18146  2.89801  2.37887  2.77519  2.98518  4.58477  3.61503
          0.02458  4.11407  4.83641  0.61958  0.77255  0.91932  0.50881
    428   2.84202  5.18190  1.22852  2.28034  4.67729  3.24404  3.87557  4.19539  2.87944  3.75763  4.60721  2.83325  3.87950  3.05470  3.43237  2.04716  3.17724  3.75192  5.91092  4.45805    629 d - - -
          2.68618  4.42225  2.77519  2.73123  3.46354  2.40513  3.72494  3.29354  2.67741  2.69355  4.24690  2.90347  2.73739  3.18146  2.89801  2.37887  2.77519  2.98518  4.58477  3.61503
          0.02458  4.11407  4.83641  0.61958  0.77255  0.53097  0.88681
    429   3.06005  4.47197  4.54005  3.97403  2.99820  4.17808  4.30507  2.54670  3.81085  1.40970  1.98583  4.14823  4.48317  3.98948  3.94911  3.48755  3.28562  2.54173  4.74569  2.03043    630 l - - -
          2.68618  4.42225  2.77519  2.73123  3.46354  2.40513  3.72494  3.29354  2.67741  2.69355  4.24690  2.90347  2.73739  3.18146  2.89801  2.37887  2.77519  2.98518  4.58477  3.61503
          0.01959  4.33809  5.06044  0.61958  0.77255  0.70954  0.67702
    430   2.88480  5.23914  3.01851  1.82603  4.57131  3.56458  2.26595  4.02428  2.27617  3.50628  4.30664  3.04910  3.97568  2.82965  1.88955  2.85545  3.10031  3.64553  5.61079  4.28260    631 e - - -
          2.68618  4.42225  2.77519  2.73123  3.46354  2.40513  3.72494  3.29354  2.67741  2.69355  4.24690  2.90347  2.73739  3.18146  2.89801  2.37887  2.77519  2.98518  4.58477  3.61503
          0.01959  4.33809  5.06044  0.61958  0.77255  0.70954  0.67702
    431   2.28388  4.40106  3.60896  2.48832  3.49322  3.69647  3.96672  2.76092  2.99102  1.85804  2.29238  3.45477  4.07692  3.30592  3.32487  2.95835  2.94743  2.57900  4.99785  3.77586    632 l - - -
          2.68618  4.42225  2.77519  2.73123  3.46354  2.40513  3.72494  3.29354  2.67741  2.69355  4.24690  2.90347  2.73739  3.18146  2.89801  2.37887  2.77519  2.98518  4.58477  3.61503
          0.01959  4.33809  5.06044  0.61958  0.77255  0.70954  0.67702
    432   1.26048  4.70960  3.48502  3.00173  4.34414  3.45004  4.01179  3.70121  2.63178  3.34590  4.22145  3.36356  4.01403  3.20725  1.78912  2.83859  3.06684  3.33626  5.57666  4.33785    633 a - - -
          2.68618  4.42225  2.77519  2.73123  3.46354  2.40513  3.72494  3.29354  2.67741  2.69355  4.24690  2.90347  2.73739  3.18146  2.89801  2.37887  2.77519  2.98518  4.58477  3.61503
          0.01959  4.33809  5.06044  0.61958  0.77255  0.70954  0.67702
    433   2.83158  4.34593  4.14976  3.61484  3.41102  2.24959  4.29790  1.73881  3.49671  1.64055  3.35916  3.87621  4.29798  3.76914  3.72503  3.22044  3.08913  2.26588  5.04214  3.83819    634 l - - -
          2.68618  4.42225  2.77519  2.73123  3.46354  2.40513  3.72494  3.29354  2.67741  2.69355  4.24690  2.90347  2.73739  3.18146  2.89801  2.37887  2.77519  2.98518  4.58477  3.61503
          0.01959  4.33809  5.06044  0.61958  0.77255  0.36763  1.17887
    434   2.01505  4.51286  4.95917  4.44603  3.84772  4.47476  5.08034  1.51620  4.34686  2.51023  3.68515  4.60570  4.83917  4.59302  4.52618  3.84704  3.44352  1.04456  5.65543  4.44731    635 v - - -
          2.68618  4.42225  2.77519  2.73123  3.46354  2.40513  3.72494  3.29354  2.67741  2.69355  4.24690  2.90347  2.73739  3.18146  2.89801  2.37887  2.77519  2.98518  4.58477  3.61503
          0.01669  4.49715  5.21950  0.61958  0.77255  0.48576  0.95510
    435   2.75071  2.58222  2.08599  2.52790  4.40269  3.47294  3.82175  3.84437  2.63974  3.41822  4.21666  2.23878  2.43149  2.96411  3.12034  2.76490  3.01948  3.46496  5.62517  4.26084    636 d - - -
          2.68618  4.42225  2.77519  2.73123  3.46354  2.40513  3.72494  3.29354  2.67741  2.69355  4.24690  2.90347  2.73739  3.18146  2.89801  2.37887  2.77519  2.98518  4.58477  3.61503
          0.01669  4.49715  5.21950  0.61958  0.77255  0.48576  0.95510
    436   1.53484  4.44095  4.45249  3.92224  3.61188  4.04505  4.58728  2.31857  3.81134  1.72033  3.51561  4.12956  4.47525  4.06348  4.02361  3.39086  3.23342  1.60864  5.29494  4.10519    637 a - - -
          2.68618  4.42225  2.77519  2.73123  3.46354  2.40513  3.72494  3.29354  2.67741  2.69355  4.24690  2.90347  2.73739  3.18146  2.89801  2.37887  2.77519  2.98518  4.58477  3.61503
          0.01669  4.49715  5.21950  0.61958  0.77255  0.48576  0.95510
    437   3.60330  4.83948  5.46008  4.95265  3.54851  5.03194  5.48825  0.87101  4.80304  1.38244  3.32907  5.15006  5.20107  4.92568  4.89109  4.44516  3.84406  2.05807  5.69100  4.57731    638 i - - -
          2.68618  4.42225  2.77519  2.73123  3.46354  2.40513  3.72494  3.29354  2.67741  2.69355  4.24690  2.90347  2.73739  3.18146  2.89801  2.37887  2.77519  2.98518  4.58477  3.61503
          0.01669  4.49715  5.21950  0.61958  0.77255  0.48576  0.95510
    438   2.04091  2.56556  3.37454  2.78971  4.11862  3.61235  3.83887  3.49598  2.15656  3.12740  3.97519  3.24779  4.02571  3.02112  1.88350  2.87188  3.03091  3.19845  5.38387  4.11503    639 r - - -
          2.68618  4.42225  2.77519  2.73123  3.46354  2.40513  3.72494  3.29354  2.67741  2.69355  4.24690  2.90347  2.73739  3.18146  2.89801  2.37887  2.77519  2.98518  4.58477  3.61503
          0.17865  4.49715  1.88083  0.61958  0.77255  0.48576  0.95510
    439   2.77667  4.93094  3.18659  2.61593  4.16069  3.57021  3.71362  3.59872  2.04013  3.18165  4.01212  3.10766  2.42100  2.87041  2.27995  2.81192  2.99658  3.28516  5.37466  2.44893    640 k - - -
          2.68618  4.42225  2.77519  2.73123  3.46354  2.40513  3.72494  3.29354  2.67741  2.69355  4.24690  2.90347  2.73739  3.18146  2.89801  2.37887  2.77519  2.98518  4.58477  3.61503
          0.01959  4.33809  5.06044  0.61958  0.77255  0.70954  0.67702
    440   2.98824  5.54820  1.66586  1.58478  4.86726  3.39553  3.85724  4.37893  2.79520  3.86380  4.67158  2.85915  3.96639  3.00243  3.36343  1.87175  3.26124  3.93970  6.01623  4.53319    641 e - - -
          2.68618  4.42225  2.77519  2.73123  3.46354  2.40513  3.72494  3.29354  2.67741  2.69355  4.24690  2.90347  2.73739  3.18146  2.89801  2.37887  2.77519  2.98518  4.58477  3.61503
          0.01959  4.33809  5.06044  0.61958  0.77255  0.36763  1.17887
    441   2.60495  2.34321  3.48786  2.99731  4.15609  3.40888  4.08274  3.54466  2.97929  3.21808  4.06129  1.88407  2.26563  3.30869  3.37151  2.74788  2.33934  3.18227  5.50579  4.24290    642 n - - -
          2.68618  4.42225  2.77519  2.73123  3.46354  2.40513  3.72494  3.29354  2.67741  2.69355  4.24690  2.90347  2.73739  3.18146  2.89801  2.37887  2.77519  2.98518  4.58477  3.61503
          0.01669  4.49715  5.21950  0.61958  0.77255  0.48576  0.95510
    442   3.23999  5.48638  1.60172  2.66866  5.19341  0.87809  4.33279  4.77249  3.43509  4.30334  5.18342  3.21593  4.22814  3.54001  4.00585  3.21003  3.61999  4.26828  6.34557  4.97579    643 g - - -
          2.68618  4.42225  2.77519  2.73123  3.46354  2.40513  3.72494  3.29354  2.67741  2.69355  4.24690  2.90347  2.73739  3.18146  2.89801  2.37887  2.77519  2.98518  4.58477  3.61503
          0.01669  4.49715  5.21950  0.61958  0.77255  0.48576  0.95510
    443   2.73107  5.02996  3.06871  2.52759  4.36313  2.51268  2.48316  3.80089  2.46845  3.35394  4.14281  3.04788  3.92542  2.86599  2.17405  2.35119  2.49731  3.42991  5.54315  4.19185    644 r - - -
          2.68618  4.42225  2.77519  2.73123  3.46354  2.40513  3.72494  3.29354  2.67741  2.69355  4.24690  2.90347  2.73739  3.18146  2.89801  2.37887  2.77519  2.98518  4.58477  3.61503
          0.01669  4.49715  5.21950  0.61958  0.77255  0.48576  0.95510
    444   2.89835  5.36498  1.94406  1.79558  4.64874  2.22712  3.82075  4.13904  2.66791  3.65282  4.44029  2.95677  3.97630  2.95237  3.18970  2.84545  3.14772  3.73398  5.81455  2.56908    645 e - - -
          2.68618  4.42225  2.77519  2.73123  3.46354  2.40513  3.72494  3.29354  2.67741  2.69355  4.24690  2.90347  2.73739  3.18146  2.89801  2.37887  2.77519  2.98518  4.58477  3.61503
          0.01669  4.49715  5.21950  0.61958  0.77255  0.48576  0.95510
    445   2.98019  4.53812  4.08901  3.52283  2.14034  4.00356  4.17576  2.76171  2.15655  1.35492  3.38773  3.83428  4.35232  3.65490  3.54822  3.29388  3.20805  2.67661  4.91160  3.59264    646 l - - -
          2.68618  4.42225  2.77519  2.73123  3.46354  2.40513  3.72494  3.29354  2.67741  2.69355  4.24690  2.90347  2.73739  3.18146  2.89801  2.37887  2.77519  2.98518  4.58477  3.61503
          0.01669  4.49715  5.21950  0.61958  0.77255  0.48576  0.95510
    446   3.14764  5.46144  2.71968  1.19756  4.91196  3.56380  4.10134  4.40347  2.99097  3.93852  4.79523  3.14155  1.49697  3.27229  3.46958  3.10670  3.44958  3.99444  6.06298  4.68966    647 e - - -
          2.68618  4.42225  2.77519  2.73123  3.46354  2.40513  3.72494  3.29354  2.67741  2.69355  4.24690  2.90347  2.73739  3.18146  2.89801  2.37887  2.77519  2.98518  4.58477  3.61503
          0.01669  4.49715  5.21950  0.61958  0.77255  0.48576  0.95510
    447   1.87120  5.19311  2.44918  2.42329  4.51524  3.48656  3.72128  3.98157  2.21505  3.49377  4.25926  2.96982  2.52814  2.47474  2.97262  2.72918  2.99542  3.57527  5.65351  4.25697    648 a - - -
          2.68618  4.42225  2.77519  2.73123  3.46354  2.40513  3.72494  3.29354  2.67741  2.69355  4.24690  2.90347  2.73739  3.18146  2.89801  2.37887  2.77519  2.98518  4.58477  3.61503
          0.01669  4.49715  5.21950  0.61958  0.77255  0.48576  0.95510
    448   2.73072  4.77805  3.26529  2.71388  4.04903  2.48785  3.82568  3.44198  2.60487  3.07684  2.45562  3.19167  2.49549  3.01125  2.17942  2.81335  2.97834  3.14467  5.35313  4.06291    649 r - - -
          2.68618  4.42225  2.77519  2.73123  3.46354  2.40513  3.72494  3.29354  2.67741  2.69355  4.24690  2.90347  2.73739  3.18146  2.89801  2.37887  2.77519  2.98518  4.58477  3.61503
          0.01669  4.49715  5.21950  0.61958  0.77255  0.48576  0.95510
    449   1.90891  4.44476  3.70848  3.21949  3.63333  3.58161  4.09822  3.08217  3.16197  2.82067  3.73366  3.54047  4.09142  3.47383  3.48039  2.91554  2.03508  2.82893  5.11073  1.73994    650 y - - -
          2.68618  4.42225  2.77519  2.73123  3.46354  2.40513  3.72494  3.29354  2.67741  2.69355  4.24690  2.90347  2.73739  3.18146  2.89801  2.37887  2.77519  2.98518  4.58477  3.61503
          0.01669  4.49715  5.21950  0.61958  0.77255  0.48576  0.95510
    450   2.88404  4.91276  3.20420  2.76017  3.78619  3.65295  1.83134  3.53170  2.67446  2.13421  4.02627  2.14805  4.08056  3.09860  3.04958  2.95071  3.12311  3.25514  5.19450  3.76582    651 h - - -
          2.68618  4.42225  2.77519  2.73123  3.46354  2.40513  3.72494  3.29354  2.67741  2.69355  4.24690  2.90347  2.73739  3.18146  2.89801  2.37887  2.77519  2.98518  4.58477  3.61503
          0.01669  4.49715  5.21950  0.61958  0.77255  0.48576  0.95510
    451   2.06889  4.78000  3.24580  2.69658  4.02501  3.57739  3.81540  2.44501  2.60568  3.05212  3.90016  2.26977  3.98357  3.00161  2.17867  2.81626  2.97461  3.10352  5.33697  4.04347    652 a - - -
          2.68618  4.42225  2.77519  2.73123  3.46354  2.40513  3.72494  3.29354  2.67741  2.69355  4.24690  2.90347  2.73739  3.18146  2.89801  2.37887  2.77519  2.98518  4.58477  3.61503
          0.01669  4.49715  5.21950  0.61958  0.77255  0.48576  0.95510
    452   2.74101  4.67976  3.34336  2.82765  3.83412  3.59052  2.41841  3.31229  2.75545  2.96785  2.52192  3.27833  4.02562  3.13161  3.14004  1.62885  2.99960  3.04041  5.22438  3.90642    653 s - - -
          2.68618  4.42225  2.77519  2.73123  3.46354  2.40513  3.72494  3.29354  2.67741  2.69355  4.24690  2.90347  2.73739  3.18146  2.89801  2.37887  2.77519  2.98518  4.58477  3.61503
          0.01669  4.49715  5.21950  0.61958  0.77255  0.48576  0.95510
    453   1.88332  4.80395  3.37805  2.86729  4.45460  3.46193  3.97735  3.86793  2.66440  3.46145  4.27717  3.28526  3.99970  3.14086  1.55741  1.92319  3.04025  3.45682  5.65954  4.37738    654 r - - -
          2.68618  4.42225  2.77519  2.73123  3.46354  2.40513  3.72494  3.29354  2.67741  2.69355  4.24690  2.90347  2.73739  3.18146  2.89801  2.37887  2.77519  2.98518  4.58477  3.61503
          0.01669  4.49715  5.21950  0.61958  0.77255  0.48576  0.95510
    454   2.08232  5.11150  2.98634  1.92148  4.46174  3.49992  3.73608  3.91181  2.47254  3.44194  4.21843  3.01611  3.92174  2.85590  2.24622  2.07381  2.99009  3.51856  5.61189  4.24080    655 e - - -
          2.68618  4.42225  2.77519  2.73123  3.46354  2.40513  3.72494  3.29354  2.67741  2.69355  4.24690  2.90347  2.73739  3.18146  2.89801  2.37887  2.77519  2.98518  4.58477  3.61503
          0.01669  4.49715  5.21950  0.61958  0.77255  0.48576  0.95510
    455   2.93014  4.43873  4.18634  3.60724  3.47001  4.02963  4.31812  2.08429  2.23141  1.41385  3.38546  3.91084  4.37503  3.75239  3.68510  3.31694  3.16205  1.99758  5.10295  3.91714    656 l - - -
          2.68618  4.42225  2.77519  2.73123  3.46354  2.40513  3.72494  3.29354  2.67741  2.69355  4.24690  2.90347  2.73739  3.18146  2.89801  2.37887  2.77519  2.98518  4.58477  3.61503
          0.01669  4.49715  5.21950  0.61958  0.77255  0.48576  0.95510
    456   1.86382  4.43920  3.67257  3.15231  3.83440  3.50400  4.10573  3.15727  3.10629  2.00404  3.78431  3.48380  4.03405  3.41368  3.45321  1.97347  2.11281  2.87833  5.26380  4.03264    657 a - - -
          2.68618  4.42225  2.77519  2.73123  3.46354  2.40513  3.72494  3.29354  2.67741  2.69355  4.24690  2.90347  2.73739  3.18146  2.89801  2.37887  2.77519  2.98518  4.58477  3.61503
          0.17865  4.49715  1.88083  0.61958  0.77255  0.48576  0.95510
    457   2.73362  4.57377  3.34310  2.05084  3.54803  3.62788  3.83873  3.05812  2.78619  2.70795  2.31301  3.28175  4.02165  3.13495  3.16208  2.88826  2.96645  2.83592  5.00826  2.34581    658 e - - -
          2.68618  4.42225  2.77519  2.73123  3.46354  2.40513  3.72494  3.29354  2.67741  2.69355  4.24690  2.90347  2.73739  3.18146  2.89801  2.37887  2.77519  2.98518  4.58477  3.61503
          0.01959  4.33809  5.06044  0.61958  0.77255  0.70954  0.67702
    458   2.99690  5.37915  1.26486  2.45569  4.72304  3.48649  3.87737  4.23383  2.66113  3.73805  4.56579  3.00603  4.01763  3.02710  1.86098  2.94484  3.26012  3.83273  5.84192  4.45786    659 d - - -
          2.68618  4.42225  2.77519  2.73123  3.46354  2.40513  3.72494  3.29354  2.67741  2.69355  4.24690  2.90347  2.73739  3.18146  2.89801  2.37887  2.77519  2.98518  4.58477  3.61503
          0.01959  4.33809  5.06044  0.61958  0.77255  0.70954  0.67702
    459   2.81045  4.59108  3.72958  3.40365  3.91374  1.19833  4.35815  3.24638  3.35484  1.63224  3.99058  3.68554  4.16593  3.71614  3.63315  3.02327  3.19199  3.01732  5.41565  4.15535    660 g - - -
          2.68618  4.42225  2.77519  2.73123  3.46354  2.40513  3.72494  3.29354  2.67741  2.69355  4.24690  2.90347  2.73739  3.18146  2.89801  2.37887  2.77519  2.98518  4.58477  3.61503
          0.01959  4.33809  5.06044  0.61958  0.77255  0.70954  0.67702
    460   1.80661  4.69114  3.28527  2.78527  4.31367  3.37376  3.90916  3.72434  2.64254  3.33489  4.15476  3.20492  3.91399  3.08053  1.97133  1.82680  2.94468  3.32493  5.55294  4.26709    661 a - - -
          2.68618  4.42225  2.77519  2.73123  3.46354  2.40513  3.72494  3.29354  2.67741  2.69355  4.24690  2.90347  2.73739  3.18146  2.89801  2.37887  2.77519  2.98518  4.58477  3.61503
          0.01959  4.33809  5.06044  0.61958  0.77255  0.70954  0.67702
    461   3.48546  4.76032  5.27356  4.69967  3.23639  4.80912  5.13369  1.53962  4.55839  1.13963  1.84463  4.89889  4.95534  4.58522  4.60493  4.16814  3.70291  2.33037  5.34245  4.31426    662 l - - -
          2.68618  4.42225  2.77519  2.73123  3.46354  2.40513  3.72494  3.29354  2.67741  2.69355  4.24690  2.90347  2.73739  3.18146  2.89801  2.37887  2.77519  2.98518  4.58477  3.61503
          0.01959  4.33809  5.06044  0.61958  0.77255  0.70954  0.67702
    462   3.35688  4.65708  5.05709  4.55230  1.87484  4.59848  4.73924  1.09933  4.41216  1.89274  3.25840  4.65594  4.85676  4.51175  4.49127  3.97051  3.59674  2.18196  5.00518  3.61319    663 i - - -
          2.68618  4.42225  2.77519  2.73123  3.46354  2.40513  3.72494  3.29354  2.67741  2.69355  4.24690  2.90347  2.73739  3.18146  2.89801  2.37887  2.77519  2.98518  4.58477  3.61503
          0.01959  4.33809  5.06044  0.61958  0.77255  0.70954  0.67702
    463   2.76556  4.26874  4.15173  3.60489  2.10257  3.82893  4.14328  1.80733  3.49604  2.31484  3.34458  3.81932  4.22702  3.72842  3.69911  2.07685  3.01898  2.37020  4.78880  3.48525    664 i - - -
          2.68618  4.42225  2.77519  2.73123  3.46354  2.40513  3.72494  3.29354  2.67741  2.69355  4.24690  2.90347  2.73739  3.18146  2.89801  2.37887  2.77519  2.98518  4.58477  3.61503
          0.01959  4.33809  5.06044  0.61958  0.77255  0.70954  0.67702
    464   1.94223  4.43105  3.53209  3.08813  4.32950  3.21483  4.17595  3.73781  3.09034  3.39959  4.21912  3.37132  2.02953  3.40069  3.46811  2.02439  1.78503  3.27057  5.65497  4.40826    665 t - - -
          2.68618  4.42225  2.77519  2.73123  3.46354  2.40513  3.72494  3.29354  2.67741  2.69355  4.24690  2.90347  2.73739  3.18146  2.89801  2.37887  2.77519  2.98518  4.58477  3.61503
          0.24687  4.33809  1.58137  0.61958  0.77255  0.70954  0.67702
    465   3.01678  5.16843  3.33049  2.75195  4.54985  3.64614  3.67331  3.96613  2.02684  3.42058  4.28970  3.18531  4.04032  1.75581  1.50986  3.01354  3.20709  3.64063  5.48929  4.26927    666 r - - -
          2.68618  4.42225  2.77519  2.73123  3.46354  2.40513  3.72494  3.29354  2.67741  2.69355  4.24690  2.90347  2.73739  3.18146  2.89801  2.37887  2.77519  2.98518  4.58477  3.61503
          0.02453  4.11576  4.83811  0.61958  0.77255  0.91804  0.50966
    466   2.45372  4.25633  3.70161  3.31072  3.84917  3.27112  4.23431  2.87207  3.25641  2.85818  3.83415  3.50872  3.92244  3.57552  3.54305  1.60033  2.86492  1.58951  5.34694  4.10044    667 v - - -
          2.68624  4.42231  2.77526  2.73130  3.46360  2.40519  3.72501  3.29360  2.67747  2.69361  4.24388  2.90353  2.73746  3.18101  2.89807  2.37893  2.77526  2.98525  4.58483  3.61509
          0.52619  0.91323  4.83811  0.15196  1.95917  0.91804  0.50966
    467   2.74054  5.20610  2.13702  2.27067  4.52669  2.53989  3.65547  4.00162  2.05044  3.50204  4.28291  2.82752  3.82818  2.26060  2.93285  2.69060  2.98528  3.59012  5.65404  4.24167    669 k - - -
          2.68618  4.42225  2.77519  2.73123  3.46354  2.40513  3.72494  3.29354  2.67741  2.69355  4.24690  2.90347  2.73739  3.18146  2.89801  2.37887  2.77519  2.98518  4.58477  3.61503
          0.02453  4.11576  4.83811  0.61958  0.77255  0.91804  0.50966
    468   2.76987  4.91368  2.88428  2.56902  4.31818  3.38741  3.81210  3.80395  2.52337  3.35603  4.22988  3.05522  1.96321  1.74298  2.88516  2.80317  3.06290  3.44713  5.53076  4.21152    670 q - - -
          2.68618  4.42225  2.77519  2.73123  3.46354  2.40513  3.72494  3.29354  2.67741  2.69355  4.24690  2.90347  2.73739  3.18146  2.89801  2.37887  2.77519  2.98518  4.58477  3.61503
          0.02453  4.11576  4.83811  0.61958  0.77255  0.91804  0.50966
    469   3.03855  5.64483  1.38126  1.38487  4.92908  3.27819  3.83968  4.46165  2.87908  3.94963  4.80815  2.73699  3.91101  3.00775  3.49170  2.90956  3.33076  4.02392  6.09468  4.57391    671 d - - -
          2.68618  4.42225  2.77519  2.73123  3.46354  2.40513  3.72494  3.29354  2.67741  2.69355  4.24690  2.90347  2.73739  3.18146  2.89801  2.37887  2.77519  2.98518  4.58477  3.61503
          0.02453  4.11576  4.83811  0.61958  0.77255  0.91804  0.50966
    470   2.86561  4.81543  3.10156  1.64785  3.57876  3.56075  3.79605  3.42442  2.67525  3.01610  3.95477  3.19850  4.01444  3.09525  3.03264  2.94175  3.11014  3.17201  2.04428  3.57494    672 e - - -
          2.68618  4.42225  2.77519  2.73123  3.46354  2.40513  3.72494  3.29354  2.67741  2.69355  4.24690  2.90347  2.73739  3.18146  2.89801  2.37887  2.77519  2.98518  4.58477  3.61503
          0.02453  4.11576  4.83811  0.61958  0.77255  0.91804  0.50966
    471   3.20261  4.53918  4.77813  4.26995  1.74302  4.38727  4.49094  1.43337  4.13385  1.78648  3.14090  4.40304  4.66514  4.25949  4.24394  3.74618  3.44219  2.16905  4.79600  3.38067    673 i - - -
          2.68618  4.42225  2.77519  2.73123  3.46354  2.40513  3.72494  3.29354  2.67741  2.69355  4.24690  2.90347  2.73739  3.18146  2.89801  2.37887  2.77519  2.98518  4.58477  3.61503
          0.02453  4.11576  4.83811  0.61958  0.77255  0.91804  0.50966
    472   2.90749  5.20090  1.40549  2.33938  4.76652  1.62154  3.94832  4.29669  2.97845  3.84537  4.70463  2.89145  3.91672  3.13706  3.53210  2.87199  3.25195  3.84202  5.95080  4.55267    674 d - - -
          2.68618  4.42225  2.77519  2.73123  3.46354  2.40513  3.72494  3.29354  2.67741  2.69355  4.24690  2.90347  2.73739  3.18146  2.89801  2.37887  2.77519  2.98518  4.58477  3.61503
          0.02453  4.11576  4.83811  0.61958  0.77255  0.91804  0.50966
    473   2.20393  4.33304  4.47148  3.95288  3.61414  4.11154  4.67798  1.58415  3.85807  2.30247  3.46916  4.17807  4.50729  4.12839  4.08661  3.46700  3.19041  1.25842  5.37402  4.16677    675 v - - -
          2.68618  4.42225  2.77519  2.73123  3.46354  2.40513  3.72494  3.29354  2.67741  2.69355  4.24690  2.90347  2.73739  3.18146  2.89801  2.37887  2.77519  2.98518  4.58477  3.61503
          0.02453  4.11576  4.83811  0.61958  0.77255  0.28732  1.38738
    474   3.13373  5.73513  1.30949  1.65011  5.04862  3.47622  3.97690  4.57511  2.95463  4.04813  4.86702  2.93370  4.07212  3.12799  3.54590  1.93519  3.41405  4.12503  6.19695  4.68910    676 d - - -
          2.68618  4.42225  2.77519  2.73123  3.46354  2.40513  3.72494  3.29354  2.67741  2.69355  4.24690  2.90347  2.73739  3.18146  2.89801  2.37887  2.77519  2.98518  4.58477  3.61503
          0.01669  4.49715  5.21950  0.61958  0.77255  0.48576  0.95510
    475   1.72224  4.67895  3.30416  2.96799  4.62286  3.31831  4.20404  4.07161  3.08713  3.68622  4.48491  1.98503  3.97606  3.39240  3.50459  1.36945  3.02990  3.55375  5.88732  4.59246    677 s - - -
          2.68631  4.42238  2.77532  2.73136  3.46367  2.40525  3.72507  3.29367  2.67753  2.69368  4.24702  2.90359  2.73752  3.18159  2.89813  2.37899  2.77464  2.98446  4.58490  3.61357
          0.20794  1.70192  5.21950  0.99171  0.46353  0.48576  0.95510
    476   2.79727  5.03077  2.29356  2.57783  4.28830  3.56665  3.77204  3.70471  2.49233  3.27650  2.49084  3.09381  3.97579  2.91603  1.70030  2.81454  3.02938  3.37728  5.50853  4.17366    681 r - - -
          2.68618  4.42225  2.77519  2.73123  3.46354  2.40513  3.72494  3.29354  2.67741  2.69355  4.24690  2.90347  2.73739  3.18146  2.89801  2.37887  2.77519  2.98518  4.58477  3.61503
          0.01669  4.49715  5.21950  0.61958  0.77255  0.48576  0.95510
    477   3.28387  5.50407  3.69194  2.97578  5.01230  3.90877  3.80633  4.34584  1.52982  3.72546  4.56852  3.39254  4.25311  1.48753  1.64648  3.25009  3.43614  3.99700  5.72935  4.55886    682 q - - -
          2.68618  4.42225  2.77519  2.73123  3.46354  2.40513  3.72494  3.29354  2.67741  2.69355  4.24690  2.90347  2.73739  3.18146  2.89801  2.37887  2.77519  2.98518  4.58477  3.61503
          0.01669  4.49715  5.21950  0.61958  0.77255  0.48576  0.95510
    478   4.55531  5.66658  5.14939  5.03492  3.57700  4.52962  4.87467  4.67359  4.78954  3.94007  5.26566  5.08474  5.10226  5.13729  4.79143  4.75473  4.89610  4.57455  0.21862  3.55433    683 W - - -
          2.68618  4.42225  2.77519  2.73123  3.46354  2.40513  3.72494  3.29354  2.67741  2.69355  4.24690  2.90347  2.73739  3.18146  2.89801  2.37887  2.77519  2.98518  4.58477  3.61503
          0.17865  4.49715  1.88083  0.61958  0.77255  0.48576  0.95510
    479   1.83258  4.76247  3.08825  2.66671  4.34597  3.36199  3.88736  3.77300  2.68462  3.37422  4.18797  3.12607  3.90119  1.99714  3.10660  1.83986  2.95469  3.36891  5.59169  4.27281    684 a - - -
          2.68618  4.42225  2.77519  2.73123  3.46354  2.40513  3.72494  3.29354  2.67741  2.69355  4.24690  2.90347  2.73739  3.18146  2.89801  2.37887  2.77519  2.98518  4.58477  3.61503
          0.01959  4.33809  5.06044  0.61958  0.77255  0.70954  0.67702
    480   2.97501  4.83356  3.58815  3.02485  4.02080  3.78795  3.95146  1.93288  1.31745  2.88228  3.90563  3.44161  4.18619  3.15785  2.76855  3.11873  3.20193  2.83953  5.38678  4.14290    685 k - - -
          2.68618  4.42225  2.77519  2.73123  3.46354  2.40513  3.72494  3.29354  2.67741  2.69355  4.24690  2.90347  2.73739  3.18146  2.89801  2.37887  2.77519  2.98518  4.58477  3.61503
          0.01959  4.33809  5.06044  0.61958  0.77255  0.70954  0.67702
    481   1.75793  5.17883  1.15115  2.47101  4.76906  3.36294  4.03317  4.18055  3.02905  3.81173  4.67154  3.00777  4.00117  3.21423  3.56629  2.90438  3.26164  3.75319  6.01181  4.59634    686 d - - -
          2.68618  4.42225  2.77519  2.73123  3.46354  2.40513  3.72494  3.29354  2.67741  2.69355  4.24690  2.90347  2.73739  3.18146  2.89801  2.37887  2.77519  2.98518  4.58477  3.61503
          0.01959  4.33809  5.06044  0.61958  0.77255  0.36763  1.17887
    482   2.96101  4.41523  4.32820  3.78653  2.03939  2.28859  3.99841  2.85007  3.66427  1.80590  3.50389  3.93021  4.37121  3.85049  3.83109  3.30812  3.19325  2.67863  4.44210  1.97141    687 l - - -
          2.68618  4.42225  2.77519  2.73123  3.46354  2.40513  3.72494  3.29354  2.67741  2.69355  4.24690  2.90347  2.73739  3.18146  2.89801  2.37887  2.77519  2.98518  4.58477  3.61503
          0.01669  4.49715  5.21950  0.61958  0.77255  0.48576  0.95510
    483   2.99812  4.48733  4.25433  3.69196  3.69788  4.12845  4.46077  1.68811  2.19959  2.52104  3.59822  4.00516  4.48592  3.85989  3.73740  3.43461  3.24016  1.28478  5.32042  4.10633    688 v - - -
          2.68618  4.42225  2.77519  2.73123  3.46354  2.40513  3.72494  3.29354  2.67741  2.69355  4.24690  2.90347  2.73739  3.18146  2.89801  2.37887  2.77519  2.98518  4.58477  3.61503
          0.01669  4.49715  5.21950  0.61958  0.77255  0.48576  0.95510
    484   2.36867  5.34719  1.52261  2.40262  4.69048  3.47719  3.81895  4.17255  2.64889  3.67603  4.45507  2.96218  2.88198  2.14951  3.16376  2.82800  3.13265  3.75043  5.83303  4.40707    689 d - - -
          2.68618  4.42225  2.77519  2.73123  3.46354  2.40513  3.72494  3.29354  2.67741  2.69355  4.24690  2.90347  2.73739  3.18146  2.89801  2.37887  2.77519  2.98518  4.58477  3.61503
          0.01669  4.49715  5.21950  0.61958  0.77255  0.48576  0.95510
    485   2.70738  4.70715  2.33685  2.68396  3.87356  3.58037  2.96628  2.36301  2.67610  2.94135  3.79479  3.17319  3.97138  3.01192  3.10839  2.80467  2.28478  3.00861  5.23192  3.00927    690 t - - -
          2.68618  4.42225  2.77519  2.73123  3.46354  2.40513  3.72494  3.29354  2.67741  2.69355  4.24690  2.90347  2.73739  3.18146  2.89801  2.37887  2.77519  2.98518  4.58477  3.61503
          0.01669  4.49715  5.21950  0.61958  0.77255  0.48576  0.95510
    486   2.70697  2.62525  2.38247  2.76207  3.83725  3.56838  3.86269  3.27562  2.77152  2.94559  3.80739  3.22959  3.99336  3.09646  3.19234  2.09797  2.95958  3.00129  5.22173  2.45935    691 s - - -
          2.68618  4.42225  2.77519  2.73123  3.46354  2.40513  3.72494  3.29354  2.67741  2.69355  4.24690  2.90347  2.73739  3.18146  2.89801  2.37887  2.77519  2.98518  4.58477  3.61503
          0.01669  4.49715  5.21950  0.61958  0.77255  0.48576  0.95510
    487   1.46826  4.47046  4.64490  4.12917  3.78734  4.18776  4.81425  1.83898  4.03226  2.52813  3.66040  4.31442  4.62004  4.28957  4.24504  3.55132  3.31875  1.30717  5.50759  4.30260    692 v - - -
          2.68618  4.42225  2.77519  2.73123  3.46354  2.40513  3.72494  3.29354  2.67741  2.69355  4.24690  2.90347  2.73739  3.18146  2.89801  2.37887  2.77519  2.98518  4.58477  3.61503
          0.01669  4.49715  5.21950  0.61958  0.77255  0.48576  0.95510
    488   2.08328  5.14948  3.17122  2.60000  4.51411  3.59067  3.74373  3.93849  1.80629  3.45315  4.24543  3.10632  2.58390  2.86477  2.02131  2.82987  3.06090  3.56297  5.59890  4.27647    693 k - - -
          2.68618  4.42225  2.77519  2.73123  3.46354  2.40513  3.72494  3.29354  2.67741  2.69355  4.24690  2.90347  2.73739  3.18146  2.89801  2.37887  2.77519  2.98518  4.58477  3.61503
          0.20652  4.49715  1.74043  0.61958  0.77255  0.48576  0.95510
    489   2.75531  5.01542  2.08414  2.44269  4.27917  3.45379  3.75350  3.66049  2.57422  3.28508  4.11842  2.97832  3.91103  2.02240  3.04649  2.76162  3.00313  2.19988  5.53132  4.16560    694 q - - -
          2.68618  4.42225  2.77519  2.73123  3.46354  2.40513  3.72494  3.29354  2.67741  2.69355  4.24690  2.90347  2.73739  3.18146  2.89801  2.37887  2.77519  2.98518  4.58477  3.61503
          0.02014  4.31078  5.03312  0.61958  0.77255  0.74039  0.64804
    490   1.83219  4.32509  3.70140  3.35891  4.44296  1.84540  4.39462  3.81790  3.38503  3.52990  4.35607  3.49836  3.86862  3.66603  3.70219  2.56952  1.35153  3.29188  5.79290  4.58931    695 t - - -
          2.68618  4.42225  2.77519  2.73123  3.46354  2.40513  3.72494  3.29354  2.67741  2.69355  4.24690  2.90347  2.73739  3.18146  2.89801  2.37887  2.77519  2.98518  4.58477  3.61503
          0.02014  4.31078  5.03312  0.61958  0.77255  0.74039  0.64804
    491   3.03818  4.42350  4.60519  4.04512  3.02585  4.19007  4.33239  1.66167  3.88293  1.51140  3.20848  4.18779  4.49993  4.05460  4.00548  3.50672  3.26756  2.33806  4.75752  2.04557    696 l - - -
          2.68618  4.42225  2.77519  2.73123  3.46354  2.40513  3.72494  3.29354  2.67741  2.69355  4.24690  2.90347  2.73739  3.18146  2.89801  2.37887  2.77519  2.98518  4.58477  3.61503
          0.02014  4.31078  5.03312  0.61958  0.77255  0.74039  0.64804
    492   2.87674  5.28008  2.86056  1.77178  4.61433  3.51381  2.24290  4.07226  1.79183  3.55160  4.34704  2.98921  3.95213  2.83482  2.71774  2.83444  3.10099  3.68016  5.66420  4.31036    697 e - - -
          2.68626  4.42233  2.77528  2.73132  3.46362  2.40474  3.72503  3.29362  2.67749  2.69363  4.24698  2.90355  2.73748  3.18155  2.89809  2.37895  2.77528  2.98527  4.58485  3.61353
          0.25645  1.51555  5.03312  0.67408  0.71259  0.74039  0.64804
    493   3.37423  4.73023  4.88113  4.36386  1.79023  4.49581  4.55129  2.50679  4.20855  1.70112  1.34360  4.50499  4.75445  4.30449  4.30135  3.85333  3.60642  2.62072  4.82469  3.43152    700 m - - -
          2.68618  4.42225  2.77519  2.73123  3.46354  2.40513  3.72494  3.29354  2.67741  2.69355  4.24690  2.90347  2.73739  3.18146  2.89801  2.37887  2.77519  2.98518  4.58477  3.61503
          0.02014  4.31078  5.03312  0.61958  0.77255  0.35422  1.20973
    494   4.17648  5.40074  5.11695  4.98323  0.36801  4.63516  4.32192  3.67809  4.88984  2.91542  4.33073  4.79170  5.10531  4.89215  4.85291  4.38462  4.49056  3.70799  4.45424  2.77172    701 F - - -
          2.68618  4.42225  2.77519  2.73123  3.46354  2.40513  3.72494  3.29354  2.67741  2.69355  4.24690  2.90347  2.73739  3.18146  2.89801  2.37887  2.77519  2.98518  4.58477  3.61503
          0.01669  4.49715  5.21950  0.61958  0.77255  0.48576  0.95510
    495   3.00112  5.34331  3.31994  2.70342  4.75612  3.70757  3.75017  4.16067  1.68337  3.60281  4.40128  3.18882  2.39112  2.10657  1.83398  2.97148  3.19741  3.77820  5.67605  4.39890    702 k - - -
          2.68618  4.42225  2.77519  2.73123  3.46354  2.40513  3.72494  3.29354  2.67741  2.69355  4.24690  2.90347  2.73739  3.18146  2.89801  2.37887  2.77519  2.98518  4.58477  3.61503
          0.01669  4.49715  5.21950  0.61958  0.77255  0.48576  0.95510
    496   1.85077  5.09874  2.99529  1.93621  4.44862  3.50466  3.74536  3.89406  2.48063  3.43089  4.21242  3.02712  3.92917  2.86841  2.23881  2.33901  2.99729  3.50670  5.60603  4.24050    703 a - - -
          2.68618  4.42225  2.77519  2.73123  3.46354  2.40513  3.72494  3.29354  2.67741  2.69355  4.24690  2.90347  2.73739  3.18146  2.89801  2.37887  2.77519  2.98518  4.58477  3.61503
          0.01669  4.49715  5.21950  0.61958  0.77255  0.48576  0.95510
    497   2.70371  4.71206  3.23523  2.68775  3.90893  3.57263  2.53117  2.72394  2.66662  2.96193  3.81270  2.28746  3.96926  3.01077  3.09536  2.20314  2.94006  2.55667  5.25706  3.96136    704 s - - -
          2.68618  4.42225  2.77519  2.73123  3.46354  2.40513  3.72494  3.29354  2.67741  2.69355  4.24690  2.90347  2.73739  3.18146  2.89801  2.37887  2.77519  2.98518  4.58477  3.61503
          0.40592  4.49715  1.13166  0.61958  0.77255  0.48576  0.95510
    498   2.55131  4.34316  3.55634  3.10257  3.63638  3.39770  4.03355  2.94198  3.00324  2.63236  1.97023  3.41292  3.94936  3.36065  3.31066  1.75823  2.89195  2.71092  5.13732  3.87582    705 s - - -
          2.68618  4.42225  2.77519  2.73123  3.46354  2.40513  3.72494  3.29354  2.67741  2.69355  4.24690  2.90347  2.73739  3.18146  2.89801  2.37887  2.77519  2.98518  4.58477  3.61503
          0.02453  4.11576  4.83811  0.61958  0.77255  0.91804  0.50966
    499   1.69629  4.89823  2.67752  1.61045  4.37025  3.31303  3.83647  3.70647  2.69347  3.37594  4.24072  2.96459  3.87790  3.01243  3.14049  2.75086  3.03336  3.35048  5.63009  4.28025    706 e - - -
          2.68618  4.42225  2.77519  2.73123  3.46354  2.40513  3.72494  3.29354  2.67741  2.69355  4.24690  2.90347  2.73739  3.18146  2.89801  2.37887  2.77519  2.98518  4.58477  3.61503
          0.02453  4.11576  4.83811  0.61958  0.77255  0.91804  0.50966
    500   2.86561  4.81543  3.10156  1.64785  3.57876  3.56075  3.79605  3.42442  2.67525  3.01610  3.95477  3.19850  4.01444  3.09525  3.03264  2.94175  3.11014  3.17201  2.04428  3.57494    707 e - - -
          2.68618  4.42225  2.77519  2.73123  3.46354  2.40513  3.72494  3.29354  2.67741  2.69355  4.24690  2.90347  2.73739  3.18146  2.89801  2.37887  2.77519  2.98518  4.58477  3.61503
          0.02453  4.11576  4.83811  0.61958  0.77255  0.91804  0.50966
    501   2.67437  4.44545  3.55570  3.19344  3.69862  1.71415  4.14693  3.00391  3.12948  1.55509  3.75627  3.50520  4.02618  3.49525  3.41962  2.88901  3.02865  2.79098  5.21036  3.94344    708 l - - -
          2.68618  4.42225  2.77519  2.73123  3.46354  2.40513  3.72494  3.29354  2.67741  2.69355  4.24690  2.90347  2.73739  3.18146  2.89801  2.37887  2.77519  2.98518  4.58477  3.61503
          0.02453  4.11576  4.83811  0.61958  0.77255  0.57614  0.82569
    502   2.58714  1.72433  4.17304  3.84300  4.28627  3.30864  4.63737  3.60679  3.72717  3.38931  4.32609  3.83865  1.10324  4.03676  3.92918  2.81481  3.07042  3.21097  5.67577  4.52926    709 p - - -
          2.68618  4.42225  2.77519  2.73123  3.46354  2.40513  3.72494  3.29354  2.67741  2.69355  4.24690  2.90347  2.73739  3.18146  2.89801  2.37887  2.77519  2.98518  4.58477  3.61503
          0.02014  4.31078  5.03312  0.61958  0.77255  0.74039  0.64804
    503   2.82289  4.35813  4.06675  3.51722  2.04015  3.86368  4.13301  2.63125  3.41435  2.14297  2.19720  3.78711  2.30671  3.66062  3.64828  3.16353  3.06768  2.52783  4.80897  3.51281    710 f - - -
          2.68618  4.42225  2.77519  2.73123  3.46354  2.40513  3.72494  3.29354  2.67741  2.69355  4.24690  2.90347  2.73739  3.18146  2.89801  2.37887  2.77519  2.98518  4.58477  3.61503
          0.21955  4.31078  1.69446  0.61958  0.77255  0.74039  0.64804
    504   2.96769  5.46239  1.22347  2.20740  4.73606  3.30290  3.81445  4.28263  2.77460  3.78536  4.64046  2.78534  3.90507  2.15702  3.32163  2.87324  3.25285  3.87027  5.92388  4.44892    711 d - - -
          2.68618  4.42225  2.77519  2.73123  3.46354  2.40513  3.72494  3.29354  2.67741  2.69355  4.24690  2.90347  2.73739  3.18146  2.89801  2.37887  2.77519  2.98518  4.58477  3.61503
          0.02453  4.11576  4.83811  0.61958  0.77255  0.91804  0.50966
    505   2.05625  4.61222  3.04316  2.63937  4.04672  3.30512  2.11262  3.52228  2.64569  3.15384  3.99606  3.08446  3.84093  3.01827  3.04424  2.10317  2.88130  3.16439  5.36434  4.04041    712 a - - -
          2.68618  4.42225  2.77519  2.73123  3.46354  2.40513  3.72494  3.29354  2.67741  2.69355  4.24690  2.90347  2.73739  3.18146  2.89801  2.37887  2.77519  2.98518  4.58477  3.61503
          0.02453  4.11576  4.83811  0.61958  0.77255  0.91804  0.50966
    506   2.27029  2.38401  3.85220  3.44463  4.05772  1.64357  4.30736  3.38328  3.37466  3.14702  4.01162  3.49268  3.77981  3.65066  3.63620  2.48695  1.97039  2.95678  5.47089  4.28603    713 g - - -
          2.68618  4.42225  2.77519  2.73123  3.46354  2.40513  3.72494  3.29354  2.67741  2.69355  4.24690  2.90347  2.73739  3.18146  2.89801  2.37887  2.77519  2.98518  4.58477  3.61503
          0.02453  4.11576  4.83811  0.61958  0.77255  0.91804  0.50966
    507   2.36288  1.53831  4.02470  3.72480  4.21583  1.43168  4.52122  3.56092  3.64613  3.34912  4.24119  3.66447  3.84796  3.92189  3.83878  2.58785  2.86456  3.10667  5.58768  4.45512    714 g - - -
          2.68618  4.42225  2.77519  2.73123  3.46354  2.40513  3.72494  3.29354  2.67741  2.69355  4.24690  2.90347  2.73739  3.18146  2.89801  2.37887  2.77519  2.98518  4.58477  3.61503
          0.02453  4.11576  4.83811  0.61958  0.77255  0.91804  0.50966
    508   2.90207  4.86189  3.29546  2.79837  3.48047  3.63395  3.69772  3.47688  1.59892  3.05111  3.98085  3.23015  4.04265  2.99549  2.67913  2.96770  3.12368  3.21950  4.90927  1.96677    715 k - - -
          2.68618  4.42225  2.77519  2.73123  3.46354  2.40513  3.72494  3.29354  2.67741  2.69355  4.24690  2.90347  2.73739  3.18146  2.89801  2.37887  2.77519  2.98518  4.58477  3.61503
          0.02453  4.11576  4.83811  0.61958  0.77255  0.91804  0.50966
    509   0.71290  4.33183  3.72711  3.53803  4.31177  3.14832  4.52881  3.47501  3.56106  3.34471  4.35531  3.62052  3.91127  3.88086  3.78971  2.68289  2.97753  3.08639  5.71403  4.54407    716 a - - -
          2.68618  4.42225  2.77519  2.73123  3.46354  2.40513  3.72494  3.29354  2.67741  2.69355  4.24690  2.90347  2.73739  3.18146  2.89801  2.37887  2.77519  2.98518  4.58477  3.61503
          0.02453  4.11576  4.83811  0.61958  0.77255  0.91804  0.50966
    510   2.62934  4.29495  3.99989  3.56371  3.75024  3.55055  4.41500  2.34718  3.46104  2.56128  3.65736  3.75880  4.13651  3.78417  3.72244  2.95542  1.76113  1.41543  5.37558  4.15551    717 v - - -
          2.68618  4.42225  2.77519  2.73123  3.46354  2.40513  3.72494  3.29354  2.67741  2.69355  4.24690  2.90347  2.73739  3.18146  2.89801  2.37887  2.77519  2.98518  4.58477  3.61503
          0.02453  4.11576  4.83811  0.61958  0.77255  0.91804  0.50966
    511   2.77281  4.34051  3.86465  3.33663  2.20881  3.75845  3.82491  2.76286  3.24795  2.42343  3.43016  3.60146  4.14519  3.50118  3.50696  3.05088  1.92151  2.58439  4.41022  2.24953    718 t - - -
          2.68618  4.42225  2.77519  2.73123  3.46354  2.40513  3.72494  3.29354  2.67741  2.69355  4.24690  2.90347  2.73739  3.18146  2.89801  2.37887  2.77519  2.98518  4.58477  3.61503
          0.02453  4.11576  4.83811  0.61958  0.77255  0.91804  0.50966
    512   2.74339  5.15366  2.12673  2.30132  4.50089  3.35093  3.67954  3.96721  1.74911  3.48587  4.27863  2.85046  3.83868  2.81176  2.93879  2.17773  2.99727  3.56371  5.64501  4.24542    719 k - - -
          2.68618  4.42225  2.77519  2.73123  3.46354  2.40513  3.72494  3.29354  2.67741  2.69355  4.24690  2.90347  2.73739  3.18146  2.89801  2.37887  2.77519  2.98518  4.58477  3.61503
          0.02453  4.11576  4.83811  0.61958  0.77255  0.91804  0.50966
    513   2.90207  4.86189  3.29546  2.79837  3.48047  3.63395  3.69772  3.47688  1.59892  3.05111  3.98085  3.23015  4.04265  2.99549  2.67913  2.96770  3.12368  3.21950  4.90927  1.96677    720 k - - -
          2.68618  4.42225  2.77519  2.73123  3.46354  2.40513  3.72494  3.29354  2.67741  2.69355  4.24690  2.90347  2.73739  3.18146  2.89801  2.37887  2.77519  2.98518  4.58477  3.61503
          0.02453  4.11576  4.83811  0.61958  0.77255  0.91804  0.50966
    514   3.19687  4.54353  4.78392  4.24181  3.25627  4.44420  4.82461  1.39167  4.08065  1.69469  1.81036  4.47698  4.70162  4.27417  4.22932  3.80035  3.43677  2.04264  5.24737  4.12261    721 i - - -
          2.68618  4.42225  2.77519  2.73123  3.46354  2.40513  3.72494  3.29354  2.67741  2.69355  4.24690  2.90347  2.73739  3.18146  2.89801  2.37887  2.77519  2.98518  4.58477  3.61503
          0.02453  4.11576  4.83811  0.61958  0.77255  0.91804  0.50966
    515   2.90021  5.30103  2.52791  1.54950  4.60543  3.38290  3.73576  4.08012  2.48491  3.58208  4.42107  2.87045  3.90745  1.79471  2.90492  2.84057  3.15189  3.69898  5.72600  4.33691    722 e - - -
          2.68618  4.42225  2.77519  2.73123  3.46354  2.40513  3.72494  3.29354  2.67741  2.69355  4.24690  2.90347  2.73739  3.18146  2.89801  2.37887  2.77519  2.98518  4.58477  3.61503
          0.02453  4.11576  4.83811  0.61958  0.77255  0.57614  0.82569
    516   3.34842  5.43674  3.86079  3.07188  4.98353  3.91648  3.75574  4.28544  1.20522  3.65770  4.53797  3.43166  4.25507  2.88323  1.23572  3.32737  3.47868  3.96908  5.63770  4.52753    723 k - - -
          2.68618  4.42225  2.77519  2.73123  3.46354  2.40513  3.72494  3.29354  2.67741  2.69355  4.24690  2.90347  2.73739  3.18146  2.89801  2.37887  2.77519  2.98518  4.58477  3.61503
          0.02014  4.31078  5.03312  0.61958  0.77255  0.74039  0.64804
    517   2.92577  5.17599  3.27769  2.68360  4.59576  3.62859  3.71015  3.99131  1.66732  3.47229  4.28978  3.15333  4.02051  2.83552  1.75881  1.94697  3.13454  3.62906  5.57175  4.31037    724 k - - -
          2.68618  4.42225  2.77519  2.73123  3.46354  2.40513  3.72494  3.29354  2.67741  2.69355  4.24690  2.90347  2.73739  3.18146  2.89801  2.37887  2.77519  2.98518  4.58477  3.61503
          0.02014  4.31078  5.03312  0.61958  0.77255  0.74039  0.64804
    518   2.45189  4.40660  3.50241  3.37088  4.72834  0.87944  4.55093  4.23476  3.59148  3.90010  4.71548  3.51648  3.90798  3.84030  3.88639  1.89623  2.97460  3.56880  6.03761  4.83197    725 g - - -
          2.68618  4.42225  2.77519  2.73123  3.46354  2.40513  3.72494  3.29354  2.67741  2.69355  4.24690  2.90347  2.73739  3.18146  2.89801  2.37887  2.77519  2.98518  4.58477  3.61503
          0.02014  4.31078  5.03312  0.61958  0.77255  0.74039  0.64804
    519   2.92917  4.58118  3.84532  3.28138  3.39325  3.91848  4.14615  2.70921  3.09736  1.52826  2.19888  3.67306  4.26193  2.14958  3.39057  3.19486  3.15583  2.67868  5.08748  3.89486    726 l - - -
          2.68618  4.42225  2.77519  2.73123  3.46354  2.40513  3.72494  3.29354  2.67741  2.69355  4.24690  2.90347  2.73739  3.18146  2.89801  2.37887  2.77519  2.98518  4.58477  3.61503
          0.02014  4.31078  5.03312  0.61958  0.77255  0.74039  0.64804
    520   2.28821  4.86330  3.00560  1.98588  4.09542  3.49446  3.72601  3.48776  2.51436  2.19435  3.94262  3.03754  3.90743  2.41144  2.94904  2.74606  2.94045  3.18313  5.37390  4.05079    727 e - - -
          2.68618  4.42225  2.77519  2.73123  3.46354  2.40513  3.72494  3.29354  2.67741  2.69355  4.24690  2.90347  2.73739  3.18146  2.89801  2.37887  2.77519  2.98518  4.58477  3.61503
          0.02014  4.31078  5.03312  0.61958  0.77255  0.74039  0.64804
    521   3.30296  5.01170  4.06395  4.02861  5.11906  0.28940  5.09830  4.84870  4.26786  4.43729  5.43244  4.23060  4.41385  4.55809  4.43386  3.49073  3.81714  4.29175  6.07523  5.24345    728 G - - -
          2.68618  4.42225  2.77519  2.73123  3.46354  2.40513  3.72494  3.29354  2.67741  2.69355  4.24690  2.90347  2.73739  3.18146  2.89801  2.37887  2.77519  2.98518  4.58477  3.61503
          0.02014  4.31078  5.03312  0.61958  0.77255  0.74039  0.64804
    522   1.93025  4.64059  2.20906  2.75267  3.91263  3.54396  3.92293  2.02298  2.83734  2.89029  3.81495  3.22516  4.00325  3.14785  3.26302  2.85135  2.98339  2.74096  5.32921  4.03989    729 a - - -
          2.68618  4.42225  2.77519  2.73123  3.46354  2.40513  3.72494  3.29354  2.67741  2.69355  4.24690  2.90347  2.73739  3.18146  2.89801  2.37887  2.77519  2.98518  4.58477  3.61503
          0.02014  4.31078  5.03312  0.61958  0.77255  0.74039  0.64804
    523   2.70104  4.58328  3.35250  2.81450  2.44272  3.57852  3.83197  3.11616  1.96044  2.79956  3.70378  3.25707  3.98966  3.08748  3.04656  2.84403  2.05820  2.87155  5.11503  3.81782    730 k - - -
          2.68618  4.42225  2.77519  2.73123  3.46354  2.40513  3.72494  3.29354  2.67741  2.69355  4.24690  2.90347  2.73739  3.18146  2.89801  2.37887  2.77519  2.98518  4.58477  3.61503
          0.02014  4.31078  5.03312  0.61958  0.77255  0.74039  0.64804
    524   1.52307  5.01306  2.74716  1.49634  4.51297  3.39325  3.92898  3.87062  2.79221  3.52064  4.37541  3.04366  3.96395  3.10048  3.24955  2.83475  3.12796  3.49723  5.75784  4.39983    731 e - - -
          2.68618  4.42225  2.77519  2.73123  3.46354  2.40513  3.72494  3.29354  2.67741  2.69355  4.24690  2.90347  2.73739  3.18146  2.89801  2.37887  2.77519  2.98518  4.58477  3.61503
          0.02014  4.31078  5.03312  0.61958  0.77255  0.74039  0.64804
    525   2.67740  4.84672  3.10434  2.62096  4.33361  3.42427  3.79741  3.74458  1.80969  3.33141  4.14445  3.09664  3.90817  2.94843  2.89685  1.89389  2.10207  3.36611  5.53353  4.22074    732 k - - -
          2.68618  4.42225  2.77519  2.73123  3.46354  2.40513  3.72494  3.29354  2.67741  2.69355  4.24690  2.90347  2.73739  3.18146  2.89801  2.37887  2.77519  2.98518  4.58477  3.61503
          0.21955  4.31078  1.69446  0.61958  0.77255  0.35422  1.20973
    526   2.69460  4.86269  3.04234  2.60029  4.30104  3.43170  3.81410  3.71868  2.57101  3.31008  4.13368  3.08766  2.29976  2.00284  2.98403  2.74074  2.02642  3.35359  5.53320  4.20984    733 q - - -
          2.68618  4.42225  2.77519  2.73123  3.46354  2.40513  3.72494  3.29354  2.67741  2.69355  4.24690  2.90347  2.73739  3.18146  2.89801  2.37887  2.77519  2.98518  4.58477  3.61503
          0.01959  4.33809  5.06044  0.61958  0.77255  0.70954  0.67702
    527   2.68175  4.49447  3.43927  2.95495  3.76165  3.56853  3.98077  1.99065  2.91818  2.77860  3.70353  2.17674  4.03073  3.25960  3.28232  2.87364  2.03120  2.67239  5.20345  3.94608    734 i - - -
          2.68618  4.42225  2.77519  2.73123  3.46354  2.40513  3.72494  3.29354  2.67741  2.69355  4.24690  2.90347  2.73739  3.18146  2.89801  2.37887  2.77519  2.98518  4.58477  3.61503
          0.01959  4.33809  5.06044  0.61958  0.77255  0.70954  0.67702
    528   2.91327  5.35605  1.70649  2.33843  4.77911  3.37877  3.87653  4.28553  2.80318  3.79604  4.60339  2.25872  3.95469  3.02640  3.35032  1.56030  3.20675  3.84164  5.95449  4.50071    735 s - - -
          2.68618  4.42225  2.77519  2.73123  3.46354  2.40513  3.72494  3.29354  2.67741  2.69355  4.24690  2.90347  2.73739  3.18146  2.89801  2.37887  2.77519  2.98518  4.58477  3.61503
          0.01959  4.33809  5.06044  0.61958  0.77255  0.70954  0.67702
    529   2.86779  5.37992  1.86017  1.71561  4.70397  3.43255  3.75485  4.19159  2.55249  3.67223  4.45277  2.89594  3.92406  2.87945  2.01511  2.80242  3.11444  3.76547  5.80833  4.38054    736 e - - -
          2.68618  4.42225  2.77519  2.73123  3.46354  2.40513  3.72494  3.29354  2.67741  2.69355  4.24690  2.90347  2.73739  3.18146  2.89801  2.37887  2.77519  2.98518  4.58477  3.61503
          0.01959  4.33809  5.06044  0.61958  0.77255  0.70954  0.67702
    530   1.90313  4.31433  4.05246  3.50813  3.58021  3.78212  4.27962  2.00232  3.42937  2.51248  3.51655  3.78122  4.22689  3.70363  3.70144  3.10230  1.99389  1.86937  5.14142  3.93185    737 v - - -
          2.68618  4.42225  2.77519  2.73123  3.46354  2.40513  3.72494  3.29354  2.67741  2.69355  4.24690  2.90347  2.73739  3.18146  2.89801  2.37887  2.77519  2.98518  4.58477  3.61503
          0.01959  4.33809  5.06044  0.61958  0.77255  0.70954  0.67702
    531   3.18159  4.54449  4.85072  4.33161  3.51346  4.41795  4.92564  2.06572  4.17793  2.04038  1.97663  4.51995  4.75157  4.40741  4.33557  3.79028  3.44541  1.05177  5.42225  4.25615    738 v - - -
          2.68618  4.42225  2.77519  2.73123  3.46354  2.40513  3.72494  3.29354  2.67741  2.69355  4.24690  2.90347  2.73739  3.18146  2.89801  2.37887  2.77519  2.98518  4.58477  3.61503
          0.01959  4.33809  5.06044  0.61958  0.77255  0.70954  0.67702
    532   2.96255  5.31634  1.14441  2.39763  4.85780  3.35701  4.00563  4.38770  3.01665  3.93126  4.77405  2.95092  3.99932  3.18226  3.57843  1.74279  3.30371  3.92191  6.07721  4.61789    739 d - - -
          2.68618  4.42225  2.77519  2.73123  3.46354  2.40513  3.72494  3.29354  2.67741  2.69355  4.24690  2.90347  2.73739  3.18146  2.89801  2.37887  2.77519  2.98518  4.58477  3.61503
          0.01959  4.33809  5.06044  0.61958  0.77255  0.70954  0.67702
    533   1.87466  4.85050  2.95564  1.83957  4.30243  3.40509  3.84175  3.67389  2.66892  3.31609  4.14213  3.06682  3.91230  3.00432  3.12025  2.73325  2.01997  3.31313  5.56356  4.22894    740 e - - -
          2.68618  4.42225  2.77519  2.73123  3.46354  2.40513  3.72494  3.29354  2.67741  2.69355  4.24690  2.90347  2.73739  3.18146  2.89801  2.37887  2.77519  2.98518  4.58477  3.61503
          0.01959  4.33809  5.06044  0.61958  0.77255  0.70954  0.67702
    534   2.98161  1.34577  4.62545  4.17765  1.72636  3.91339  4.29776  2.75046  4.01644  2.42514  3.59258  4.16161  4.42278  4.18473  4.11681  3.34048  3.30846  2.61884  4.68590  3.18948    741 c - - -
          2.68618  4.42225  2.77519  2.73123  3.46354  2.40513  3.72494  3.29354  2.67741  2.69355  4.24690  2.90347  2.73739  3.18146  2.89801  2.37887  2.77519  2.98518  4.58477  3.61503
          0.01959  4.33809  5.06044  0.61958  0.77255  0.36763  1.17887
    535   1.91592  4.81363  3.18035  2.70331  4.34895  2.33392  3.90922  3.77243  2.71752  3.37450  4.18134  3.17108  3.94657  2.10530  3.15843  2.73480  2.07465  3.37990  5.60070  4.27953    742 a - - -
          2.68618  4.42225  2.77519  2.73123  3.46354  2.40513  3.72494  3.29354  2.67741  2.69355  4.24690  2.90347  2.73739  3.18146  2.89801  2.37887  2.77519  2.98518  4.58477  3.61503
          0.01669  4.49715  5.21950  0.61958  0.77255  0.48576  0.95510
    536   2.91771  5.27227  2.78527  2.51178  4.69085  3.49931  3.89181  4.18048  2.67082  3.69787  4.50093  1.39351  4.02041  2.02956  3.11892  2.33066  3.19375  3.76314  5.84115  4.44854    743 n - - -
          2.68618  4.42225  2.77519  2.73123  3.46354  2.40513  3.72494  3.29354  2.67741  2.69355  4.24690  2.90347  2.73739  3.18146  2.89801  2.37887  2.77519  2.98518  4.58477  3.61503
          0.01669  4.49715  5.21950  0.61958  0.77255  0.48576  0.95510
    537   2.02944  4.20289  4.30444  3.71870  3.27101  3.86289  4.18902  2.55553  3.57628  2.29372  2.22686  3.88942  4.23467  3.78710  3.72840  3.16166  2.98604  1.89477  2.57816  3.62691    744 v - - -
          2.68618  4.42225  2.77519  2.73123  3.46354  2.40513  3.72494  3.29354  2.67741  2.69355  4.24690  2.90347  2.73739  3.18146  2.89801  2.37887  2.77519  2.98518  4.58477  3.61503
          0.01669  4.49715  5.21950  0.61958  0.77255  0.48576  0.95510
    538   2.81499  5.12180  3.09836  1.94626  4.39973  3.57612  3.73534  3.85342  2.39609  3.38935  4.18716  2.55312  3.97107  2.86442  1.91684  2.81081  3.03781  3.49424  2.70783  4.20377    745 r - - -
          2.68618  4.42225  2.77519  2.73123  3.46354  2.40513  3.72494  3.29354  2.67741  2.69355  4.24690  2.90347  2.73739  3.18146  2.89801  2.37887  2.77519  2.98518  4.58477  3.61503
          0.01669  4.49715  5.21950  0.61958  0.77255  0.48576  0.95510
    539   2.76163  4.66841  3.37911  2.81885  3.77246  3.64880  3.84601  3.21458  2.03543  2.13227  3.75705  3.27713  2.49652  3.08976  3.05708  2.89024  2.99045  2.96414  5.16018  2.59355    746 k - - -
          2.68618  4.42225  2.77519  2.73123  3.46354  2.40513  3.72494  3.29354  2.67741  2.69355  4.24690  2.90347  2.73739  3.18146  2.89801  2.37887  2.77519  2.98518  4.58477  3.61503
          0.01669  4.49715  5.21950  0.61958  0.77255  0.48576  0.95510
    540   3.15463  5.38954  3.53961  2.88121  4.85385  3.81889  3.80153  4.21898  1.44697  3.64814  4.47892  3.32336  2.28971  2.92249  1.50360  3.13477  3.33502  3.86325  5.69618  4.48418    747 k - - -
          2.68618  4.42225  2.77519  2.73123  3.46354  2.40513  3.72494  3.29354  2.67741  2.69355  4.24690  2.90347  2.73739  3.18146  2.89801  2.37887  2.77519  2.98518  4.58477  3.61503
          0.01669  4.49715  5.21950  0.61958  0.77255  0.48576  0.95510
    541   2.73333  4.49484  3.58027  3.01115  3.66059  3.67741  3.94796  2.97536  2.87667  2.03111  3.61202  3.41762  4.07464  3.24923  2.23523  2.14092  2.97436  2.12517  5.09400  3.85579    748 l - - -
          2.68618  4.42225  2.77519  2.73123  3.46354  2.40513  3.72494  3.29354  2.67741  2.69355  4.24690  2.90347  2.73739  3.18146  2.89801  2.37887  2.77519  2.98518  4.58477  3.61503
          0.01669  4.49715  5.21950  0.61958  0.77255  0.48576  0.95510
    542   3.87448  5.57857  4.44032  3.86931  5.10549  4.17993  4.49159  4.73543  2.76700  4.13520  5.15291  4.16280  4.68363  3.71194  0.34178  3.95180  4.11771  4.43896  5.94994  4.93993    749 R - - -
          2.68618  4.42225  2.77519  2.73123  3.46354  2.40513  3.72494  3.29354  2.67741  2.69355  4.24690  2.90347  2.73739  3.18146  2.89801  2.37887  2.77519  2.98518  4.58477  3.61503
          0.01669  4.49715  5.21950  0.61958  0.77255  0.48576  0.95510
    543   2.81114  5.13304  3.07625  2.02126  4.43691  3.56884  3.73377  2.47930  1.68250  3.39797  4.19409  3.06464  3.96538  2.41351  2.80059  2.80383  3.03436  3.49807  5.57141  4.23126    750 k - - -
          2.68618  4.42225  2.77519  2.73123  3.46354  2.40513  3.72494  3.29354  2.67741  2.69355  4.24690  2.90347  2.73739  3.18146  2.89801  2.37887  2.77519  2.98518  4.58477  3.61503
          0.01669  4.49715  5.21950  0.61958  0.77255  0.48576  0.95510
    544   2.78430  5.28586  2.40856  2.09665  4.62081  2.38952  3.71951  4.10351  2.47358  3.58389  4.33688  2.95163  3.91392  2.11497  2.25895  2.73896  3.02006  3.67265  5.71795  4.30493    751 e - - -
          2.68618  4.42225  2.77519  2.73123  3.46354  2.40513  3.72494  3.29354  2.67741  2.69355  4.24690  2.90347  2.73739  3.18146  2.89801  2.37887  2.77519  2.98518  4.58477  3.61503
          0.01669  4.49715  5.21950  0.61958  0.77255  0.48576  0.95510
    545   2.83846  4.22912  4.57778  3.99520  3.04157  3.97893  4.17027  1.88701  3.81688  2.30531  3.30320  4.04776  4.33344  3.97024  3.88873  3.28738  3.07015  1.78506  2.48151  2.29049    752 v - - -
          2.68618  4.42225  2.77519  2.73123  3.46354  2.40513  3.72494  3.29354  2.67741  2.69355  4.24690  2.90347  2.73739  3.18146  2.89801  2.37887  2.77519  2.98518  4.58477  3.61503
          0.01669  4.49715  5.21950  0.61958  0.77255  0.48576  0.95510
    546   2.74489  4.52145  3.52825  2.97133  2.08335  3.68231  3.91205  3.02529  2.11864  2.31282  3.62136  3.38975  4.07123  3.22774  3.22671  2.22661  2.97987  2.79840  5.02791  3.73494    753 f - - -
          2.68618  4.42225  2.77519  2.73123  3.46354  2.40513  3.72494  3.29354  2.67741  2.69355  4.24690  2.90347  2.73739  3.18146  2.89801  2.37887  2.77519  2.98518  4.58477  3.61503
          0.01669  4.49715  5.21950  0.61958  0.77255  0.48576  0.95510
    547   2.31308  4.43612  3.55397  2.51357  2.52311  3.66641  3.94370  2.91868  2.96503  2.65166  3.55043  3.41052  2.54599  3.26942  3.32233  2.92059  2.94021  2.05287  5.03301  3.79467    754 v - - -
          2.68618  4.42225  2.77519  2.73123  3.46354  2.40513  3.72494  3.29354  2.67741  2.69355  4.24690  2.90347  2.73739  3.18146  2.89801  2.37887  2.77519  2.98518  4.58477  3.61503
          0.01669  4.49715  5.21950  0.61958  0.77255  0.48576  0.95510
    548   2.33893  5.23401  2.32120  2.09053  4.59195  1.81321  3.80890  4.05920  2.63340  3.58541  4.36729  2.98199  3.95282  2.93749  3.14076  2.79634  2.49696  3.65032  5.75898  4.35271    755 g - - -
          2.68618  4.42225  2.77519  2.73123  3.46354  2.40513  3.72494  3.29354  2.67741  2.69355  4.24690  2.90347  2.73739  3.18146  2.89801  2.37887  2.77519  2.98518  4.58477  3.61503
          0.01669  4.49715  5.21950  0.61958  0.77255  0.48576  0.95510
    549   2.09129  4.60863  3.35787  2.84161  3.82926  2.36374  2.45480  3.22318  2.80602  2.09335  3.77581  3.28702  4.01340  3.15146  3.19755  2.84896  2.96695  2.95701  5.21874  3.94318    756 a - - -
          2.68618  4.42225  2.77519  2.73123  3.46354  2.40513  3.72494  3.29354  2.67741  2.69355  4.24690  2.90347  2.73739  3.18146  2.89801  2.37887  2.77519  2.98518  4.58477  3.61503
          0.01669  4.49715  5.21950  0.61958  0.77255  0.48576  0.95510
    550   2.72302  4.95284  3.09930  2.54494  4.21737  3.53513  3.73461  2.89350  1.97144  3.22353  4.03117  3.06320  3.92954  2.45589  2.93569  2.11815  2.29593  3.30023  5.44929  4.11334    757 k - - -
          2.68618  4.42225  2.77519  2.73123  3.46354  2.40513  3.72494  3.29354  2.67741  2.69355  4.24690  2.90347  2.73739  3.18146  2.89801  2.37887  2.77519  2.98518  4.58477  3.61503
          0.01669  4.49715  5.21950  0.61958  0.77255  0.48576  0.95510
    551   2.98469  5.46475  1.92889  1.34978  4.66044  3.49589  3.87374  4.23124  2.76433  3.74252  4.54909  2.96190  4.01896  3.02065  3.29818  2.91763  3.24087  3.82881  5.86508  2.35344    758 e - - -
          2.68618  4.42225  2.77519  2.73123  3.46354  2.40513  3.72494  3.29354  2.67741  2.69355  4.24690  2.90347  2.73739  3.18146  2.89801  2.37887  2.77519  2.98518  4.58477  3.61503
          0.01669  4.49715  5.21950  0.61958  0.77255  0.48576  0.95510
    552   2.94551  5.36624  1.46551  1.78099  4.56676  3.50844  3.85736  4.11641  2.72394  3.64437  4.45353  2.98695  4.01065  3.00502  3.23822  2.89640  3.19717  3.73136  2.63375  4.34548    759 d - - -
          2.68618  4.42225  2.77519  2.73123  3.46354  2.40513  3.72494  3.29354  2.67741  2.69355  4.24690  2.90347  2.73739  3.18146  2.89801  2.37887  2.77519  2.98518  4.58477  3.61503
          0.01669  4.49715  5.21950  0.61958  0.77255  0.48576  0.95510
    553   3.20447  5.22286  3.71872  3.18120  4.80346  3.80671  4.08104  4.24668  2.47142  3.73783  4.62171  3.56655  2.03659  3.24635  0.89689  3.25896  3.47312  3.88549  5.78098  4.61051    760 r - - -
          2.68618  4.42225  2.77519  2.73123  3.46354  2.40513  3.72494  3.29354  2.67741  2.69355  4.24690  2.90347  2.73739  3.18146  2.89801  2.37887  2.77519  2.98518  4.58477  3.61503
          0.20652  4.49715  1.74043  0.61958  0.77255  0.48576  0.95510
    554   2.71895  4.45389  3.80700  3.45108  3.86973  1.33470  4.37285  1.70839  3.41212  2.82997  3.87022  3.69917  4.14462  3.74077  3.68740  2.97574  3.09602  2.63058  5.39923  4.15918    761 g - - -
          2.68618  4.42225  2.77519  2.73123  3.46354  2.40513  3.72494  3.29354  2.67741  2.69355  4.24690  2.90347  2.73739  3.18146  2.89801  2.37887  2.77519  2.98518  4.58477  3.61503
          0.02014  4.31078  5.03312  0.61958  0.77255  0.74039  0.64804
    555   3.30762  4.55959  5.21578  4.73943  3.83056  4.78241  5.45267  1.26215  4.64729  2.29667  3.60141  4.91837  5.05951  4.90445  4.82406  4.19740  3.57375  0.91789  5.86828  4.65552    762 v - - -
          2.68618  4.42225  2.77519  2.73123  3.46354  2.40513  3.72494  3.29354  2.67741  2.69355  4.24690  2.90347  2.73739  3.18146  2.89801  2.37887  2.77519  2.98518  4.58477  3.61503
          0.21955  4.31078  1.69446  0.61958  0.77255  0.74039  0.64804
    556   2.86785  5.18373  3.00032  2.04480  4.55584  3.52417  3.63572  3.96786  2.13859  3.44077  4.25598  3.01214  3.93280  2.19920  1.71852  2.83958  3.07487  3.60120  5.54270  4.25150    763 r - - -
          2.68618  4.42225  2.77519  2.73123  3.46354  2.40513  3.72494  3.29354  2.67741  2.69355  4.24690  2.90347  2.73739  3.18146  2.89801  2.37887  2.77519  2.98518  4.58477  3.61503
          0.02453  4.11576  4.83811  0.61958  0.77255  0.91804  0.50966
    557   2.98031  4.49515  4.03018  3.54933  1.57443  3.90977  3.68655  2.99697  3.46088  2.59619  3.62696  3.71774  4.29032  3.66133  3.68271  2.28774  3.22318  2.81717  4.07011  1.89842    764 f - - -
          2.68618  4.42225  2.77519  2.73123  3.46354  2.40513  3.72494  3.29354  2.67741  2.69355  4.24690  2.90347  2.73739  3.18146  2.89801  2.37887  2.77519  2.98518  4.58477  3.61503
          0.02453  4.11576  4.83811  0.61958  0.77255  0.53187  0.88553
    558   2.99690  5.37915  1.26486  2.45569  4.72304  3.48649  3.87737  4.23383  2.66113  3.73805  4.56579  3.00603  4.01763  3.02710  1.86098  2.94484  3.26012  3.83273  5.84192  4.45786    765 d - - -
          2.68618  4.42225  2.77519  2.73123  3.46354  2.40513  3.72494  3.29354  2.67741  2.69355  4.24690  2.90347  2.73739  3.18146  2.89801  2.37887  2.77519  2.98518  4.58477  3.61503
          0.01959  4.33809  5.06044  0.61958  0.77255  0.70954  0.67702
    559   2.81821  5.16220  1.95475  2.41159  4.20489  3.46616  3.74268  3.88505  2.58444  3.42525  4.24369  2.95736  3.93106  2.00048  3.06756  2.79331  3.06181  3.52361  5.49155  2.34825    766 d - - -
          2.68618  4.42225  2.77519  2.73123  3.46354  2.40513  3.72494  3.29354  2.67741  2.69355  4.24690  2.90347  2.73739  3.18146  2.89801  2.37887  2.77519  2.98518  4.58477  3.61503
          0.01959  4.33809  5.06044  0.61958  0.77255  0.70954  0.67702
    560   2.91923  5.42128  1.75111  1.65373  4.73908  3.40635  3.81881  4.22108  2.71309  3.73197  4.53314  2.87840  3.94498  2.95870  3.25525  2.84760  1.99289  3.80251  5.89691  4.44494    767 e - - -
          2.68618  4.42225  2.77519  2.73123  3.46354  2.40513  3.72494  3.29354  2.67741  2.69355  4.24690  2.90347  2.73739  3.18146  2.89801  2.37887  2.77519  2.98518  4.58477  3.61503
          0.01959  4.33809  5.06044  0.61958  0.77255  0.70954  0.67702
    561   2.92340  5.45621  1.77503  2.31324  4.77766  3.42066  3.79625  4.27704  1.82227  3.75537  4.54641  1.90297  3.94502  2.92878  3.14793  2.84587  3.17929  3.84515  5.89228  4.44486    768 d - - -
          2.68618  4.42225  2.77519  2.73123  3.46354  2.40513  3.72494  3.29354  2.67741  2.69355  4.24690  2.90347  2.73739  3.18146  2.89801  2.37887  2.77519  2.98518  4.58477  3.61503
          0.01959  4.33809  5.06044  0.61958  0.77255  0.36763  1.17887
    562   2.34509  4.71529  3.28399  2.33959  1.99698  3.61098  3.83475  3.28835  2.66668  2.94717  3.81443  3.22411  4.00915  3.05288  2.21564  2.85622  2.98313  3.02270  5.23982  3.94719    769 f - - -
          2.68618  4.42225  2.77519  2.73123  3.46354  2.40513  3.72494  3.29354  2.67741  2.69355  4.24690  2.90347  2.73739  3.18146  2.89801  2.37887  2.77519  2.98518  4.58477  3.61503
          0.01669  4.49715  5.21950  0.61958  0.77255  0.48576  0.95510
    563   2.80027  4.88278  3.02430  1.90754  4.26069  1.70430  3.95879  3.57309  2.82694  3.28401  4.14345  3.18019  4.02538  3.14841  3.26783  2.86938  3.09029  2.13453  5.57717  4.25900    770 g - - -
          2.68618  4.42225  2.77519  2.73123  3.46354  2.40513  3.72494  3.29354  2.67741  2.69355  4.24690  2.90347  2.73739  3.18146  2.89801  2.37887  2.77519  2.98518  4.58477  3.61503
          0.01669  4.49715  5.21950  0.61958  0.77255  0.48576  0.95510
    564   2.82137  5.28769  2.91277  1.89752  4.63359  3.52278  3.72837  4.10100  1.87854  3.57939  4.34288  2.99391  3.94403  2.07996  2.86544  2.14407  3.05157  3.68205  5.70594  4.31903    771 k - - -
          2.68618  4.42225  2.77519  2.73123  3.46354  2.40513  3.72494  3.29354  2.67741  2.69355  4.24690  2.90347  2.73739  3.18146  2.89801  2.37887  2.77519  2.98518  4.58477  3.61503
          0.01669  4.49715  5.21950  0.61958  0.77255  0.48576  0.95510
    565   2.96309  5.29612  3.29268  2.68088  4.68861  3.68474  3.74570  4.09684  1.52056  3.55916  4.35695  3.17102  4.05882  2.12205  2.15117  2.93960  2.16697  3.71928  5.65153  4.36473    772 k - - -
          2.68618  4.42225  2.77519  2.73123  3.46354  2.40513  3.72494  3.29354  2.67741  2.69355  4.24690  2.90347  2.73739  3.18146  2.89801  2.37887  2.77519  2.98518  4.58477  3.61503
          0.01669  4.49715  5.21950  0.61958  0.77255  0.48576  0.95510
    566   2.88192  5.29409  2.96609  1.89297  4.64834  1.83094  3.75811  4.09661  2.07778  3.58138  4.36316  3.04556  3.98948  2.87486  2.35404  2.84641  3.10880  3.69645  5.70748  4.34924    773 g - - -
          2.68618  4.42225  2.77519  2.73123  3.46354  2.40513  3.72494  3.29354  2.67741  2.69355  4.24690  2.90347  2.73739  3.18146  2.89801  2.37887  2.77519  2.98518  4.58477  3.61503
          0.01669  4.49715  5.21950  0.61958  0.77255  0.48576  0.95510
    567   2.16099  5.21626  3.14921  2.59539  4.58669  3.60455  3.74406  4.01443  2.01941  3.50886  4.29818  2.17996  4.00158  2.86143  1.76328  2.85408  3.09164  3.63084  5.63560  4.31220    774 r - - -
          2.68618  4.42225  2.77519  2.73123  3.46354  2.40513  3.72494  3.29354  2.67741  2.69355  4.24690  2.90347  2.73739  3.18146  2.89801  2.37887  2.77519  2.98518  4.58477  3.61503
          0.01669  4.49715  5.21950  0.61958  0.77255  0.48576  0.95510
    568   2.21987  4.26722  3.91184  3.35696  3.43824  3.69886  4.10625  2.59442  3.27032  2.43167  2.21537  3.64620  2.89339  3.54300  3.53823  2.99949  2.94044  1.78961  4.96204  3.75785    775 v - - -
          2.68618  4.42225  2.77519  2.73123  3.46354  2.40513  3.72494  3.29354  2.67741  2.69355  4.24690  2.90347  2.73739  3.18146  2.89801  2.37887  2.77519  2.98518  4.58477  3.61503
          0.01959  4.33809  5.06044  0.61958  0.77255  0.48576  0.95510
    569   2.74181  4.52118  3.57487  3.00196  3.72306  3.65830  3.93254  2.03325  2.74785  2.70758  3.64925  3.40260  4.06674  3.20644  2.07081  2.93940  2.06931  2.69135  5.14826  3.91334    776 i - - -
          2.68618  4.42225  2.77519  2.73123  3.46354  2.40513  3.72494  3.29354  2.67741  2.69355  4.24690  2.90347  2.73739  3.18146  2.89801  2.37887  2.77519  2.98518  4.58477  3.61503
          0.01959  4.33809  5.06044  0.61958  0.77255  0.48576  0.95510
    570   3.08200  4.57461  4.20541  3.68632  2.12879  4.07202  2.11597  2.88800  3.54636  1.39236  3.49050  3.89073  4.41661  3.78073  3.75884  3.37219  3.31061  2.79322  4.36968  2.80505    777 l - - -
          2.68618  4.42225  2.77519  2.73123  3.46354  2.40513  3.72494  3.29354  2.67741  2.69355  4.24690  2.90347  2.73739  3.18146  2.89801  2.37887  2.77519  2.98518  4.58477  3.61503
          0.01959  4.33809  5.06044  0.61958  0.77255  0.48576  0.95510
    571   1.89485  4.28659  3.94505  3.41143  3.35093  3.72039  4.10319  2.60670  3.31722  2.47123  3.44432  3.68095  4.15135  3.59146  3.57178  3.03267  2.97492  1.76849  4.89146  2.23136    778 v - - -
          2.68618  4.42225  2.77519  2.73123  3.46354  2.40513  3.72494  3.29354  2.67741  2.69355  4.24690  2.90347  2.73739  3.18146  2.89801  2.37887  2.77519  2.98518  4.58477  3.61503
          0.01959  4.33809  5.06044  0.61958  0.77255  0.48576  0.95510
    572   2.84160  5.08410  1.86938  2.45646  4.16659  2.12667  3.82204  3.81856  2.73718  3.40126  4.24229  2.99521  3.96135  3.01267  3.23136  2.83967  3.10662  3.47441  5.49780  2.22123    779 d - - -
          2.68618  4.42225  2.77519  2.73123  3.46354  2.40513  3.72494  3.29354  2.67741  2.69355  4.24690  2.90347  2.73739  3.18146  2.89801  2.37887  2.77519  2.98518  4.58477  3.61503
          0.24687  4.33809  1.58137  0.61958  0.77255  0.48576  0.95510
    573   3.58511  4.91742  4.57385  4.34065  0.68420  4.20494  4.00954  3.08607  4.24337  2.40261  3.78381  4.30231  4.66263  4.34552  4.30256  3.83812  3.88869  3.09363  4.19786  2.53906    780 F - - -
          2.68618  4.42225  2.77519  2.73123  3.46354  2.40513  3.72494  3.29354  2.67741  2.69355  4.24690  2.90347  2.73739  3.18146  2.89801  2.37887  2.77519  2.98518  4.58477  3.61503
          0.02453  4.11576  4.83811  0.61958  0.77255  0.74039  0.64804
    574   1.32653  4.21097  3.55399  3.26969  4.36176  2.99814  4.31989  3.72951  3.31348  3.46413  4.30418  3.39288  3.75584  3.60097  3.61329  1.41585  2.76935  3.19376  5.71952  4.50751    781 a - - -
          2.68618  4.42225  2.77519  2.73123  3.46354  2.40513  3.72494  3.29354  2.67741  2.69355  4.24690  2.90347  2.73739  3.18146  2.89801  2.37887  2.77519  2.98518  4.58477  3.61503
          0.02453  4.11576  4.83811  0.61958  0.77255  0.74039  0.64804
    575   2.82520  4.49712  3.76174  3.35918  1.66559  3.64174  3.99459  2.98368  3.31757  2.53510  3.65017  3.63140  1.82228  3.60196  3.59134  3.05208  3.14047  2.82182  4.64871  3.14182    782 f - - -
          2.68618  4.42225  2.77519  2.73123  3.46354  2.40513  3.72494  3.29354  2.67741  2.69355  4.24690  2.90347  2.73739  3.18146  2.89801  2.37887  2.77519  2.98518  4.58477  3.61503
          0.02453  4.11576  4.83811  0.61958  0.77255  0.74039  0.64804
    576   2.85127  5.11380  2.57513  1.51524  4.52183  3.34669  3.83355  3.97419  2.68570  3.54372  4.40008  2.93194  1.87855  3.00373  3.14102  2.83407  3.14290  3.59685  5.71186  4.35279    783 e - - -
          2.68618  4.42225  2.77519  2.73123  3.46354  2.40513  3.72494  3.29354  2.67741  2.69355  4.24690  2.90347  2.73739  3.18146  2.89801  2.37887  2.77519  2.98518  4.58477  3.61503
          0.02453  4.11576  4.83811  0.61958  0.77255  0.74039  0.64804
    577   2.77793  5.28711  2.04933  1.87471  4.59567  3.33044  3.67968  4.08426  2.52373  3.57840  4.36247  2.79422  2.68585  2.22926  3.04550  2.71257  3.02922  3.66309  5.73147  4.29265    784 e - - -
          2.68618  4.42225  2.77519  2.73123  3.46354  2.40513  3.72494  3.29354  2.67741  2.69355  4.24690  2.90347  2.73739  3.18146  2.89801  2.37887  2.77519  2.98518  4.58477  3.61503
          0.02453  4.11576  4.83811  0.61958  0.77255  0.74039  0.64804
    578   2.80878  4.49720  3.58538  3.10819  3.23241  3.70273  2.06130  1.80169  2.90642  2.50649  3.55730  3.47374  4.11818  3.32947  3.19019  3.03249  3.05794  2.61736  4.79336  3.37276    785 i - - -
          2.68626  4.42233  2.77528  2.73132  3.46226  2.40521  3.72503  3.29362  2.67749  2.69363  4.24698  2.90355  2.73682  3.18155  2.89809  2.37895  2.77528  2.98527  4.58485  3.61511
          0.31351  1.31258        *  0.67408  0.71259  0.00000        *
//
