# Supplementary material for: Genomic analysis and characterization of phages infecting the marine Roseobacter CHAB-I-5 lineage reveal a globally distributed and abundant phage genus
Source: Front Microbiol. 2023 Apr 17;14:1164101. doi: 10.3389/fmicb.2023.1164101 (PMC10149686; doi:10.3389/fmicb.2023.1164101)
Supplement: Supplementary file 4 [file Table_1.XLSX]

## Sheet: viral_cluster_overview
Supplementary Table 1. Summary of viral clusters generated by vConTACT2.
VC	Size	Internal Weight	External Weight	Quality	P-value	Min Dist	Max Dist	Total Dist	Below Thres	Taxon Prediction Score	Avg Dist	Genera	Families	Orders	Members
VC_1_0	26	23943.7	110366	0.178273	1.11795e-186	0	9.32738	325	314	0.966154	7.62286	0	0	0	CRP-901,CRP-902,DB8.1_NODE_266_length_51424_cov_11.707022,IMGVR_UViG_3300021960_000108|3300021960|Ga0222715_10000286,IMGVR_UViG_3300022187_000043|3300022187|Ga0196899_1000067,IMGVR_UViG_3300022929_000055|3300022929|Ga0255752_10000564,IMGVR_UViG_3300025086_000123|3300025086|Ga0208157_1000255,IMGVR_UViG_3300025102_000201|3300025102|Ga0208666_1000221,IMGVR_UViG_3300025120_000112|3300025120|Ga0209535…
VC_0_0	9	4992.43	108814	0.0438676	8.46889e-25	0	8.66025	36	36	1	6.6121	0	0	0	853ee1df8e4033174163e69edd975a18,8b997a4da0306513a1a518ebc29b2e65,IMGVR_UViG_3300025127_000070|3300025127|Ga0209348_1000129,Station125_MXL_ALL_assembly_NODE_268_length_47493_cov_6.658797,Station66_SUR_ALL_assembly_NODE_268_length_58068_cov_3.681502,VTLG01000031.1,VTLG01005195.1,VTLG01016218.1,abc75bcee73186bee2917271255edd24
VC_0_1	9	5580.31	109493	0.0484933	2.78226e-24	0	9.16515	36	32	0.888889	6.40489	0	0	0	AFVG_25M324,IMGVR_UViG_3300017756_000045|3300017756|Ga0181382_1000190,IMGVR_UViG_3300017769_000015|3300017769|Ga0187221_1000090,IMGVR_UViG_3300020438_000002|3300020438|Ga0211576_10000208,IMGVR_UViG_3300020469_000004|3300020469|Ga0211577_10000287,IMGVR_UViG_3300027859_000022|3300027859|Ga0209503_10000122,IMGVR_UViG_3300029787_000087|3300029787|Ga0183757_1000121,Station18_DCM_ALL_assembly_NODE_95_l…
VC_0_10	3	653.241	38812.6	0.0165521	0.00275958	3	4.12311	3	3	1	3.42846	0	0	0	IMGVR_UViG_3300025070_000015|3300025070|Ga0208667_1000006,IMGVR_UViG_3300025083_000044|3300025083|Ga0208791_1000071,IMGVR_UViG_3300025098_000024|3300025098|Ga0208434_1000020
VC_0_11	2	296.147	27838.7	0.010526	0.0841491	0	0	1	1	1	0	0	0	0	DTR_888726,Station102_SUR_ALL_assembly_NODE_170_length_54961_cov_196.165446
VC_0_2	3	304.329	23944.9	0.01255	0.0192116	1.41421	8.94427	3	3	1	6.43425	0	0	0	IMGVR_UViG_3300025646_000087|3300025646|Ga0208161_1000092|1-42487,Station56_SUR_ALL_assembly_NODE_216_length_41283_cov_5.058189,Station56_SUR_ALL_assembly_NODE_216_length_41283_cov_5.058189_1
VC_0_3	82	289655	555585	0.34269	0	0	10.7238	3321	2204	0.663656	8.24614	0	0	0	11dbf1e7cc7c91479b5d89530c90d4df,4e72889df06285787013a9108db57ff6,7e5b8baa0fc9ce598cc5a44cfa2609ad,DB11.2_NODE_234_length_51506_cov_148.566131,DTR_888814,DTR_889078,DTR_889842,DTR_890446,DTR_892022,DTR_893361,DTR_893444,GOV_bin_2046_contig-100_0,IMGVR_UViG_3300002488_000003|3300002488|JGI25128J35275_1000016,IMGVR_UViG_3300006867_000012|3300006867|Ga0075476_10000016,IMGVR_UViG_3300020365_000025|33…
VC_0_4	84	285541	625492	0.313426	0	0	10.1489	3486	2341	0.671543	8.32901	0	0	0	3ce4a5e0e67f06f89e3b5eebc43078a0,4a83d29c1c75f1c92186a04ca688377b,99ce149246eada87495f36aee349ecef,AFVG_25M136,AFVG_25M327,AFVG_25M59,CB4.3_NODE_83_length_47484_cov_34.355837,DB11.1_NODE_200_length_53947_cov_22.103652,DB11.1_NODE_293_length_43797_cov_12.948471,DB11.1_NODE_353_length_39087_cov_9.002613,DB11.2_NODE_420_length_42071_cov_77.906107,DTR_633506,DTR_888796,DTR_893229,IMGVR_UViG_330000011…
VC_0_5	10	7344.35	111113	0.0619998	9.30635e-31	0	9	45	43	0.955556	6.48598	0	0	0	IMGVR_UViG_3300017749_000011|3300017749|Ga0181392_1000012,IMGVR_UViG_3300017756_000014|3300017756|Ga0181382_1000096,IMGVR_UViG_3300017770_000015|3300017770|Ga0187217_1000017,IMGVR_UViG_3300017776_000023|3300017776|Ga0181394_1000031,IMGVR_UViG_3300017779_000011|3300017779|Ga0181395_1000024,IMGVR_UViG_3300020419_000046|3300020419|Ga0211512_10000206,IMGVR_UViG_3300029448_000055|3300029448|Ga0183755_…
VC_0_6	4	1077.08	46298.5	0.0227348	2.32113e-05	1	6.63325	6	6	1	5.07666	0	0	0	AFVG_25M8,IMGVR_UViG_3300025151_000146|3300025151|Ga0209645_1000168,IMGVR_UViG_3300029787_000074|3300029787|Ga0183757_1000106,Station18_SUR_ALL_assembly_NODE_408_length_51704_cov_19.663517
VC_0_7	9	3894.09	103811	0.0361552	1.69484e-23	3	9.21954	36	29	0.805556	7.61589	0	0	0	5e656870ed2b7ef6d98675b5d2f7cffb,DTR_632564,IMGVR_UViG_3300029319_000024|3300029319|Ga0183748_1000034,IMGVR_UViG_3300029787_000081|3300029787|Ga0183757_1000114|1071-50833,Station138_SUR_ALL_assembly_NODE_90_length_41650_cov_28.568265,Station155_MES_ALL_assembly_NODE_1351_length_47837_cov_47.919258,Station22_SUR_ALL_assembly_NODE_299_length_40057_cov_10.452152,Station23_DCM_ALL_assembly_NODE_60_le…
VC_0_8	34	43645.6	308949	0.123784	0	0	9.69536	561	520	0.926916	7.59969	0	0	0	CB4.3_NODE_134_length_38549_cov_12.455084,CB8.2M_NODE_167_length_46287_cov_44.381576,IMGVR_UViG_3300017713_000005|3300017713|Ga0181391_1000005,IMGVR_UViG_3300017737_000008|3300017737|Ga0187218_1000008,IMGVR_UViG_3300017749_000013|3300017749|Ga0181392_1000014,IMGVR_UViG_3300017770_000016|3300017770|Ga0187217_1000018,IMGVR_UViG_3300020349_000016|3300020349|Ga0211511_1000041,IMGVR_UViG_3300020440_00…
VC_0_9	1	0	8297.25	0	1	0	0	1	1	1	0	0	0	0	HTVC027P
VC_100_0	5	3000	27583.4	0.0980923	1.77202e-07	4.47214	6.7082	10	10	1	5.68848	0	0	0	Enterobacteria_phage_phi92,Escherichia_phage_alia,Escherichia_phage_muut,Escherichia_phage_vB_EcoM_PHB05,Escherichia_phage_vB_vPM_PD06
VC_100_1	11	16500	34291.6	0.324857	1.63198e-34	4.47214	8.66025	55	55	1	6.56073	0	0	0	Escherichia_phage_ESCO13,Escherichia_phage_ESCO5,Escherichia_phage_anhysbys,Escherichia_phage_nepoznato,Escherichia_phage_nieznany,Escherichia_phage_phAPEC8,Escherichia_phage_tuntematon,Escherichia_phage_ukendt,Escherichia_phage_vB_EcoM-Ro121c4YLVW,Escherichia_phage_vB_EcoM_Schickermooser,Klebsiella_phage_ZCKP1
VC_102_0	15	31500	26335.2	0.544651	9.34867e-67	0	7.68115	105	105	1	5.13115	0	0	0	Pseudomonas_phage_C11,Pseudomonas_phage_JG004,Pseudomonas_phage_K5,Pseudomonas_phage_K8,Pseudomonas_phage_PA10,Pseudomonas_phage_PAK_P1,Pseudomonas_phage_PAK_P2,Pseudomonas_phage_PAK_P4,Pseudomonas_phage_PaP1,Pseudomonas_phage_PaoP5,Pseudomonas_phage_Zigelbrucke,Pseudomonas_phage_phiMK,Pseudomonas_phage_vB_PaeM_C2-10_Ab02,Pseudomonas_phage_vB_PaeM_C2-10_Ab1,Pseudomonas_phage_vB_PaeM_MAG1
VC_104_0	4	415.494	498.111	0.454785	4.65883e-05	4.12311	7.87401	6	6	1	6.70481	0	0	0	Citrobacter_phage_CVT22,Pseudomonas_phage_O4,Pseudomonas_phage_PA11,Salinivibrio_phage_CW02
VC_105_0	5	3000	3005.91	0.499508	6.14395e-08	2.44949	6.40312	10	10	1	4.53628	0	0	0	Rheinheimera_phage_Barba21A,Rheinheimera_phage_Barba5S,Rheinheimera_phage_Barba8S,Rheinheimera_phage_vB_RspM_Barba18A,Rheinheimera_phage_vB_RspM_Barba19A
VC_107_0	3	11.426	88.3428	0.114524	0.268425	7	7.54983	3	3	1	7.34438	0	0	0	Bdellovibrio_phage_phi1422,Psychrobacter_phage_pOW20-A,Vibrio_phage_VBM1
VC_108_0	2	300	25424.9	0.0116619	0.0866832	5.47723	5.47723	1	1	1	5.47723	0	0	0	Klebsiella_phage_Sugarland,Klebsiella_phage_vB_Kpn_IME260
VC_108_1	2	300	28319.2	0.0104825	0.0856328	5.38516	5.38516	1	1	1	5.38516	0	0	0	Pectobacterium_phage_DU_PP_V,Pectobacterium_phage_My1
VC_108_2	61	545133	159544	0.773593	0	0	9.32738	1830	1817	0.992896	7.20554	0	0	0	Escherichia_phage_DT571/2,Escherichia_phage_Eps7,Escherichia_phage_Gostya9,Escherichia_phage_OSYSP,Escherichia_phage_SP15,Escherichia_phage_T5,Escherichia_phage_fp01,Escherichia_phage_phiAPCEc03,Escherichia_phage_phiLLS,Escherichia_phage_saus132,Escherichia_phage_slur09,Escherichia_phage_vB_EcoS_AKFV33,Escherichia_phage_vB_EcoS_FFH_1,Escherichia_phage_vB_EcoS_HdH2,Escherichia_virus_DT57C,Escheric…
VC_109_0	2	70.0733	168.231	0.29405	0.0944665	2.23607	2.23607	1	1	1	2.23607	0	0	0	Arthrobacter_phage_Anjali,Arthrobacter_phage_Mendel
VC_10_0	8	2560.77	797.923	0.762431	1.93608e-15	2.23607	7.54983	28	28	1	6.33819	0	0	0	HTVC034P,HTVC035P,HTVC024P,HTVC100P,HTVC010P,HTVC204P,HTVC203P
VC_110_0	2	66.8507	332.091	0.16757	0.0933261	0	0	1	1	1	0	0	0	0	Bifidobacterium_phage_BadAargau2,Bifidobacterium_phage_BadAztec1
VC_111_0	8	2318.65	1339.66	0.633803	1.22978e-17	1.41421	5.19615	28	28	1	4.17703	0	0	0	Bacillus_phage_Aurora,Bacillus_phage_Claudi,Bacillus_phage_DK1,Bacillus_phage_DK2,Bacillus_phage_DK3,Bacillus_phage_Juan,Bacillus_phage_MG-B1,Bacillus_phage_SerPounce
VC_112_0	14	2914.1	1699.89	0.631579	1.3864e-43	0	6.55744	91	91	1	4.81509	0	0	0	Bacillus_phage_BeachBum,Bacillus_phage_GA1,Bacillus_phage_Gxv1,Bacillus_phage_Harambe,Bacillus_phage_Karezi,Bacillus_phage_Nf,Bacillus_phage_VMY22,Bacillus_phage_phi29,Bacillus_phage_vB_Bpu_PumA1,Bacillus_phage_vB_Bpu_PumA2,Bacillus_phage_vB_BsuP-Goe1,Bacillus_phage_vB_BveP-Goe6,Bacillus_virus_B103,Bacillus_virus_SRT01hs
VC_113_0	2	66.7865	172.962	0.278569	0.0937214	1.73205	1.73205	1	1	1	1.73205	0	0	0	Streptococcus_phage_CP-7,Streptococcus_phage_Cp1
VC_114_0	3	535.999	311.576	0.632391	0.00343401	3.16228	7.14143	3	3	1	5.7679	0	0	0	Microbacterium_phage_Hyperion,Microbacterium_phage_OneinaGillian,Microbacterium_phage_Squash
VC_115_0	8	8283.12	42664.3	0.162582	4.46694e-19	0	3.87298	28	28	1	2.77651	0	0	0	Mycobacterium_phage_Akoma,Mycobacterium_phage_Athena,Mycobacterium_phage_Bernardo,Mycobacterium_phage_Gadjet,Mycobacterium_phage_Obutu,Mycobacterium_phage_Phaedrus,Mycobacterium_phage_Phlyer,Mycobacterium_phage_Pipefish
VC_115_1	22	68227.5	102226	0.40027	4.92232e-130	1.41421	4.47214	231	231	1	2.98173	0	0	0	Mycobacterium_phage_Apizium,Mycobacterium_phage_Badfish,Mycobacterium_phage_Colbert,Mycobacterium_phage_Eremos,Mycobacterium_phage_JacAttac,Mycobacterium_phage_Kikipoo,Mycobacterium_phage_KingTut,Mycobacterium_phage_Manad,Mycobacterium_phage_Newman,Mycobacterium_phage_OSmaximus,Mycobacterium_phage_Oline,Mycobacterium_phage_Orion,Mycobacterium_phage_PG1,Mycobacterium_phage_Phipps,Mycobacterium_pha…
VC_115_2	5	2072.07	29160	0.0663442	2.06564e-07	1.73205	8.12404	10	10	1	4.93259	0	0	0	Gordonia_phage_Sour,Mycobacterium_phage_Godines,Mycobacterium_phage_Qyrzula,Mycobacterium_phage_Rosebush,Mycobacterium_virus_TA17a
VC_115_3	27	60082.8	113314	0.346505	2.03173e-155	0	9.43398	351	289	0.823362	7.52164	0	0	0	Mycobacterium_phage_39HC,Mycobacterium_phage_Acadian,Mycobacterium_phage_Adawi,Mycobacterium_phage_Baee,Mycobacterium_phage_Bane1,Mycobacterium_phage_BirdsNest,Mycobacterium_phage_BrownCNA,Mycobacterium_phage_CRB2,Mycobacterium_phage_ChrisnMich,Mycobacterium_phage_Cooper,Mycobacterium_phage_Fortunato,Mycobacterium_phage_Hosp,Mycobacterium_phage_Imvubu,Mycobacterium_phage_JAMaL,Mycobacterium_phage…
VC_116_0	3	493.762	584.567	0.457896	0.00302789	1.41421	4.24264	3	3	1	3.29983	0	0	0	Streptomyces_phage_TP1604,Streptomyces_phage_YDN12,Streptomyces_phage_phiSAJS1
VC_117_0	2	40.9112	247.411	0.141894	0.0927816	7.93725	7.93725	1	1	1	7.93725	0	0	0	Lactobacillus_phage_LBR48,Listeria_phage_B054
VC_117_1	1	0	241.03	0	1	0	0	1	1	1	0	0	0	0	Aeribacillus_phage_AP45
VC_119_0	6	2246.78	293.284	0.884537	3.88902e-10	1.41421	4	15	15	1	2.57713	0	0	0	Bacillus_phage_Page,Bacillus_phage_Palmer,Bacillus_phage_Pascal,Bacillus_phage_Pavlov,Bacillus_phage_Pony,Bacillus_phage_Pookie
VC_11_0	2	226.868	762.612	0.22928	0.092276	2	2	1	1	1	2	0	0	0	HTVC104P,HTVC103P
VC_120_0	4	584.356	2173.9	0.211857	2.6278e-05	0	8.06226	6	6	1	6.19738	0	0	0	Clostridium_phage_phiCT19406B,Clostridium_phage_phiCT19406C,Clostridium_phage_phiCT453B,Clostridium_phage_phiCTC2B
VC_121_0	6	1048.16	701.45	0.599083	1.57819e-10	5.38516	9.79796	15	10	0.666667	8.14295	0	0	0	Listeria_phage_A006,Listeria_phage_A118,Listeria_phage_A500,Listeria_phage_LP-030-3,Listeria_phage_vB_LmoS_188,Listeria_phage_vB_LmoS_293
VC_122_0	18	20285.6	11082.4	0.646696	5.05392e-91	2.64575	7.68115	153	153	1	5.94355	0	0	0	Paenibacillus_phage_BN12,Paenibacillus_phage_Diva,Paenibacillus_phage_Eltigre,Paenibacillus_phage_HB10c2,Paenibacillus_phage_Jacopo,Paenibacillus_phage_Kawika,Paenibacillus_phage_Leyra,Paenibacillus_phage_Likha,Paenibacillus_phage_Lucielle,Paenibacillus_phage_PBL1c,Paenibacillus_phage_Pagassa,Paenibacillus_phage_Rani,Paenibacillus_phage_Shelly,Paenibacillus_phage_Sitara,Paenibacillus_phage_Tadhan…
VC_123_0	2	121.794	267.782	0.312631	0.0996125	4.12311	4.12311	1	1	1	4.12311	0	0	0	Bacillus_virus_1,Geobacillus_phage_GBSV1
VC_124_0	1	0	2385.17	0	1	0	0	1	1	1	0	0	0	0	Staphylococcus_phage_phiBU01
VC_125_0	8	2728.66	21733.2	0.111547	1.92049e-18	3.87298	8.48528	28	28	1	7.06188	0	0	0	Staphylococcus_phage_CNPH82,Staphylococcus_phage_CNPx,Staphylococcus_phage_IME1348_01,Staphylococcus_phage_Ipla5,Staphylococcus_phage_Ipla7,Staphylococcus_phage_PH15,Staphylococcus_virus_37,Staphylococcus_virus_EW
VC_125_1	46	85763.2	87043.7	0.496295	0	2	9.89949	1035	891	0.86087	7.82965	0	0	0	Staphylococcus_phage_187,Staphylococcus_phage_3MRA,Staphylococcus_phage_52A,Staphylococcus_phage_53,Staphylococcus_phage_69,Staphylococcus_phage_80alpha,Staphylococcus_phage_85,Staphylococcus_phage_88,Staphylococcus_phage_92,Staphylococcus_phage_B166,Staphylococcus_phage_B236,Staphylococcus_phage_DW2,Staphylococcus_phage_HSA84,Staphylococcus_phage_Henu2,Staphylococcus_phage_ROSA,Staphylococcus_ph…
VC_125_2	1	0	2847.05	0	1	0	0	1	1	1	0	0	0	0	Staphylococcus_phage_StB12
VC_126_0	9	2145.33	4740.04	0.311578	1.36135e-22	1.73205	9.05539	36	35	0.972222	7.27423	0	0	0	Lactobacillus_phage_A2,Lactobacillus_phage_BH1,Lactobacillus_phage_J-1,Lactobacillus_phage_LJ,Lactobacillus_phage_Lc-Nu,Lactobacillus_phage_Lrm1,Lactobacillus_phage_PL-1,Lactobacillus_phage_T25,Lactobacillus_phage_phiAT3
VC_127_0	2	300	2196.04	0.12019	0.0857438	2.64575	2.64575	1	1	1	2.64575	0	0	0	Cronobacter_phage_vB_CsaP_009,Proteus_phage_Privateer
VC_127_1	2	158.901	2442.66	0.0610791	0.086074	7.93725	7.93725	1	1	1	7.93725	0	0	0	Cronobacter_phage_vB_CsaP_GAP52,Salmonella_phage_7-11
VC_128_0	6	4017.6	1910.82	0.677685	2.50142e-10	4	7.81025	15	15	1	6.12546	0	0	0	Escherichia_phage_172-1,Escherichia_phage_ECBP2,Escherichia_phage_KBNP1711,Escherichia_phage_NJ01,Escherichia_phage_phiEco32,Escherichia_phage_vB_EcoP_SU10
VC_129_0	11	6970.13	1054.28	0.868616	6.14613e-29	2.64575	7.54983	55	55	1	5.67437	0	0	0	Pseudomonas_phage_Bjorn,Pseudomonas_phage_DL54,Pseudomonas_phage_NV1,Pseudomonas_phage_PaP4,Pseudomonas_phage_PhiCHU,Pseudomonas_phage_TL,Pseudomonas_phage_UFV-P2,Pseudomonas_phage_phiIBB-PAA2,Pseudomonas_phage_tf,Pseudomonas_phage_vB_PaeP_C2-10_Ab22,Pseudomonas_virus_LUZ24
VC_12_0	4	575.113	135.284	0.809566	0.000182505	4.69042	6.48074	6	6	1	5.77396	0	0	0	HTVC026P,HTVC112P,HTVC111P,HTVC202P
VC_130_0	12	8685.83	1768.53	0.830833	8.11237e-23	2.23607	8.06226	66	66	1	6.27332	0	0	0	Erwinia_phage_Faunus,Erwinia_phage_vB_EamM-Y2,Escherichia_phage_Mangalitsa,Escherichia_phage_ST32,Escherichia_phage_flopper,Escherichia_phage_phiEcoM-GJ1,Escherichia_phage_vB_EcoM_4HA13,Myoviridae_sp.,Pantoea_phage_vB_PagM_SSEM1,Pectobacterium_phage_PM1,Pectobacterium_phage_PP101,Proteus_phage_Myduc
VC_131_0	3	378.002	1736.43	0.178772	0.00436363	2.23607	5.19615	3	3	1	4.17708	0	0	0	Aeromonas_phage_pAh6-C,Shewanella_phage_Spp001,Shewanella_phage_SppYZU05
VC_132_0	2	111.792	2509.8	0.0426428	0.0847399	5.19615	5.19615	1	1	1	5.19615	0	0	0	Enterobacteria_phage_cdtI,Enterobacteria_phage_mEp460
VC_132_1	5	626.894	7128.06	0.0808378	8.64707e-08	6.32456	8.48528	10	10	1	7.64992	0	0	0	Enterobacteria_phage_HK225,Enterobacteria_phage_mEp237,Enterobacteria_phage_phi80,Escherichia_phage_DE3,Escherichia_phage_N15
VC_133_0	115	752508	52168.3	0.935169	0	1	9.64365	6555	6242	0.95225	7.52628	0	0	0	Citrobacter_phage_CF1_DK-2017,Citrobacter_phage_Sazh,Citrobacter_phage_Stevie,Citrobacter_virus_HCF1,Cronobacter_phage_CS01,Cronobacter_phage_ESP2949-1,Enterobacter_phage_Ec_L1,Enterobacter_phage_F20,Enterobacteria_phage_phiJLA23,Enterobacteria_phage_vB_EcoS_IME18,Enterobacteria_phage_vB_EcoS_Rogue1,Escherichia_phage_ADB-2,Escherichia_phage_C119,Escherichia_phage_DTL,Escherichia_phage_Eco_BIFF,Es…
VC_134_0	21	26769.9	10143.9	0.7252	3.85636e-125	1.41421	9.11043	210	207	0.985714	7.02827	0	0	0	Aeromonas_phage_pIS4-A,Escherichia_phage_C1,Escherichia_phage_vB_EcoS_Sa179lw,Klebsiella_phage_YX3973,Klebsiella_virus_KpV2811,Salmonella_phage_64795_sal3,Salmonella_phage_Akira,Salmonella_phage_IME207,Salmonella_phage_LPST10,Salmonella_phage_SeSz-2,Salmonella_phage_Segz_1,Salmonella_phage_Seszw_1,Salmonella_phage_Skate,Salmonella_phage_VB_StyS_BS5,Salmonella_phage_Vi_II-E1,Salmonella_phage_vB_Se…
VC_136_0	6	1748.97	6280.77	0.217811	4.12677e-11	3	6.48074	15	15	1	5.07109	0	0	0	Enterobacter_phage_Arya,Escherichia_phage_vB_EcoM-ep3,Escherichia_phage_vB_EcoM_ECO1230-10,Escherichia_phage_vB_EcoM_ECOO78,Pseudomonas_phage_PPpW-3,Pseudomonas_phage_Persinger
VC_137_0	6	1553	5836.3	0.210169	2.99115e-11	3.31662	7.34847	15	15	1	5.62053	0	0	0	Enterobacteria_phage_IME_EC2,Escherichia_phage_C130_2,Escherichia_phage_Skarpretter,Escherichia_phage_Sortsne,Klebsiella_phage_vB_KpnS_IME279,Salmonella_phage_Lumpael
VC_140_0	16	6397.42	4892.57	0.566645	2.09629e-70	0	6.63325	120	120	1	5.41859	0	0	0	Aeromonas_phage_phiO18P,Bacteriophage_K139,Cronobacter_phage_ESSI-2,Haemophilus_phage_HP2,Haemophilus_virus_HP1,Pasteurella_phage_F108,Pseudoalteromonas_phage_C5a,Pseudomonas_phage_phi3,Salinivibrio_phage_SMHB1,Salmonella_phage_SI7,Vibrio_phage_1.202.O._10N.222.45.E8,Vibrio_phage_Kappa,Vibrio_phage_PV94,Vibrio_phage_VPUSM_8,Vibrio_phage_ValB1MD-2,Vibrio_phage_Valm-yong1
VC_141_0	53	83612.2	23872.7	0.777897	0	0	7.68115	1378	1378	1	5.73555	0	0	0	Bacteriophage_P2,Burkholderia_phage_AP3,Burkholderia_phage_KS14,Burkholderia_phage_KS5,Burkholderia_phage_ST79,Burkholderia_phage_phiE202,Burkholderia_virus_phi52237,Enterobacter_phage_phiT5282H,Enterobacteria_phage_fiAA91-ss,Erwinia_phage_ENT90,Erwinia_phage_EtG,Escherichia_phage_186,Escherichia_phage_500465-1,Escherichia_phage_500465-2,Escherichia_phage_503458,Escherichia_phage_520873,Escherich…
VC_143_0	2	149.727	227.497	0.396917	0.0978825	4	4	1	1	1	4	0	0	0	Aggregatibacter_phage_S1249,Haemophilus_phage_Aaphi23
VC_144_0	2	300	6410.52	0.0447059	0.0871334	2.23607	2.23607	1	1	1	2.23607	0	0	0	Escherichia_Stx1_converting_phage,Escherichia_phage_Stx2_II
VC_144_1	7	3113.72	17683.1	0.149721	3.52613e-15	3.4641	7.93725	21	21	1	6.07825	0	0	0	Enterobacteria_phage_2851,Enterobacteria_phage_BP-4795,Enterobacteria_phage_YYZ-2008,Escherichia_phage_JLK-2012,Stx2-converting_phage_1717,Stx2-converting_phage_Stx2a_WGPS6,Stx2-converting_phage_Stx2a_WGPS8
VC_144_2	19	20865.6	17997.8	0.536897	7.98179e-92	2.82843	9.16515	171	166	0.97076	7.44382	0	0	0	Enterobacteria_phage_VT2-Sakai,Enterobacteria_phage_VT2phi_272,Escherichia_phage_933W,Escherichia_phage_ArgO145,Escherichia_phage_Lyz12581Vzw,Escherichia_phage_Min27,Escherichia_phage_P13374,Escherichia_phage_PA2,Escherichia_phage_PA28,Escherichia_phage_SH2026Stx1,Escherichia_phage_TL-2011c,Escherichia_phage_phi191,Escherichia_phage_vB_EcoP_24B,Shigella_phage_75/02_Stx,Shigella_phage_POCJ13,Shige…
VC_145_0	6	1099.11	1090.95	0.501864	3.74634e-10	4.12311	7.87401	15	15	1	6.54019	0	0	0	Enterobacteria_phage_SfV,Enterobacteria_phage_phiP27,Salmonella_phage_118970_sal3,Salmonella_phage_ST64B,Shigella_phage_SfII,Shigella_phage_SfIV
VC_146_0	2	300	2145.65	0.122667	0.0952381	5.65685	5.65685	1	1	1	5.65685	0	0	0	Caulobacter_phage_CcrColossus,Caulobacter_phage_CcrPW
VC_146_1	2	300	3401.97	0.0810378	0.312342	5.2915	5.2915	1	1	1	5.2915	0	0	0	Caulobacter_phage_CcrBL10,Caulobacter_phage_CcrRogue
VC_146_2	4	1800	4293.12	0.295415	0.00222632	3.31662	6.16441	6	6	1	4.87361	0	0	0	Caulobacter_phage_CcrSwift,Caulobacter_phage_phiCbK,Caulobacter_virus_Karma,Caulobacter_virus_Magneto
VC_147_0	4	261.668	0	1	1	2	5.47723	6	6	1	4.26812	0	0	0	Anabaena_phage_A-4L,Cyanophage_PP,Phormidium_phage_Pf-WMP3,Phormidium_phage_Pf-WMP4
VC_149_0	3	457.429	2887.71	0.136744	0.00291966	1	5.2915	3	3	1	3.82922	0	0	0	Bacillus_phage_PfEFR-4,Bacillus_phage_PfEFR-5,Bacillus_phage_vB_BceS-MY192
VC_14_0	139	771629	118345	0.867024	0	0	7.74597	9591	9591	1	5.578	0	0	0	Citrobacter_phage_CR44b,Citrobacter_phage_CR8,Citrobacter_phage_SH1,Citrobacter_phage_SH2,Citrobacter_phage_SH3,Citrobacter_phage_SH4,Citrobacter_phage_phiCFP-1,Cronobacter_phage_Dev2,Cronobacter_phage_GW1,Delftia_phage_IME-DE1,Dickeya_phage_Dagda,Dickeya_phage_Katbat,Dickeya_phage_Luksen,Dickeya_phage_Mysterion,Dickeya_phage_Ninurta,Dickeya_phage_vB_DsoP_JA10,Enterobacter_phage_E-2,Enterobacter_…
VC_150_0	5	1987.7	1117.71	0.640077	1.9693e-07	0	8.7178	10	10	1	6.15618	0	0	0	Brevibacillus_phage_Abouo,Brevibacillus_phage_Davies,Brevibacillus_phage_Jimmer1,Brevibacillus_phage_Jimmer2,Brevibacillus_phage_Osiris
VC_152_0	1	0	660.018	0	1	0	0	1	1	1	0	0	0	0	Enterococcus_phage_EFC-1
VC_156_0	1	0	1555.59	0	1	0	0	1	1	1	0	0	0	0	Brochothrix_phage_NF5
VC_156_1	1	0	2723.91	0	1	0	0	1	1	1	0	0	0	0	Staphylococcus_phage_phiSP44-1
VC_157_0	8	2811.33	4400.59	0.389817	1.35057e-18	2.64575	6.85565	28	28	1	5.3762	0	0	0	Streptococcus_phage_20617,Streptococcus_phage_2972,Streptococcus_phage_858,Streptococcus_phage_ALQ13.2,Streptococcus_phage_TP-778L,Streptococcus_phage_TP-J34,Streptococcus_virus_O1205,Streptococcus_virus_Sfi11
VC_158_0	10	3898.35	2223.2	0.636824	6.59799e-28	3	7.74597	45	45	1	6.00996	0	0	0	Streptococcus_phage_DCC1738,Streptococcus_phage_IC1,Streptococcus_phage_K13,Streptococcus_phage_phiARI0004,Streptococcus_phage_phiARI0031,Streptococcus_phage_phiARI0131-1,Streptococcus_phage_phiARI0460-1,Streptococcus_phage_phiARI0462,Streptococcus_phage_phiARI0468-1,Streptococcus_phage_phiARI0468-2
VC_15_0	36	41977.6	50112	0.455834	0	0	8.42615	630	630	1	6.47843	0	0	0	Citrobacter_phage_vB_CroP_CrRp3,Erwinia_phage_Era103,Erwinia_phage_phiEa100,Erwinia_phage_vB_EamP-S2,Escherichia_phage_ECBP5,Escherichia_phage_K1E,Escherichia_phage_LL11,Escherichia_phage_UAB_Phi78,Escherichia_phage_vB_EcoP_ACG-C91,Escherichia_phage_vB_EcoP_B,Escherichia_phage_vB_EcoP_C,Escherichia_phage_vB_EcoP_K,Escherichia_virus_AAPEc6,Escherichia_virus_K1-5,Escherichia_virus_VEc3,Escherichia_…
VC_160_0	2	229.199	333.23	0.407516	0.103899	0	0	1	1	1	0	0	0	0	Clostridium_phage_phiCT19406A,Clostridium_phage_phiCTC2A
VC_161_0	10	8934.13	3018.61	0.747454	1.18077e-20	1	6.78233	45	45	1	3.90323	0	0	0	Arthrobacter_phage_Abba,Arthrobacter_phage_BarretLemon,Arthrobacter_phage_Beans,Arthrobacter_phage_Brent,Arthrobacter_phage_Jawnski,Arthrobacter_phage_Martha,Arthrobacter_phage_Piccoletto,Arthrobacter_phage_Shade,Arthrobacter_phage_Sonny,Arthrobacter_phage_Zartrosa
VC_162_0	6	4008.31	2601.08	0.606457	1.33231e-09	2.82843	5.91608	15	15	1	4.63781	0	0	0	Arthrobacter_phage_Colucci,Arthrobacter_phage_DrYang,Arthrobacter_phage_KBurrousTX,Arthrobacter_phage_Lymara,Arthrobacter_phage_PrincessTrina,Arthrobacter_phage_vB_ArtM-ArV1
VC_163_0	2	129.536	35.3781	0.785476	0.15379	6.32456	6.32456	1	1	1	6.32456	0	0	0	Arthrobacter_phage_Mufasa8,Arthrobacter_phage_Sonali
VC_164_0	2	12.0986	156.42	0.0717937	0.0943596	8.06226	8.06226	1	1	1	8.06226	0	0	0	Arthrobacter_phage_TripleJ,Brevibacterium_phage_LuckyBarnes
VC_165_0	7	2112.34	402.968	0.839794	1.33542e-10	2.23607	7.14143	21	21	1	5.53583	0	0	0	Streptomyces_phage_Austintatious,Streptomyces_phage_Darolandstone,Streptomyces_phage_Ididsumtinwong,Streptomyces_phage_PapayaSalad,Streptomyces_phage_Picard,Streptomyces_phage_Raleigh,Streptomyces_phage_SV1
VC_166_0	6	2156.38	1875.61	0.534819	7.35598e-11	2	7.2111	15	15	1	5.47367	0	0	0	Arthrobacter_phage_Abidatro,Arthrobacter_phage_Andrew,Arthrobacter_phage_Coral,Arthrobacter_phage_Galaxy,Arthrobacter_phage_Kepler,Arthrobacter_phage_Kuleana
VC_167_0	22	38944.7	4567.15	0.895037	4.55907e-112	0	4.79583	231	231	1	3.3168	0	0	0	Arthrobacter_phage_Bennie,Arthrobacter_phage_BigMack,Arthrobacter_phage_DrRobert,Arthrobacter_phage_Gisselle,Arthrobacter_phage_Glenn,Arthrobacter_phage_GreenHearts,Arthrobacter_phage_Greenhouse,Arthrobacter_phage_HunterDalle,Arthrobacter_phage_Huntingdon,Arthrobacter_phage_Joann,Arthrobacter_phage_Kittykat,Arthrobacter_phage_Korra,Arthrobacter_phage_Litotes,Arthrobacter_phage_MamaPearl,Arthrobac…
VC_168_0	2	8.87662	157.856	0.0532385	0.094349	8.3666	8.3666	1	1	1	8.3666	0	0	0	Arthrobacter_phage_Maja,Arthrobacter_phage_vB_ArS-ArV2
VC_169_0	3	345.922	556.798	0.3832	0.00310322	2	5.47723	3	3	1	4.25624	0	0	0	Corynebacterium_phage_BFK20,Corynebacterium_phage_phi673,Corynebacterium_phage_phi674
VC_16_0	20	9338.89	37050.6	0.201315	3.87244e-118	2.23607	8.42615	190	190	1	6.9409	0	0	0	Cyanophage_9515-10a,Cyanophage_KBS-P-1A,Cyanophage_NATL1A-7,Cyanophage_NATL2A-133,Cyanophage_P-SSP2,Cyanophage_SS120-1,Prochlorococcus_phage_P-GSP1,Prochlorococcus_phage_P-SSP10,Prochlorococcus_phage_P-SSP3,Synechococcus_T7-like_phage_S-TIP37,Synechococcus_phage_P60,Synechococcus_phage_S-B28,Synechococcus_phage_S-CBP1,Synechococcus_phage_S-CBP2,Synechococcus_phage_S-CBP3,Synechococcus_phage_S-CBP…
VC_170_0	7	3181.07	1702.67	0.65136	9.84225e-15	0	6.48074	21	21	1	5.64364	0	0	0	Gordonia_phage_Catfish,Gordonia_phage_Dardanus,Gordonia_phage_Gsput1,Gordonia_phage_Schmidt,Gordonia_phage_Splinter,Gordonia_phage_TZGordon,Gordonia_phage_Vendetta
VC_171_0	3	359.676	1080.33	0.249775	0.00295774	3.60555	6.55744	3	3	1	5.49585	0	0	0	Gordonia_phage_Gustav,Gordonia_phage_Mahdia,Gordonia_phage_Trine
VC_172_0	3	458.388	1223.74	0.272504	0.00312565	0	4.24264	3	3	1	2.82843	0	0	0	Microbacterium_phage_Armstrong,Microbacterium_phage_Dismas,Microbacterium_phage_Eden
VC_173_0	2	155.436	1006.39	0.133787	0.0883591	3.4641	3.4641	1	1	1	3.4641	0	0	0	Propionibacterium_phage_Anatole,Propionibacterium_phage_B3
VC_176_0	2	136.054	0	1	1	2.64575	2.64575	1	1	1	2.64575	0	0	0	Arthrobacter_phage_Adat,Arthrobacter_phage_Jasmine
VC_177_0	2	188.121	78.0479	0.706774	0.222222	2	2	1	1	1	2	0	0	0	Arthrobacter_phage_Amigo,Arthrobacter_phage_Molivia
VC_178_0	3	96.1876	71.3641	0.574077	0.0166667	5.38516	6.08276	3	3	1	5.70826	0	0	0	Clavibacter_phage_CMP1,Clavibacter_phage_CN1A,Microbacterium_phage_vB_MoxS-ISF9
VC_179_0	4	478.981	2301.48	0.172267	2.45582e-05	4.89898	7.34847	6	6	1	6.33138	0	0	0	Arthrobacter_phage_DrManhattan,Arthrobacter_phage_Liebe,Arthrobacter_phage_Yang,Microbacterium_phage_Zeta1847
VC_17_0	20	7388.85	36313.9	0.169071	6.79934e-116	2.23607	7.68115	190	190	1	6.27576	0	0	0	Aquamicrobium_phage_P14,Burkholderia_phage_Bp-AMP1,Burkholderia_phage_JG068,Caulobacter_phage_Lullwater,Caulobacter_phage_Percy,Curvibacter_phage_P26059B,Escherichia_phage_PGT2,Escherichia_phage_phiKT,Pseudomonas_phage_Andromeda,Pseudomonas_phage_Bf7,Pseudomonas_phage_PollyC,Pseudomonas_phage_VSW-3,Ralstonia_phage_Anchaing,Ralstonia_phage_RS-PI-1,Ralstonia_phage_RS-PII-1,Ralstonia_phage_RSB1,Rals…
VC_180_0	5	1563.65	150.658	0.912118	6.6605e-07	3	5.83095	10	10	1	4.74197	0	0	0	Arthrobacter_phage_Bridgette,Arthrobacter_phage_Constance,Arthrobacter_phage_Eileen,Arthrobacter_phage_Judy,Arthrobacter_phage_Peas
VC_181_0	2	81.2202	608.016	0.117841	0.102217	4.69042	4.69042	1	1	1	4.69042	0	0	0	Streptomyces_phage_AbbeyMikolon,Streptomyces_phage_Rowa
VC_182_0	5	2131.61	35420.1	0.0567645	4.92497e-08	2.44949	8.3666	10	10	1	5.25211	0	0	0	Mycobacterium_phage_Aminay,Mycobacterium_phage_Cheetobro,Mycobacterium_phage_Eponine,Mycobacterium_phage_Patt,Mycobacterium_phage_Taquito
VC_182_1	49	223568	132957	0.627075	0	0	9.69536	1176	1129	0.960034	6.81905	0	0	0	Mycobacterium_Phage_Niklas,Mycobacterium_phage_Adephagia,Mycobacterium_phage_Adonis,Mycobacterium_phage_AlishaPH,Mycobacterium_phage_Amelie,Mycobacterium_phage_Amgine,Mycobacterium_phage_Amohnition,Mycobacterium_phage_Anaya,Mycobacterium_phage_Angelica,Mycobacterium_phage_Apocalypse,Mycobacterium_phage_BarrelRoll,Mycobacterium_phage_Beezoo,Mycobacterium_phage_Bella96,Mycobacterium_phage_Bryler,My…
VC_185_0	1	0	1105.2	0	1	0	0	1	1	1	0	0	0	0	Faecalibacterium_phage_FP_oengus
VC_186_0	12	12433.7	7210.65	0.63294	3.09543e-33	2.44949	9.05539	66	65	0.984848	6.00746	0	0	0	Gordonia_phage_Avazak,Gordonia_phage_Chikenjars,Gordonia_phage_Crocheter,Gordonia_phage_Duffington,Gordonia_phage_Kenosha,Gordonia_phage_OhMyWard,Gordonia_phage_Rickmore,Gordonia_phage_Secretariat,Gordonia_phage_Tanis,Gordonia_phage_Untouchable,Rhodococcus_phage_ReqiPepy6,Rhodococcus_phage_ReqiPoco6
VC_188_0	4	1474.15	2293.49	0.391266	4.44461e-05	1.73205	2.23607	6	6	1	1.90537	0	0	0	Lactococcus_phage_P078,Lactococcus_phage_P092,Lactococcus_phage_P118,Lactococcus_phage_P162
VC_189_0	2	250.797	2085.09	0.107367	0.0869256	0	0	1	1	1	0	0	0	0	Gordonia_phage_Attis,Gordonia_phage_SoilAssassin
VC_189_1	5	1271	3291.43	0.278579	7.30296e-08	4.58258	9.27362	10	9	0.9	7.41037	0	0	0	Gordonia_phage_BaxterFox,Gordonia_phage_Kita,Gordonia_phage_Nymphadora,Gordonia_phage_Yeezy,Gordonia_phage_Zirinka
VC_18_0	41	63006.8	82862.8	0.431939	0	2.23607	8.3666	820	820	1	6.22821	0	0	0	Dickeya_phage_BF25/12,Enterobacter_phage_phiKDA1,Escherichia_phage_Minorna,Klebsiella_phage_AltoGao,Klebsiella_phage_F19,Klebsiella_phage_KP-Rio/2015,Klebsiella_phage_KP34,Klebsiella_phage_KPV811,Klebsiella_phage_Kp2,Klebsiella_phage_KpV41,Klebsiella_phage_KpV475,Klebsiella_phage_KpV71,Klebsiella_phage_NTUH-K2044-K1-1,Klebsiella_phage_myPSH1235,Klebsiella_phage_phiBO1E,Klebsiella_phage_phiKpS2,Kl…
VC_190_0	4	258.667	55.9079	0.822275	0.00952381	2	4	6	6	1	3.49284	0	0	0	Gordonia_phage_GMA5,Gordonia_phage_GRU3,Gordonia_phage_McGonagall,Rhodococcus_phage_RRH1
VC_191_0	106	1.10288e+06	984280	0.528412	0	0	7.74597	5565	5565	1	5.87484	0	0	0	Mycobacterium_phage_AFIS,Mycobacterium_phage_Abrogate,Mycobacterium_phage_Acme,Mycobacterium_phage_Adahisdi,Mycobacterium_phage_Aeneas,Mycobacterium_phage_Ajay,Mycobacterium_phage_Alsfro,Mycobacterium_phage_Alvin,Mycobacterium_phage_Anglerfish,Mycobacterium_phage_Arlo,Mycobacterium_phage_Atkinbua,Mycobacterium_phage_BK1,Mycobacterium_phage_BaconJack,Mycobacterium_phage_Barriga,Mycobacterium_phage…
VC_192_0	13	10870.1	6344.13	0.631461	1.3097e-48	4.47214	8.544	78	78	1	7.19966	0	0	0	Gordonia_phage_Blueberry,Gordonia_phage_CaptainKirk2,Gordonia_phage_CarolAnn,Gordonia_phage_Fairfaxidum,Gordonia_phage_Frokostdame,Gordonia_phage_Guacamole,Gordonia_phage_JuJu,Gordonia_phage_Obliviate,Gordonia_phage_Petra,Gordonia_phage_Toast,Gordonia_phage_UmaThurman,Gordonia_phage_Walrus,Gordonia_phage_William
VC_193_0	20	35616.6	372822	0.0872019	5.87109e-122	1.41421	8.60233	190	190	1	6.07224	0	0	0	Mycobacterium_phage_Archetta,Mycobacterium_phage_Astro,Mycobacterium_phage_Bluefalcon,Mycobacterium_phage_Chadwick,Mycobacterium_phage_Conspiracy,Mycobacterium_phage_Cuco,Mycobacterium_phage_Fredward,Mycobacterium_phage_George,Mycobacterium_phage_Jovo,Mycobacterium_phage_LittleCherry,Mycobacterium_phage_MyraDee,Mycobacterium_phage_Naca,Mycobacterium_phage_Saintus,Mycobacterium_phage_Scorpia,Mycob…
VC_193_1	50	189013	865285	0.179278	0	1	9.32738	1225	1206	0.98449	6.9511	0	0	0	Mycobacterium_phage_Anubis,Mycobacterium_phage_BTCU-1,Mycobacterium_phage_BabyRay,Mycobacterium_phage_BellusTerra,Mycobacterium_phage_Bxz2,Mycobacterium_phage_Camperdownii,Mycobacterium_phage_Cerulean,Mycobacterium_phage_Cindaradix,Mycobacterium_phage_Cintron,Mycobacterium_phage_DroogsArmy,Mycobacterium_phage_Goose,Mycobacterium_phage_HINdeR,Mycobacterium_phage_HelDan,Mycobacterium_phage_ICleared…
VC_193_2	66	346751	965022	0.264338	0	1	9.59166	2145	1989	0.927273	7.69826	0	0	0	Mycobacterium_phage_20ES,Mycobacterium_phage_40AC,Mycobacterium_phage_Adzzy,Mycobacterium_phage_Alma,Mycobacterium_phage_AnnaL29,Mycobacterium_phage_Anselm,Mycobacterium_phage_Anthony,Mycobacterium_phage_ArcherNM,Mycobacterium_phage_Artemis2UCLA,Mycobacterium_phage_Bactobuster,Mycobacterium_phage_Benvolio,Mycobacterium_phage_Blinn1,Mycobacterium_phage_Blue7,Mycobacterium_phage_Bugsy,Mycobacterium…
VC_194_0	2	300	3474.36	0.0794837	0.0854362	1.73205	1.73205	1	1	1	1.73205	0	0	0	Mycobacterium_phage_Bongo,Mycobacterium_phage_PegLeg
VC_194_1	2	300	3859.82	0.0721185	0.0848191	4.69042	4.69042	1	1	1	4.69042	0	0	0	Mycobacterium_phage_MrMagoo,Mycobacterium_phage_Rey
VC_196_0	35	93776.8	33758	0.735303	0	1	7.74597	595	595	1	5.99582	0	0	0	Streptomyces_phage_Aaronocolus,Streptomyces_phage_Alsaber,Streptomyces_phage_Alvy,Streptomyces_phage_Amela,Streptomyces_phage_Amethyst,Streptomyces_phage_Caelum,Streptomyces_phage_Caliburn,Streptomyces_phage_Celia,Streptomyces_phage_Danzina,Streptomyces_phage_Daudau,Streptomyces_phage_Diane,Streptomyces_phage_Goby,Streptomyces_phage_Hank144,Streptomyces_phage_Hydra,Streptomyces_phage_Issmi,Strept…
VC_197_0	5	1378.8	820.861	0.626825	1.44662e-07	2	3.87298	10	10	1	3.26782	0	0	0	Streptomyces_phage_Lilbooboo,Streptomyces_phage_TG1,Streptomyces_phage_Vash,Streptomyces_virus_phiBT1,Streptomyces_virus_phiC31
VC_198_0	2	295.377	0	1	1	2.44949	2.44949	1	1	1	2.44949	0	0	0	Arthrobacter_phage_KellEzio,Arthrobacter_phage_Kitkat
VC_199_0	4	1690.42	11.9708	0.992968	0.0136325	2	3.16228	6	6	1	2.5181	0	0	0	Arthrobacter_phage_Laroye,Arthrobacter_phage_LiSara,Arthrobacter_phage_Salgado,Arthrobacter_phage_Wheelbite
VC_19_0	6	986.266	1087.9	0.4755	2.41572e-10	4.12311	7.81025	15	15	1	6.26713	0	0	0	CRP-4,CRP-5,Celeribacter_phage_P12053L,Lentibacter_virus_ICBM1,Lentibacter_virus_vB_LenP_ICBM2,Roseobacter_phage_SIO1
VC_200_0	3	48.7216	968.667	0.0478889	0.00315207	6.32456	8.7178	3	3	1	7.68078	0	0	0	Corynebacterium_phage_Juicebox,Corynebacterium_phage_Poushou,Gordonia_phage_GMA4
VC_201_0	3	80.1494	95.5838	0.456086	0.0318062	6.7082	8	3	3	1	7.41935	0	0	0	Clostridium_phage_phi8074-B1,Clostridium_phage_phiCTP1,Streptococcus_phage_Dp-1
VC_202_0	3	298.74	3240.17	0.0844158	0.00288581	5.19615	8.06226	3	3	1	7.08614	0	0	0	Gordonia_phage_BetterKatz,Gordonia_phage_DumpsterDude,Gordonia_phage_Ruthy
VC_203_0	6	3459.97	861.745	0.800601	1.2025e-08	2.23607	6.85565	15	15	1	5.05685	0	0	0	Microbacterium_phage_Fireman,Microbacterium_phage_KaiHaiDragon,Microbacterium_phage_Metamorphoo,Microbacterium_phage_Paschalis,Microbacterium_phage_Quhwah,Microbacterium_phage_RobsFeet
VC_204_0	2	17.8898	46.9906	0.275735	0.122885	8.30662	8.30662	1	1	1	8.30662	0	0	0	Bacillus_phage_PM1,Geobacillus_phage_TP-84
VC_205_0	6	2550.63	4814.1	0.34633	3.5103e-11	6.48074	8.544	15	15	1	7.60477	0	0	0	Gordonia_phage_Asapag,Gordonia_phage_BENtherdunthat,Gordonia_phage_Getalong,Gordonia_phage_Horus,Gordonia_phage_Kenna,Gordonia_phage_Phistory
VC_205_1	1	0	1516.53	0	1	0	0	1	1	1	0	0	0	0	Gordonia_phage_Apricot
VC_207_0	2	300	2634.48	0.102233	0.0851757	3.74166	3.74166	1	1	1	3.74166	0	0	0	Gordonia_phage_Neville,Gordonia_phage_Trax
VC_207_1	2	292.25	2396.64	0.108688	0.0857858	5.09902	5.09902	1	1	1	5.09902	0	0	0	Gordonia_phage_Octobien14,Gordonia_phage_Syleon
VC_208_0	2	44.6381	908.81	0.0468175	0.0881299	8.06226	8.06226	1	1	1	8.06226	0	0	0	Rhodococcus_phage_REQ2,Rhodococcus_phage_Whack
VC_209_0	4	185.706	455.654	0.28955	0.000148157	7.07107	7.81025	6	6	1	7.50014	0	0	0	Faecalibacterium_phage_FP_Epona,Faecalibacterium_phage_FP_Lagaffe,Faecalibacterium_phage_FP_Taranis,Faecalibacterium_phage_FP_Toutatis
VC_20_0	3	52.915	355.651	0.129514	0.0567982	7.2111	7.54983	3	3	1	7.34702	0	0	0	Bordetella_phage_BPP-1,Pseudomonas_phage_AF,Xanthomonas_citri_phage_CP2
VC_210_0	2	47.3604	46.0838	0.506831	0.181818	7.07107	7.07107	1	1	1	7.07107	0	0	0	Rhizobium_phage_RR1-A,Rhizobium_phage_vB_RleM_PPF1
VC_211_0	5	776.225	4624.38	0.143729	6.9148e-08	3.74166	7.54983	10	10	1	5.94875	0	0	0	Halomonas_phage_phiHAP-1,Vibrio_phage_VHML,Vibrio_phage_VP585,Vibrio_phage_VP882,Vibrio_phage_vB_VpaM_MAR
VC_212_0	2	187.921	607.921	0.236128	0.0919387	0	0	1	1	1	0	0	0	0	Rhodobacter_phage_RC1,Rhodovulum_phage_RS1
VC_213_0	2	162.814	61.8106	0.724827	0.333333	5.19615	5.19615	1	1	1	5.19615	0	0	0	Bacteroides_phage_DAC15,Bacteroides_phage_crAss001
VC_214_0	2	13.8608	36.2476	0.276617	0.131772	8.12404	8.12404	1	1	1	8.12404	0	0	0	Brucella_phage_BiPBO1,Rhizobium_phage_16-3
VC_215_0	14	27300	100991	0.212797	5.90259e-58	3.60555	9.43398	91	82	0.901099	6.58496	0	0	0	Bacillus_phage_BPS13,Bacillus_phage_Belinda,Bacillus_phage_DIGNKC,Bacillus_phage_DirtyBetty,Bacillus_phage_Eyuki,Bacillus_phage_Kida,Bacillus_phage_Megatron,Bacillus_phage_Nemo,Bacillus_phage_Nigalana,Bacillus_phage_NotTheCreek,Bacillus_phage_SageFayge,Bacillus_phage_SalinJah,Bacillus_phage_W.Ph.,Bacillus_phage_Zuko
VC_215_1	1	0	11401.3	0	1	0	0	1	1	1	0	0	0	0	Bacillus_phage_Mater
VC_215_10	2	300	20934.5	0.014128	0.0908353	8.06226	8.06226	1	1	1	8.06226	0	0	0	Bacillus_phage_Grass,Bacillus_phage_phiNIT1
VC_215_11	2	300	21613.5	0.0136902	0.0908047	8.544	8.544	1	1	1	8.544	0	0	0	Bacillus_phage_BSP38,Bacillus_phage_vB_BsuM-Goe3
VC_215_12	2	175.658	22041.3	0.00790648	0.101712	9	9	1	0	0	9	0	0	0	Bacillus_phage_SIOphi,Bacillus_phage_Shbh1
VC_215_13	1	0	8197.85	0	1	0	0	1	1	1	0	0	0	0	Brochothrix_phage_A9
VC_215_14	2	300	21606.5	0.0136946	0.0856978	8.7178	8.7178	1	1	1	8.7178	0	0	0	Bacillus_phage_Eldridge,Bacillus_phage_Moonbeam
VC_215_2	1	0	11376.8	0	1	0	0	1	1	1	0	0	0	0	Bacillus_phage_vB_BmeM-Goe8
VC_215_3	2	300	22443	0.0131909	0.0858071	5.74456	5.74456	1	1	1	5.74456	0	0	0	Bacillus_phage_Bastille,Bacillus_phage_CAM003
VC_215_4	4	1800	42647.4	0.0404973	4.05635e-05	6.85565	7.74597	6	6	1	7.07609	0	0	0	Bacillus_phage_AvesoBmore,Bacillus_phage_BigBertha,Bacillus_phage_Phrodo,Bacillus_phage_Troll
VC_215_5	2	300	22120.6	0.0133806	0.0993516	3.60555	3.60555	1	1	1	3.60555	0	0	0	Bacillus_phage_B4,Bacillus_phage_B5S
VC_215_6	1	0	11533.5	0	1	0	0	1	1	1	0	0	0	0	Bacillus_phage_Spock
VC_215_7	3	900	32885.2	0.0266389	0.00287038	3.16228	6.7082	3	3	1	5.42454	0	0	0	Bacillus_phage_BCP78,Bacillus_phage_BCU4,Bacillus_phage_TsarBomba
VC_215_8	6	4500	62445.4	0.0672189	3.23192e-11	6.78233	9.89949	15	9	0.6	8.4299	0	0	0	Bacillus_phage_BCP8-2,Bacillus_phage_Bcp1,Bacillus_phage_Deep_Blue,Bacillus_phage_JBP901,Bacillus_phage_vB_BceM_Bc431v3,Bacillus_virus_BM15
VC_215_9	4	1800	39641.1	0.0434352	2.53943e-05	0	9.05539	6	4	0.666667	6.6955	0	0	0	Bacillus_phage_Bobb,Bacillus_phage_Bp8p-C,Bacillus_phage_Bp8p-T,Bacillus_phage_phiAGATE
VC_216_0	2	60.4328	380.533	0.137046	0.0911093	5.19615	5.19615	1	1	1	5.19615	0	0	0	Lactobacillus_phage_LL-H,Lactobacillus_phage_phiJB
VC_217_0	2	130.983	600.601	0.17904	0.0906206	2.23607	2.23607	1	1	1	2.23607	0	0	0	Bacillus_phage_Carmen17,Bacillus_phage_PBC1
VC_218_0	3	444.242	1577.09	0.219777	0.00309923	2.44949	3.31662	3	3	1	2.92204	0	0	0	Bacillus_phage_Fah,Bacillus_phage_Gamma,Bacillus_phage_WBeta
VC_219_0	2	138.956	236.309	0.370287	0.0924988	2.44949	2.44949	1	1	1	2.44949	0	0	0	Bacillus_phage_TP21-L,Bacillus_phage_vB_BtS_BMBtp2
VC_220_0	3	328.763	2226.01	0.128686	0.00299495	3.60555	5.83095	3	3	1	4.81217	0	0	0	Bacillus_phage_BtCS33,Bacillus_phage_phIS3501,Bacillus_phage_phiCM3
VC_221_0	2	94.0737	141.771	0.398879	0.101066	5.74456	5.74456	1	1	1	5.74456	0	0	0	Bacillus_phage_vB_BtS_B83,Bacillus_phage_vB_BtS_BMBtp14
VC_222_0	3	84.3787	853.052	0.0900106	0.00462625	6.245	7.48331	3	3	1	6.81217	0	0	0	Clostridium_phage_PhiS63,Clostridium_phage_phi3626,Clostridium_phage_phiSM101
VC_223_0	5	2021.57	38.3603	0.981378	1.00163e-05	2.44949	6.245	10	10	1	4.92051	0	0	0	Paenibacillus_phage_C7Cdelta,Paenibacillus_phage_Halcyone,Paenibacillus_phage_Scottie,Paenibacillus_phage_Tripp,Paenibacillus_phage_Unity
VC_224_0	2	300	138.571	0.68404	0.666667	1.73205	1.73205	1	1	1	1.73205	0	0	0	Bacillus_phage_AR9,Bacillus_phage_PBS1
VC_225_0	8	5845.35	0	1	1	0	4.47214	28	28	1	3.52193	0	0	0	Bacillus_phage_Andromeda,Bacillus_phage_Blastoid,Bacillus_phage_Curly,Bacillus_phage_Eoghan,Bacillus_phage_Finn,Bacillus_phage_Glittering,Bacillus_phage_Riggi,Bacillus_phage_Taylor
VC_229_0	1	0	147.263	0	1	0	0	1	1	1	0	0	0	0	Bacillus_phage_SPBc2
VC_229_1	1	0	382.926	0	1	0	0	1	1	1	0	0	0	0	Staphylococcus_phage_SPbeta-like
VC_229_2	1	0	145.798	0	1	0	0	1	1	1	0	0	0	0	Clostridium_phage_c-st
VC_229_3	1	0	298.967	0	1	0	0	1	1	1	0	0	0	0	Clostridium_phage_phiCD211
VC_229_4	1	0	854.435	0	1	0	0	1	1	1	0	0	0	0	Bacillus_phage_vB_BanS-Tsamsa
VC_229_5	1	0	537.947	0	1	0	0	1	1	1	0	0	0	0	Brevibacillus_phage_Sundance
VC_230_0	2	9.35509	1283.17	0.00723785	0.218429	8.77496	8.77496	1	1	1	8.77496	0	0	0	Bordetella_phage_vB_BbrM_PHB04,Leptospira_phage_LE1
VC_231_0	2	300	13300.2	0.0220584	0.0857343	3.4641	3.4641	1	1	1	3.4641	0	0	0	Lactobacillus_phage_521B,Lactobacillus_phage_SAC12B
VC_231_1	4	1800	20078.9	0.0822709	2.53006e-05	5.2915	6.245	6	6	1	5.70653	0	0	0	Lactobacillus_phage_Bacchae,Lactobacillus_phage_Bromius,Lactobacillus_phage_Iacchus,Lactobacillus_phage_Semele
VC_231_2	2	82.5539	11191.2	0.00732263	0.113909	8.42615	8.42615	1	1	1	8.42615	0	0	0	Lactobacillus_phage_3-521,Lactobacillus_phage_LfeInf
VC_231_3	3	518.945	17066.7	0.0295096	0.0046499	7.87401	8.88819	3	3	1	8.39612	0	0	0	Lactobacillus_phage_LP65,Lactobacillus_phage_Lpa804,Lactobacillus_phage_LpeD
VC_236_0	2	3.64094	71.6227	0.0483758	0.633709	6.40312	6.40312	1	1	1	6.40312	0	0	0	Eggerthella_phage_PMBT5,Faecalibacterium_phage_FP_Lugh
VC_237_0	4	419.375	4181.52	0.0911506	0.000135698	7.34847	9.11043	6	5	0.833333	8.37244	0	0	0	Paenibacillus_phage_Dragolir,Paenibacillus_phage_Harrison,Paenibacillus_phage_Vegas,Paenibacillus_phage_Wanderer
VC_238_0	5	795.348	1653.86	0.324737	1.10901e-07	3.31662	7.54983	10	10	1	6.13388	0	0	0	Streptococcus_phage_A25,Streptococcus_phage_MM1,Streptococcus_phage_phiARI0468-4,Streptococcus_phage_phiBHN167,Streptococcus_phage_phiNJ2
VC_239_0	1	0	21.8528	0	1	0	0	1	1	1	0	0	0	0	Bacillus_phage_BCD7
VC_239_1	1	0	90.0683	0	1	0	0	1	1	1	0	0	0	0	Streptomyces_phage_BRock
VC_23_0	8	2056.1	2693.23	0.432924	9.31324e-18	5.19615	9.21954	28	22	0.785714	8.31215	0	0	0	CRP-603,CRP-207,CRP-345,CRP-13,CRP-1,CRP-2,CRP-9,Puniceispirillum_phage_HMO-2011
VC_240_0	2	128.771	1318.44	0.0889783	0.0923722	6.7082	6.7082	1	1	1	6.7082	0	0	0	Clostridium_phage_phiCDHM19,Clostridium_phage_phi_CD119
VC_240_1	5	1283.97	2200.89	0.368442	1.6916e-07	5.83095	7.74597	10	10	1	6.96356	0	0	0	Clostridium_phage_CDKM15,Clostridium_phage_CDKM9,Clostridium_phage_phiCD505,Clostridium_phage_phiMMP02,Clostridium_virus_phiCD27
VC_240_2	4	862.315	2606.35	0.248602	3.31352e-05	5	8.3666	6	6	1	7.12713	0	0	0	Clostridium_phage_CDMH1,Clostridium_phage_phiMMP01,Clostridium_phage_phiMMP03,Clostridium_virus_phiC2
VC_241_0	2	23.068	330.669	0.0652122	0.230001	6.55744	6.55744	1	1	1	6.55744	0	0	0	Bacillus_phage_BalMu-1,Faecalibacterium_phage_FP_Mushu
VC_242_0	6	1920.41	1340.12	0.588987	2.68701e-10	2.44949	4.89898	15	15	1	3.68098	0	0	0	Clostridium_phage_phiCD481-1,Clostridium_phage_phiCD506,Clostridium_phage_phiCDHM11,Clostridium_phage_phiCDHM13,Clostridium_phage_phiCDHM14,Clostridium_phage_phiMMP04
VC_243_0	13	8250.9	23215.9	0.262209	9.21927e-51	4.3589	8.30662	78	78	1	6.62547	0	0	0	Enterobacteria_phage_HK140,Enterobacteria_phage_mEp235,Escherichia_phage_ECP1,Escherichia_phage_HK106,Escherichia_phage_HK446,Escherichia_phage_HK542,Escherichia_phage_HK544,Escherichia_phage_HK633,Escherichia_phage_HK75,Escherichia_phage_HK97,Escherichia_phage_mEp234,Escherichia_phage_mEpX1,Escherichia_phage_mEpX2
VC_243_1	2	103.872	4437.01	0.0228748	0.0851946	8.06226	8.06226	1	1	1	8.06226	0	0	0	Enterobacteria_phage_ES18,Salmonella_phage_vB_SosS_Oslo
VC_245_0	5	206.283	1164.85	0.150447	0.00292097	2.82843	7.48331	10	10	1	6.38746	0	0	0	Bacteriophage_APSE-2,Hamiltonella_phage_APSE-1,Rhodoferax_phage_P26218,Sodalis_phage_phiSG1,Xylella_phage_Xfas53
VC_246_0	6	1967.4	1053.18	0.651333	7.06655e-11	2	5.38516	15	15	1	4.59633	0	0	0	Corynebacterium_phage_Adelaide,Corynebacterium_phage_Dina,Corynebacterium_phage_Lederberg,Corynebacterium_phage_SamW,Corynebacterium_phage_StAB,Corynebacterium_phage_Stiles
VC_247_0	2	120.913	151.02	0.444641	0.109191	2.23607	2.23607	1	1	1	2.23607	0	0	0	Bacteroides_phage_B124-14,Bacteroides_phage_B40-8
VC_249_0	2	71.7416	117.644	0.378812	0.131772	3.74166	3.74166	1	1	1	3.74166	0	0	0	Listeria_phage_P35,Listeria_phage_P40
VC_250_0	5	840.475	2853.86	0.227504	6.38804e-08	4.12311	8.12404	10	10	1	6.73711	0	0	0	Listeria_phage_B025,Listeria_phage_LP-030-2,Listeria_phage_LP-101,Listeria_phage_LP-HM00113468,Listeria_phage_PSA
VC_251_0	4	1688.36	41.6165	0.975944	7.37137e-05	3.31662	4.89898	6	6	1	4.28619	0	0	0	Bacillus_phage_Slash,Bacillus_phage_Stahl,Bacillus_phage_Staley,Bacillus_phage_Stills
VC_252_0	7	6300	1034.02	0.85901	1.71508e-11	5.91608	8.42615	21	21	1	7.40909	0	0	0	Lactococcus_phage_949,Lactococcus_phage_AM1,Lactococcus_phage_AM4,Lactococcus_phage_LW81,Lactococcus_phage_P1048,Lactococcus_phage_WRP3,Lactococcus_phage_phiL47
VC_253_0	4	823.096	90.929	0.900518	9.97366e-05	3.4641	3.87298	6	6	1	3.73669	0	0	0	Clostridium_phage_phiCP13O,Clostridium_phage_phiCP26F,Clostridium_phage_phiCP34O,Clostridium_phage_phiCP39-O
VC_254_0	5	304.824	883.934	0.256422	1.41579e-06	5.65685	8.94427	10	10	1	7.43384	0	0	0	Streptococcus_phage_PH10,Streptococcus_phage_SM1,Streptococcus_phage_SpSL1,Streptococcus_phage_phiARI0131-2,Streptococcus_phage_phiARI0923
VC_255_0	2	59.2457	378.035	0.135487	0.091208	5.91608	5.91608	1	1	1	5.91608	0	0	0	Lactobacillus_phage_PLE2,Lactobacillus_phage_iA2
VC_256_0	2	179.151	768.06	0.189135	0.0950315	2.82843	2.82843	1	1	1	2.82843	0	0	0	Lactobacillus_phage_Ldl1,Lactobacillus_phage_ViSo-2018a
VC_257_0	3	433.816	451.086	0.490242	0.0045017	1	2.44949	3	3	1	1.89519	0	0	0	Oenococcus_phage_phi9805,Oenococcus_phage_phiS11,Oenococcus_phage_phiS13
VC_258_0	4	531.728	588.393	0.474706	4.05776e-05	3.60555	6.55744	6	6	1	5.40236	0	0	0	Lactobacillus_phage_KC5a,Lactobacillus_phage_phiAQ113,Lactobacillus_phage_phi_jlb1,Lactobacillus_prophage_Lj771
VC_25_0	1	0	17839.1	0	1	0	0	1	1	1	0	0	0	0	Synechococcus_phage_S-RSM4
VC_25_1	1	0	19098.8	0	1	0	0	1	1	1	0	0	0	0	Synechococcus_phage_S-WAM1
VC_25_10	2	300	40740.9	0.00730979	0.103874	8.42615	8.42615	1	1	1	8.42615	0	0	0	Synechococcus_phage_S-IOM18,Synechococcus_phage_S-RIM2_R1_1999
VC_25_11	1	0	17793.4	0	1	0	0	1	1	1	0	0	0	0	Synechococcus_phage_S-WAM2
VC_25_12	1	0	20497.4	0	1	0	0	1	1	1	0	0	0	0	Synechococcus_phage_syn9
VC_25_13	1	0	16977.4	0	1	0	0	1	1	1	0	0	0	0	Synechococcus_phage_S-CAM22
VC_25_14	1	0	20275.8	0	1	0	0	1	1	1	0	0	0	0	Synechococcus_phage_S-ShM2
VC_25_15	2	300	38477.3	0.00773649	0.0947032	3.87298	3.87298	1	1	1	3.87298	0	0	0	Cyanophage_S-TIM4,Prochlorococcus_phage_P-RSM4
VC_25_16	2	300	37128.1	0.00801537	0.0888118	5.65685	5.65685	1	1	1	5.65685	0	0	0	Prochlorococcus_phage_P-SSM3,Prochlorococcus_phage_P-SSM4
VC_25_17	1	0	18500.4	0	1	0	0	1	1	1	0	0	0	0	Synechococcus_phage_metaG-MbCM1
VC_25_18	1	0	19041.9	0	1	0	0	1	1	1	0	0	0	0	Prochlorococcus_phage_P-SSM7
VC_25_19	1	0	17706.8	0	1	0	0	1	1	1	0	0	0	0	Synechococcus_phage_Bellamy
VC_25_2	1	0	16529.8	0	1	0	0	1	1	1	0	0	0	0	Synechococcus_phage_ACG-2014d
VC_25_20	1	0	17908.3	0	1	0	0	1	1	1	0	0	0	0	Synechococcus_phage_S-SM2
VC_25_21	2	300	34744.8	0.00856048	0.0840978	8.30662	8.30662	1	1	1	8.30662	0	0	0	Synechococcus_phage_S-CAM9,Synechococcus_virus_S-PRM1
VC_25_22	4	1800	61700.1	0.0283464	2.8156e-05	4.58258	8.7178	6	6	1	7.30969	0	0	0	Synechococcus_phage_ACG-2014e,Synechococcus_phage_ACG-2014i,Synechococcus_phage_ACG-2014j,Synechococcus_phage_S-CAM4
VC_25_23	1	0	16927.3	0	1	0	0	1	1	1	0	0	0	0	Synechococcus_phage_S-T4
VC_25_24	1	0	16400.6	0	1	0	0	1	1	1	0	0	0	0	Synechococcus_phage_S-SKS1
VC_25_25	3	900	45543.8	0.0193783	0.00275628	5.38516	7.2111	3	3	1	6.43482	0	0	0	Prochlorococcus_phage_MED4-213,Prochlorococcus_phage_P-HM1,Prochlorococcus_phage_P-HM2
VC_25_26	1	0	16553.4	0	1	0	0	1	1	1	0	0	0	0	Prochlorococcus_phage_P-TIM68
VC_25_27	1	0	15788.6	0	1	0	0	1	1	1	0	0	0	0	Synechococcus_phage_S-SSM7
VC_25_28	1	0	15311.2	0	1	0	0	1	1	1	0	0	0	0	Prochlorococcus_phage_P-SSM2
VC_25_29	1	0	18382.5	0	1	0	0	1	1	1	0	0	0	0	Synechococcus_phage_ACG-2014h
VC_25_3	1	0	20192.1	0	1	0	0	1	1	1	0	0	0	0	Synechococcus_phage_S-SSM4
VC_25_30	2	300	36427.4	0.00816829	0.0866267	8.30662	8.30662	1	1	1	8.30662	0	0	0	Synechococcus_phage_S-CAM1,Synechococcus_phage_S-CAM3
VC_25_31	2	300	36795.2	0.0080873	0.090192	5.74456	5.74456	1	1	1	5.74456	0	0	0	Cyanophage_S-RIM44,Prochlorococcus_phage_Syn1
VC_25_32	1	0	18232	0	1	0	0	1	1	1	0	0	0	0	Cyanophage_S-RIM32
VC_25_33	1	0	15276.4	0	1	0	0	1	1	1	0	0	0	0	Synechococcus_phage_S-PM2
VC_25_34	1	0	18698.5	0	1	0	0	1	1	1	0	0	0	0	Cyanophage_P-TIM40
VC_25_4	2	300	40831.1	0.00729376	0.100358	7.34847	7.34847	1	1	1	7.34847	0	0	0	Synechococcus_phage_S-P4,Synechococcus_phage_Syn30
VC_25_5	2	300	40105.9	0.00742466	0.103289	8.66025	8.66025	1	1	1	8.66025	0	0	0	Synechococcus_phage_S-SM1,Synechococcus_phage_S-SSM5
VC_25_6	1	0	20645.3	0	1	0	0	1	1	1	0	0	0	0	Synechococcus_phage_Syn19
VC_25_7	2	300	39073.2	0.00761939	0.0955969	7.14143	7.14143	1	1	1	7.14143	0	0	0	Synechococcus_phage_S-B64,Synechococcus_phage_S-H35
VC_25_8	3	900	60024.8	0.0147723	0.00457008	3.60555	8.12404	3	3	1	6.47025	0	0	0	Cyanophage_S-RIM50,Synechococcus_phage_S-RIM8,Synechococcus_phage_S-RIM8_A.HR1
VC_25_9	6	4427.85	103671	0.0409612	1.49109e-10	6.08276	8.94427	15	15	1	7.9074	0	0	0	Cyanophage_S-RIM12,Synechococcus_phage_ACG-2014b,Synechococcus_phage_ACG-2014c,Synechococcus_phage_ACG-2014g,Synechococcus_phage_S-CAM8,Synechococcus_phage_S-MbCM100
VC_260_0	2	113.95	93.4045	0.549543	0.1	2	2	1	1	1	2	0	0	0	Liberibacter_phage_SC1,Liberibacter_phage_SC2
VC_262_0	6	3014.39	488.806	0.860469	3.00514e-08	0	0	15	15	1	0	0	0	0	Flavobacterium_phage_Fpv10,Flavobacterium_phage_Fpv11,Flavobacterium_phage_Fpv5,Flavobacterium_phage_Fpv6,Flavobacterium_phage_Fpv7,Flavobacterium_phage_Fpv8
VC_264_0	5	964.242	484.798	0.665435	5.16556e-07	4.69042	5.65685	10	10	1	5.16723	0	0	0	Enterobacter_phage_Tyrion,Escherichia_phage_TL-2011b,Escherichia_phage_phiV10,Salmonella_phage_SPN1S,Salmonella_phage_epsilon15
VC_267_0	2	52.1204	680.399	0.0711523	0.089442	6.40312	6.40312	1	1	1	6.40312	0	0	0	Lactobacillus_phage_LF1,Lactobacillus_phage_phiPYB5
VC_268_0	5	723.374	2417.04	0.230343	6.21667e-08	5.09902	8.60233	10	10	1	7.30805	0	0	0	Burkholderia_phage_Bcep176,Burkholderia_phage_KS9,Burkholderia_phage_phi1026b,Burkholderia_phage_phi644-2,Burkholderia_phage_phiE125
VC_269_0	2	61.7204	543.279	0.102017	0.090787	7.14143	7.14143	1	1	1	7.14143	0	0	0	Klebsiella_phage_phiKO2,Yersinia_phage_PY54
VC_26_0	5	2306	3255.49	0.414638	1.0552e-07	3.16228	4.3589	10	10	1	3.74595	0	0	0	Pseudomonas_phage_LKO4,Pseudomonas_phage_M6,Pseudomonas_phage_MP1412,Pseudomonas_phage_PAE1,Pseudomonas_virus_Yua
VC_270_0	2	196.023	236.072	0.453657	0.0959554	1	1	1	1	1	1	0	0	0	Brucella_phage_Pr,Brucella_phage_Tb
VC_271_0	3	551.394	327.581	0.627315	0.00391991	0	4	3	3	1	2.66667	0	0	0	IMGVR_UViG_3300005588_000067|3300005588|Ga0070728_10001584,IMGVR_UViG_3300005609_000012|3300005609|Ga0070724_10000278,IMGVR_UViG_3300027980_000056|3300027980|Ga0209475_10000998
VC_272_0	5	1449.93	526.038	0.733782	2.68368e-07	2	6.40312	10	10	1	4.2517	0	0	0	IMGVR_UViG_3300010430_000483|3300010430|Ga0118733_100011279,IMGVR_UViG_3300027758_000008|3300027758|Ga0209379_10000173,IMGVR_UViG_3300027828_000094|3300027828|Ga0209692_10001928,IMGVR_UViG_3300027967_000021|3300027967|Ga0209272_10000433,IMGVR_UViG_3300027980_000087|3300027980|Ga0209475_10001478
VC_274_0	3	522.71	15.3187	0.971528	0.0238095	2.64575	5	3	3	1	4.0393	0	0	0	Sulfitobacter_phage_NYA-2014a,Sulfitobacter_phage_pCB2047-A,Sulfitobacter_phage_pCB2047-C
VC_276_0	2	66.603	78.8537	0.457889	0.122691	4.3589	4.3589	1	1	1	4.3589	0	0	0	Synechococcus_phage_S-CBS1,Synechococcus_phage_S-CBS3
VC_277_0	2	188.221	4790.26	0.0378068	0.084724	0	0	1	1	1	0	0	0	0	Edwardsiella_phage_eiAU,Edwardsiella_phage_eiAU-183
VC_278_0	4	1641.87	16559.5	0.0902059	3.23337e-05	2.23607	3.87298	6	6	1	3.30728	0	0	0	Escherichia_phage_ECML-117,Escherichia_phage_FEC19,Escherichia_phage_vB_EcoM_WFC,Escherichia_phage_vB_EcoM_WFH
VC_278_1	6	1747.66	24922.9	0.0655277	0.145121	2	9	15	13	0.866667	7.30134	0	0	0	Burkholderia_phage_BcepF1,Pseudomonas_phage_tabernarius,Serratia_phage_MTx,Serratia_phage_MyoSmar,Xanthomonas_phage_Carpasina,Xanthomonas_virus_XcP1
VC_279_0	35	158615	38470.4	0.804803	1.7089e-162	1	4.3589	595	595	1	3.02748	0	0	0	Pseudomonas_phage_BrSP1,Pseudomonas_phage_DL60,Pseudomonas_phage_DL68,Pseudomonas_phage_EPa61,Pseudomonas_phage_Epa13,Pseudomonas_phage_Epa14,Pseudomonas_phage_Epa7,Pseudomonas_phage_F8,Pseudomonas_phage_JG024,Pseudomonas_phage_KPP12,Pseudomonas_phage_LBL3,Pseudomonas_phage_LMA2,Pseudomonas_phage_NH-4,Pseudomonas_phage_PA01,Pseudomonas_phage_PA5,Pseudomonas_phage_PB1,Pseudomonas_phage_PaGU11,Pseu…
VC_280_0	10	7228.57	24216.3	0.229881	1.80091e-30	1	4.79583	45	45	1	3.79474	0	0	0	Escherichia_phage_EK99P-1,Escherichia_phage_Envy,Escherichia_phage_Gluttony,Escherichia_phage_HK578,Escherichia_phage_YD-2008.s,Escherichia_phage_slur05,Escherichia_virus_JL1,Escherichia_virus_SSL2009a,Shigella_phage_EP23,Sodalis_phage_SO1
VC_283_0	2	136.438	81.4941	0.626057	0.113949	4.69042	4.69042	1	1	1	4.69042	0	0	0	Pseudomonas_phage_F116,Pseudomonas_phage_H66
VC_284_0	8	4396.81	2606.48	0.627821	5.80571e-16	1.73205	6.63325	28	28	1	5.25205	0	0	0	Ralstonia_phage_Cimandef,Ralstonia_phage_Claudette,Ralstonia_phage_Eline,Ralstonia_phage_GP4,Ralstonia_phage_Gamede,Ralstonia_phage_Gerry,Ralstonia_phage_Gervaise,Ralstonia_phage_Heva
VC_285_0	3	473.27	702.404	0.402552	0.00330915	1.41421	2	3	3	1	1.60948	0	0	0	Escherichia_phage_D108,Escherichia_phage_Mu,Shigella_phage_SfMu
VC_286_0	5	1226.19	3868.02	0.240702	1.12496e-07	3.4641	5.83095	10	10	1	4.47705	0	0	0	Pseudomonas_phage_B3,Pseudomonas_phage_JBD25,Pseudomonas_phage_JBD67,Pseudomonas_phage_JD18,Pseudomonas_phage_vB_PaeS_PM105
VC_287_0	22	33763.8	7477.47	0.818689	1.35132e-105	1.73205	4.89898	231	231	1	3.48608	0	0	0	Pseudomonas_phage_D3112,Pseudomonas_phage_DMS3,Pseudomonas_phage_H70,Pseudomonas_phage_JBD24,Pseudomonas_phage_JBD26,Pseudomonas_phage_JBD30,Pseudomonas_phage_JBD5,Pseudomonas_phage_JBD69,Pseudomonas_phage_JBD88a,Pseudomonas_phage_JBD93,Pseudomonas_phage_JD024,Pseudomonas_phage_MP22,Pseudomonas_phage_MP29,Pseudomonas_phage_MP38,Pseudomonas_phage_MP42,Pseudomonas_phage_MP48,Pseudomonas_phage_PA1/K…
VC_288_0	3	74.6859	528.789	0.12376	0.00496805	7.54983	9.27362	3	2	0.666667	8.45582	0	0	0	Pseudomonas_phage_SM1,Stenotrophomonas_phage_vB_SmaS_DLP_5,Vibrio_phage_SIO-2
VC_288_1	1	0	78.201	0	1	0	0	1	1	1	0	0	0	0	Rhizobium_phage_vB_RleS_L338C
VC_289_0	2	9.09304	32.9815	0.216117	0.162455	6.7082	6.7082	1	1	1	6.7082	0	0	0	Shewanella_sp._phage_1/44,Stenotrophomonas_phage_S1
VC_28_0	2	218.034	588.906	0.270199	0.0892769	1	1	1	1	1	1	0	0	0	IMGVR_UViG_3300009550_000027|3300009550|Ga0115013_10000203,IMGVR_UViG_3300027859_000040|3300027859|Ga0209503_10000220
VC_290_0	2	269.22	179.982	0.599329	0.0980365	2.82843	2.82843	1	1	1	2.82843	0	0	0	Vibrio_phage_SSP002,Vibrio_phage_vB_VpaS_MAR10
VC_291_0	6	2031.73	134.908	0.937734	1.70352e-08	2.64575	3.87298	15	15	1	3.26687	0	0	0	Lactobacillus_phage_LL-Ku,Lactobacillus_phage_Ld17,Lactobacillus_phage_Ld25A,Lactobacillus_phage_Ld3,Lactobacillus_phage_c5,Lactobacillus_phage_phiLdb
VC_292_0	2	136.054	112.478	0.547431	0.11308	2.64575	2.64575	1	1	1	2.64575	0	0	0	Pseudoalteromonas_phage_HP1,Pseudoalteromonas_phage_RIO-1
VC_293_0	2	153.136	106.84	0.589038	0.0869565	3.31662	3.31662	1	1	1	3.31662	0	0	0	Vibrio_phage_ICP2,Vibrio_phage_ICP2_2013_A_Haiti
VC_295_0	4	1157.24	96.042	0.923368	1.98124e-05	6.9282	7.48331	6	6	1	7.16264	0	0	0	Cellulophaga_phage_phi13:2,Cellulophaga_phage_phi18:3,Cellulophaga_phage_phi19:3,Cellulophaga_phage_phi46:3
VC_296_0	2	90.8452	193.042	0.320005	0.111961	8	8	1	1	1	8	0	0	0	Cellulophaga_phage_phi10:1,Cellulophaga_phage_phi19:1
VC_297_0	2	300	21.2891	0.933739	0.222222	3.16228	3.16228	1	1	1	3.16228	0	0	0	Cellulophaga_phage_phi17:2,Cellulophaga_phage_phi4:1
VC_298_0	3	494.994	55.5882	0.899037	0.0212918	2.64575	4	3	3	1	3.32079	0	0	0	Cellulophaga_phage_phi12:1,Cellulophaga_phage_phi17:1,Cellulophaga_phage_phi18:1
VC_299_0	2	166.615	55.5882	0.749831	0.163187	1	1	1	1	1	1	0	0	0	Flavobacterium_phage_vB_FspM_lotta8-1,Flavobacterium_phage_vB_FspM_pippi8-1
VC_29_0	1	0	45.2597	0	1	0	0	1	1	1	0	0	0	0	Marinomonas_phage_P12026
VC_2_0	7	2661.96	26476.1	0.0913569	2.81473e-15	1.41421	6.63325	21	21	1	4.63214	0	0	0	CB4.3_NODE_42_length_56474_cov_6.089934,IMGVR_UViG_3300010354_000165|3300010354|Ga0129333_10000175,Station205_MES_ALL_assembly_NODE_1035_length_34036_cov_19.028457,Station206_MES_ALL_assembly_NODE_1859_length_37158_cov_16.080209,Station206_SUR_ALL_assembly_NODE_569_length_52674_cov_29.303370,Station208_SUR_ALL_assembly_NODE_685_length_42877_cov_30.882957,Station210_SUR_ALL_assembly_NODE_2037_leng…
VC_300_0	6	3943.47	121.626	0.97008	0.000242869	2	4	15	15	1	3.16477	0	0	0	Flavobacterium_phage_vB_FspP_elemoA_7-9A,Flavobacterium_phage_vB_FspP_elemoB_14-3B,Flavobacterium_phage_vB_FspP_elemoC_14-1A,Flavobacterium_phage_vB_FspP_elemoD_13-5B,Flavobacterium_phage_vB_FspP_elemoE_6-9C,Flavobacterium_phage_vB_FspP_elemoF_6-3D
VC_301_0	5	2332.1	62.3993	0.973941	0.000177611	0	3.74166	10	10	1	2.27118	0	0	0	Flavobacterium_phage_FpV4,Flavobacterium_phage_Fpv1,Flavobacterium_phage_Fpv2,Flavobacterium_phage_Fpv20,Flavobacterium_phage_Fpv3
VC_302_0	12	9842.6	120.716	0.987884	5.12616e-13	2	7.74597	66	66	1	5.67826	0	0	0	Flavobacterium_phage_vB_FspS_filifjonk9-1,Flavobacterium_phage_vB_FspS_hattifnatt9-1,Flavobacterium_phage_vB_FspS_hemulen6-1,Flavobacterium_phage_vB_FspS_lillamy9-1,Flavobacterium_phage_vB_FspS_morran9-1,Flavobacterium_phage_vB_FspS_mumin9-1,Flavobacterium_phage_vB_FspS_mymlan6-1,Flavobacterium_phage_vB_FspS_sniff9-1,Flavobacterium_phage_vB_FspS_snork6-1,Flavobacterium_phage_vB_FspS_snusmum6-1,Fl…
VC_303_0	3	734.783	7656.74	0.0875625	0.00284954	2.23607	3.16228	3	3	1	2.79945	0	0	0	Pantoea_phage_vB_PagM_AAM37,Pantoea_phage_vB_PagM_PSKM,Xanthomonas_phage_vB_XveM_DIBBI
VC_304_0	3	447.789	505.13	0.469913	0.00402555	2.82843	3.60555	3	3	1	3.2502	0	0	0	Clostridium_phage_phiCD111,Clostridium_phage_phiCD146,Clostridium_phage_phiCD38-2
VC_305_0	4	386.323	256.543	0.600939	0.000282326	1.73205	2.64575	6	6	1	2.10231	0	0	0	Clostridium_phage_CPS2,Clostridium_phage_phiCP7R,Clostridium_phage_phiCPV4,Clostridium_phage_phiZP2
VC_306_0	2	300	322.631	0.481826	0.0645161	0	0	1	1	1	0	0	0	0	Enterococcus_phage_nattely,Enterococus_phage_vipetofem
VC_307_0	6	2527.61	460.234	0.845964	4.65871e-09	4.12311	7.81025	15	15	1	5.99149	0	0	0	Enterococcus_phage_BC611,Enterococcus_phage_IMEEF1,Enterococcus_phage_SAP6,Enterococcus_phage_VD13,Enterococcus_phage_vB_EfaS_IME198,Streptococcus_phage_SPQS1
VC_308_0	5	2980.52	424.208	0.875406	1.83804e-06	2.44949	4.3589	10	10	1	3.81533	0	0	0	Listeria_phage_LP-026,Listeria_phage_LP-037,Listeria_phage_LP-110,Listeria_phage_LP-114,Listeria_phage_P70
VC_30_0	2	227.15	365.812	0.383077	0.100646	2	2	1	1	1	2	0	0	0	Roseobacter_phage_RDJL_Phi_1,Roseobacter_phage_RDJL_Phi_2
VC_310_0	5	2563.42	3523.48	0.421137	8.61725e-08	1.41421	3.74166	10	10	1	3.10577	0	0	0	Corynebacterium_phage_C3PO,Corynebacterium_phage_Darwin,Corynebacterium_phage_Kimchi1738,Corynebacterium_phage_Stickynote,Corynebacterium_phage_Zion
VC_311_0	20	34838.7	5738.04	0.858588	4.80855e-98	1.73205	8.18535	190	190	1	6.5961	0	0	0	Gordonia_Phage_Lollipop1437,Gordonia_phage_Buggaboo,Gordonia_phage_Emianna,Gordonia_phage_Flapper,Gordonia_phage_Foxboro,Gordonia_phage_GRU1,Gordonia_phage_GTE5,Gordonia_phage_GTE8,Gordonia_phage_IDyn,Gordonia_phage_Kabluna,Gordonia_phage_KidneyBean,Gordonia_phage_Marietta,Gordonia_phage_NadineRae,Gordonia_phage_NatB6,Gordonia_phage_NosilaM,Gordonia_phage_Patio,Gordonia_phage_Pleakley,Gordonia_ph…
VC_312_0	4	1800	3355.68	0.34913	3.15481e-05	4	4.89898	6	6	1	4.4206	0	0	0	Gordonia_phage_Bachita,Gordonia_phage_ClubL,Gordonia_phage_Cucurbita,Gordonia_phage_Smoothie
VC_312_1	2	300	3063.15	0.089202	0.0862954	6.85565	6.85565	1	1	1	6.85565	0	0	0	Gordonia_phage_BrutonGaster,Gordonia_phage_OneUp
VC_313_0	5	2767.56	3908.72	0.414537	8.73191e-08	1.41421	4.24264	10	10	1	3.26595	0	0	0	Gordonia_phage_Gibbin,Gordonia_phage_Lambo,Gordonia_phage_Ranch,Gordonia_phage_Sadboi,Gordonia_phage_Yikes
VC_314_0	2	269.883	1494.42	0.152969	0.089547	3	3	1	1	1	3	0	0	0	Gordonia_phage_Suzy,Gordonia_phage_Terapin
VC_315_0	2	265.268	2044.82	0.11483	0.0896214	3.4641	3.4641	1	1	1	3.4641	0	0	0	Mycobacterium_phage_Barnyard,Mycobacterium_phage_DrLupo
VC_315_1	5	1795.87	4306.94	0.294269	8.46699e-08	2	9	10	8	0.8	5.97062	0	0	0	Mycobacterium_phage_Damien,Mycobacterium_phage_Konstantine,Mycobacterium_phage_Oaker,Mycobacterium_phage_Patience,Mycobacterium_phage_Predator
VC_316_0	2	269.8	1983.37	0.119742	0.0888787	2	2	1	1	1	2	0	0	0	Mycobacterium_phage_Papyrus,Mycobacterium_phage_Send513
VC_316_1	3	519.541	2520.17	0.170918	0.00313233	4.47214	8.48528	3	3	1	7.14757	0	0	0	Mycobacterium_phage_Cuke,Mycobacterium_phage_Fowlmouth,Mycobacterium_phage_Indlulamithi
VC_317_0	5	2238.07	4242.14	0.34537	8.84592e-08	2.23607	5.56776	10	10	1	4.08196	0	0	0	Mycobacterium_phage_Gumball,Mycobacterium_phage_Hawkeye,Mycobacterium_phage_PBI1,Mycobacterium_phage_PLot,Mycobacterium_phage_Troll4
VC_318_0	3	538.951	49884.6	0.0106885	0.00275842	5.19615	8.3666	3	3	1	7.16667	0	0	0	Mycobacterium_phage_Frankie,Mycobacterium_phage_Misha28,Mycobacterium_phage_Piper2020
VC_318_1	2	141.553	31834.2	0.00442689	0.0850873	8.42615	8.42615	1	1	1	8.42615	0	0	0	Mycobacterium_phage_TChen,Mycobacterium_phage_ThetaBob
VC_318_2	2	172.848	44203.8	0.00389502	0.12768	8.544	8.544	1	1	1	8.544	0	0	0	Mycobacterium_phage_Estave1,Mycobacterium_phage_Renaud18
VC_318_3	132	1.52791e+06	408596	0.789004	0	0	10.6301	8646	7363	0.851608	8.02284	0	0	0	Mycobacterium_phage_Alexphander,Mycobacterium_phage_ArcusAngelus,Mycobacterium_phage_Ardmore,Mycobacterium_phage_Batiatus,Mycobacterium_phage_Bipolar,Mycobacterium_phage_Blexus,Mycobacterium_phage_BobaPhett,Mycobacterium_phage_Bobi,Mycobacterium_phage_BodEinwohner17,Mycobacterium_phage_Brocalys,Mycobacterium_phage_Bubbles123,Mycobacterium_phage_Burwell21,Mycobacterium_phage_BuzzLyseyear,Mycobacte…
VC_318_4	1	0	17361.9	0	1	0	0	1	1	1	0	0	0	0	Mycobacterium_phage_Cornie
VC_318_5	1	0	16784.3	0	1	0	0	1	1	1	0	0	0	0	Mycobacterium_phage_Soul22
VC_31_0	2	148.206	704.875	0.17373	0.0923921	2.23607	2.23607	1	1	1	2.23607	0	0	0	Achromobacter_phage_83-24,Achromobacter_phage_JWX
VC_321_0	23	51453.4	35722.5	0.590225	7.44328e-126	2.23607	7.14143	253	253	1	5.42287	0	0	0	Gordonia_Phage_Barsten,Gordonia_phage_Ailee,Gordonia_phage_Angelicage,Gordonia_phage_Ashertheman,Gordonia_phage_Bibwit,Gordonia_phage_Bizzy,Gordonia_phage_Brandonk123,Gordonia_phage_Fosterous,Gordonia_phage_Gaea,Gordonia_phage_Galadriel,Gordonia_phage_Geodirt,Gordonia_phage_Jabberwocky,Gordonia_phage_Keitabear,Gordonia_phage_Kroos,Gordonia_phage_Lennon,Gordonia_phage_Nordenberg,Gordonia_phage_Rib…
VC_321_1	10	6994.06	28886.9	0.194924	1.98603e-23	0	9	45	42	0.933333	7.05089	0	0	0	Gordonia_Phage_Zitch,Gordonia_phage_Ali17,Gordonia_phage_EMoore,Gordonia_phage_GTE6,Gordonia_phage_Leonard,Gordonia_phage_MelBins,Gordonia_phage_Phinally,Gordonia_phage_Tiamoceli,Gordonia_phage_Verity,Gordonia_phage_Zipp
VC_322_0	2	159.181	1200.33	0.117087	0.0847542	3.4641	3.4641	1	1	1	3.4641	0	0	0	Mycobacterium_phage_Bernal13,Mycobacterium_phage_Mendokysei
VC_323_0	4	1800	12534	0.125576	3.37986e-05	0	4.58258	6	6	1	3.67866	0	0	0	Cronobacter_phage_CR5,Erwinia_phage_Derbicus,Erwinia_phage_vB_EamM_EarlPhillipIV,Erwinia_phage_vB_EamM_Phobos
VC_323_1	2	300	7702.33	0.0374891	0.160794	1.73205	1.73205	1	1	1	1.73205	0	0	0	Erwinia_phage_Wellington,Erwinia_phage_vB_EamM_Kwan
VC_323_2	3	900	10760.1	0.077186	0.0121906	5	7.4162	3	3	1	6.34982	0	0	0	Erwinia_phage_phiEaH2,Erwinia_phage_vB_EamM_Asesino,Salmonella_phage_SPN3US
VC_323_3	2	300	7781.69	0.0371209	0.160794	2.64575	2.64575	1	1	1	2.64575	0	0	0	Erwinia_phage_Machina,Erwinia_phage_vB_EamM_Huxley
VC_323_4	2	300	7767.18	0.0371877	0.160794	5.19615	5.19615	1	1	1	5.19615	0	0	0	Erwinia_phage_vB_EamM_Caitlin,Erwinia_phage_vB_EamM_ChrisDB
VC_325_0	2	300	3538.82	0.0781489	0.0909341	3.31662	3.31662	1	1	1	3.31662	0	0	0	Serratia_phage_Moabite,Serratia_phage_vB_SmaM_2050HW
VC_325_1	2	300	3914.19	0.071188	0.0909375	3.74166	3.74166	1	1	1	3.74166	0	0	0	Ralstonia_phage_RSF1,Ralstonia_phage_RSL2
VC_325_2	1	0	2391.84	0	1	0	0	1	1	1	0	0	0	0	Erwinia_phage_PhiEaH1
VC_325_3	1	0	2285.12	0	1	0	0	1	1	1	0	0	0	0	Escherichia_phage_vB_EcoM_Goslar
VC_325_4	1	0	2143.92	0	1	0	0	1	1	1	0	0	0	0	Ralstonia_phage_RP12
VC_326_0	6	4500	6736.07	0.400496	9.30983e-11	1.73205	8.3666	15	15	1	6.20126	0	0	0	Photobacterium_phage_PDCC-1,Vibrio_phage_2_TSL-2019,Vibrio_phage_Aphrodite1,Vibrio_phage_USC-1,Vibrio_phage_VP4B,Vibrio_phage_pTD1
VC_326_1	2	224.749	3941.16	0.0539495	0.0909375	7.93725	7.93725	1	1	1	7.93725	0	0	0	Erwinia_phage_vB_EamM_RisingSun,Pseudomonas_phage_EL
VC_326_2	1	0	1886.44	0	1	0	0	1	1	1	0	0	0	0	Pseudomonas_phage_OBP
VC_327_0	3	900	7461.27	0.107639	0.00411197	6.08276	7.48331	3	3	1	6.6564	0	0	0	Pseudomonas_phage_PA7,Pseudomonas_phage_SL2,Pseudomonas_phage_phiKZ
VC_327_1	2	300	5322.87	0.0533535	0.0991918	8.60233	8.60233	1	1	1	8.60233	0	0	0	Pseudomonas_phage_201phi2-1,Pseudomonas_phage_Phabio
VC_327_2	1	0	3224.89	0	1	0	0	1	1	1	0	0	0	0	Pseudomonas_phage_PhiPA3
VC_327_3	1	0	3102.97	0	1	0	0	1	1	1	0	0	0	0	Pseudomonas_phage_Psa21
VC_327_4	1	0	2899.34	0	1	0	0	1	1	1	0	0	0	0	Pseudomonas_phage_Noxifer
VC_328_0	3	187.89	118.946	0.612348	0.00542335	6.40312	7.54983	3	3	1	6.86207	0	0	0	Pseudomonas_phage_F10,Pseudomonas_phage_MD8,Pseudomonas_phage_phi2
VC_329_0	2	63.818	28.3903	0.692107	0.166667	7.28011	7.28011	1	1	1	7.28011	0	0	0	Cyanophage_PSS2,Synechococcus_phage_S-CBS2
VC_32_0	12	5203.4	4081.04	0.560443	1.55819e-40	1	8.18535	66	66	1	6.1338	0	0	0	Achromobacter_phage_phiAxp-1,Acinetobacter_phage_IMEAB3,Acinetobacter_phage_Loki,Burkholderia_phage_vB_BceS_KL1,Paracoccus_phage_vB_PmaS-R3,Pseudomonas_phage_73,Pseudomonas_phage_PaMx42,Pseudomonas_phage_vB_Pae-Kakheti25,Pseudomonas_phage_vB_PaeS_SCH_Ab26,Rhodobacter_phage_RcSpartan,Rhodobacter_phage_RcTitan,Stenotrophomonas_phage_vB_SmaS-DLP_2
VC_330_0	2	110.674	15.5653	0.876699	0.17163	2.64575	2.64575	1	1	1	2.64575	0	0	0	IMGVR_UViG_3300003690_000014|3300003690|PicViral_1000119,Station68_MES_DO_NOT_POOL_NODE_945_length_37388_cov_13.079795
VC_331_0	2	147.86	9.26579	0.941029	0.4	0	0	1	1	1	0	0	0	0	Rhodobacter_phage_RcCronus,Rhodobacter_phage_RcRhea
VC_332_0	2	110.877	112.818	0.495661	0.120528	4	4	1	1	1	4	0	0	0	Ralstonia_phage_Firinga,Ralstonia_phage_RSK1
VC_333_0	6	2685.91	12.0731	0.995525	0.000128999	4.47214	8.94427	15	15	1	7.29354	0	0	0	Enterobacteria_phage_P7,Escherichia_phage_D6,Escherichia_phage_P1,Escherichia_phage_RCS47,Escherichia_phage_vB_EcoM-Ro157c2YLVW,Salmonella_phage_SJ46
VC_334_0	16	15960.6	3378.23	0.825314	2.39918e-62	2.82843	8.18535	120	120	1	5.13879	0	0	0	Enterococcus_phage_AUEF3,Enterococcus_phage_Ec-ZZ2,Enterococcus_phage_EfaCPT1,Enterococcus_phage_IME-EF4,Enterococcus_phage_IME-EFm1,Enterococcus_phage_IME-EFm5,Enterococcus_phage_IME_EF3,Enterococcus_phage_LY0322,Enterococcus_phage_PMBT2,Enterococcus_phage_SANTOR1,Enterococcus_phage_phiSHEF2,Enterococcus_phage_phiSHEF4,Enterococcus_phage_phiSHEF5,Enterococcus_phage_vB_EfaS_AL2,Enterococcus_phage…
VC_335_0	3	326.877	233.132	0.583699	0.00366817	1.41421	5.91608	3	3	1	4.41546	0	0	0	Lactobacillus_phage_ATCC8014,Lactobacillus_phage_phiJL-1,Pediococcus_phage_cIP1
VC_336_0	11	4175.37	2813.99	0.59739	4.89185e-31	1	3.16228	55	55	1	2.20079	0	0	0	Enterococcus_phage_Idefix,Enterococcus_phage_vB_EfaP_Ef6.2,Enterococcus_phage_vB_EfaP_Ef6.3,Enterococcus_phage_vB_EfaP_Ef7.2,Enterococcus_phage_vB_EfaP_Ef7.3,Enterococcus_phage_vB_EfaP_Ef7.4,Enterococcus_phage_vB_EfaP_Efmus1,Enterococcus_phage_vB_EfaP_Efmus3,Enterococcus_phage_vB_EfaP_Efmus4,Enterococcus_phage_vB_EfaP_IME195,Enterococcus_phage_vB_Efae230P-4
VC_337_0	2	74.2769	1122.42	0.0620685	0.0907522	0	0	1	1	1	0	0	0	0	Enterococcus_phage_vB_EfaP_IME199,Enterococcus_phage_vB_EfaP_Zip
VC_338_0	18	8717.77	2860.06	0.752971	1.41183e-65	0	4.24264	153	153	1	2.2345	0	0	0	Staphylococcus_phage_66,Staphylococcus_phage_Andhra,Staphylococcus_phage_BP39,Staphylococcus_phage_CSA13,Staphylococcus_phage_GRCS,Staphylococcus_phage_P68,Staphylococcus_phage_PSa3,Staphylococcus_phage_Pabna,Staphylococcus_phage_Portland,Staphylococcus_phage_S24-1,Staphylococcus_phage_SA46-CL1,Staphylococcus_phage_SAP-2,Staphylococcus_phage_SCH1,Staphylococcus_phage_SLPW,Staphylococcus_phage_St_…
VC_339_0	2	83.9527	545.749	0.133321	0.0950017	5.83095	5.83095	1	1	1	5.83095	0	0	0	Lactococcus_phage_28201,Lactococcus_phage_98201
VC_33_0	3	728.06	2512.68	0.224659	0.00327491	3.16228	3.74166	3	3	1	3.54853	0	0	0	Escherichia_phage_CAjan,Escherichia_phage_Seurat,Escherichia_phage_slur01
VC_33_1	6	2688.88	3458.14	0.437428	6.82308e-10	2.82843	8.06226	15	15	1	5.23696	0	0	0	Enterobacteria_phage_9g,Enterobacteria_phage_JenK1,Enterobacteria_phage_JenP1,Enterobacteria_phage_JenP2,Pantoea_phage_vB_PagS_Vid5,Salmonella_phage_SE1_(in:Nonagvirus)
VC_340_0	2	170.702	6.24588	0.964702	0.666667	2	2	1	1	1	2	0	0	0	Nonlabens_phage_P12024L,Nonlabens_phage_P12024S
VC_341_0	5	1219.19	14.3145	0.988395	0.000436563	1.73205	5.91608	10	10	1	4.01551	0	0	0	Flavobacterium_phage_1H,Flavobacterium_phage_23T,Flavobacterium_phage_2A,Flavobacterium_phage_6H,Flavobacterium_phage_vB_FspS_laban6-1
VC_342_0	2	216.67	1.0619	0.995123	1	2.64575	2.64575	1	1	1	2.64575	0	0	0	Polaribacter_phage_P12002L,Polaribacter_phage_P12002S
VC_343_0	17	31143.2	21428.1	0.592399	2.90848e-80	2.82843	7.93725	136	136	1	5.44802	0	0	0	Gordonia_phage_Arri,Gordonia_phage_Bakery,Gordonia_phage_Barb,Gordonia_phage_Danyall,Gordonia_phage_Evamon,Gordonia_phage_Fireball,Gordonia_phage_Jambalaya,Gordonia_phage_KimmyK,Gordonia_phage_Mutzi,Gordonia_phage_Nubi,Gordonia_phage_RogerDodger,Gordonia_phage_SmokingBunny,Gordonia_phage_TillyBobJoe,Gordonia_phage_Twister6,Gordonia_phage_Valary,Gordonia_phage_VanDeWege,Gordonia_phage_Wizard
VC_344_0	2	300	1097.8	0.214623	0.0856977	2.44949	2.44949	1	1	1	2.44949	0	0	0	Gordonia_phage_Fryberger,Gordonia_phage_Ronaldo
VC_345_0	2	240.44	1099.87	0.179391	0.0903874	7.68115	7.68115	1	1	1	7.68115	0	0	0	Gordonia_phage_Bantam,Gordonia_phage_Daredevil
VC_346_0	2	300	9585.62	0.0303471	0.0926941	5.2915	5.2915	1	1	1	5.2915	0	0	0	Mycobacterium_phage_Myrna,Mycobacterium_phage_Phabba
VC_346_1	27	105300	25269.3	0.806468	1.45494e-144	2.64575	8.83176	351	351	1	6.17218	0	0	0	Mycobacterium_phage_Alice,Mycobacterium_phage_ArcherS7,Mycobacterium_phage_Bigswole,Mycobacterium_phage_Breeniome,Mycobacterium_phage_Bxz1,Mycobacterium_phage_Cali,Mycobacterium_phage_Cane17,Mycobacterium_phage_Catera,Mycobacterium_phage_CharlieB,Mycobacterium_phage_Dandelion,Mycobacterium_phage_ET08,Mycobacterium_phage_Gizmo,Mycobacterium_phage_HyRo,Mycobacterium_phage_LinStu,Mycobacterium_phage…
VC_347_0	3	863.5	6624.73	0.115314	0.00364546	1	3.16228	3	3	1	2.38743	0	0	0	Gordonia_phage_Demosthenes,Gordonia_phage_Katyusha,Gordonia_phage_Kvothe
VC_347_1	3	872.13	7998.97	0.0983114	0.00364281	0	3.4641	3	3	1	2.3094	0	0	0	Tsukamurella_phage_TIN2,Tsukamurella_phage_TIN3,Tsukamurella_phage_TIN4
VC_347_2	14	22584	14803.1	0.604059	9.26237e-39	2	9.11043	91	88	0.967033	5.31714	0	0	0	Gordonia_phage_Adgers,Gordonia_phage_Beaver,Gordonia_phage_BirksAndSocks,Gordonia_phage_Chelms,Gordonia_phage_Flakey,Gordonia_phage_GMA7,Gordonia_phage_GTE7,Gordonia_phage_Hotorobo,Gordonia_phage_Jellybones,Gordonia_phage_John316,Gordonia_phage_Monty,Gordonia_phage_Sombrero,Gordonia_phage_SteveFrench,Gordonia_phage_Woes
VC_348_0	5	1760.63	3576.8	0.329865	1.80752e-07	1.41421	8.06226	10	10	1	5.98757	0	0	0	Gordonia_phage_GMA3,Gordonia_phage_Gmala1,Gordonia_phage_GordDuk1,Gordonia_phage_GordTnk2,Gordonia_phage_Jumbo
VC_349_0	3	296.826	1940.13	0.132692	0.0029917	5.47723	7.81025	3	3	1	6.85586	0	0	0	Gordonia_phage_Bowser,Gordonia_phage_Hedwig,Gordonia_phage_Schnabeltier
VC_350_0	2	269.587	1157.52	0.188905	0.0877402	1.41421	1.41421	1	1	1	1.41421	0	0	0	Mycobacterium_phage_32HC,Mycobacterium_phage_Rem711
VC_351_0	2	209.762	3328.37	0.0592859	0.0846706	1.73205	1.73205	1	1	1	1.73205	0	0	0	Mycobacterium_phage_FF47,Mycobacterium_phage_Muddy
VC_352_0	4	1800	29394.4	0.0577027	3.38335e-05	5.83095	8.7178	6	6	1	7.63937	0	0	0	Mycobacterium_phage_Baka,Mycobacterium_phage_Minerva,Mycobacterium_phage_Optimus,Mycobacterium_phage_Wanda
VC_352_1	1	0	6576.31	0	1	0	0	1	1	1	0	0	0	0	Mycobacterium_phage_Redno2
VC_352_2	1	0	5677.44	0	1	0	0	1	1	1	0	0	0	0	Mycobacterium_phage_Thibault
VC_352_3	3	900	21786.8	0.0396707	0.00337575	4.58258	8	3	3	1	6.79761	0	0	0	Mycobacterium_phage_Ariel,Mycobacterium_phage_Courthouse,Mycobacterium_phage_MiaZeal
VC_352_4	2	300	16118.3	0.0182722	0.0921503	8.24621	8.24621	1	1	1	8.24621	0	0	0	Mycobacterium_phage_LittleE,Mycobacterium_phage_Omega
VC_353_0	2	298.652	2176.33	0.120668	0.084338	3.4641	3.4641	1	1	1	3.4641	0	0	0	Mycobacterium_phage_Marvin,Mycobacterium_phage_MosMoris
VC_354_0	18	19376.2	29466.7	0.396704	9.16128e-94	1	7.81025	153	153	1	5.74272	0	0	0	Mycobacterium_phage_Angel,Mycobacterium_phage_Antsirabe,Mycobacterium_phage_Avocado,Mycobacterium_phage_Cambiare,Mycobacterium_phage_FlagStaff,Mycobacterium_phage_Grizzly,Mycobacterium_phage_Halo,Mycobacterium_phage_Jolie2,Mycobacterium_phage_Lemuria,Mycobacterium_phage_Leo,Mycobacterium_phage_Liefie,Mycobacterium_phage_MOOREtheMARYer,Mycobacterium_phage_Mercurio,Mycobacterium_phage_Paito,Mycobac…
VC_355_0	23	75900	52627.3	0.590536	5.10923e-159	2.64575	7.07107	253	253	1	5.35438	0	0	0	Mycobacterium_phage_244,Mycobacterium_phage_Bask21,Mycobacterium_phage_Bruin,Mycobacterium_phage_Cjw1,Mycobacterium_phage_Contagion,Mycobacterium_phage_DrDrey,Mycobacterium_phage_Dumbo,Mycobacterium_phage_Dusk,Mycobacterium_phage_Goku,Mycobacterium_phage_HufflyPuff,Mycobacterium_phage_Lilac,Mycobacterium_phage_Mindy,Mycobacterium_phage_Murphy,Mycobacterium_phage_Nala,Mycobacterium_phage_NelitzaMV…
VC_356_0	18	35680.5	24639.8	0.591518	3.36901e-97	2	9.48683	153	122	0.797386	7.69782	0	0	0	Mycobacterium_phage_Archie,Mycobacterium_phage_Bromden,Mycobacterium_phage_CicholasNage,Mycobacterium_phage_Crossroads,Mycobacterium_phage_DirkDirk,Mycobacterium_phage_DyoEdafos,Mycobacterium_phage_Finemlucis,Mycobacterium_phage_Gardann,Mycobacterium_phage_GuuelaD,Mycobacterium_phage_JoeDirt,Mycobacterium_phage_Krypton555,Mycobacterium_phage_LeBron,Mycobacterium_phage_Lolly9,Mycobacterium_phage_L…
VC_357_0	4	938.481	24835.4	0.0364122	2.39158e-05	3.87298	6.7082	6	6	1	5.78472	0	0	0	Mycobacterium_phage_Babsiella,Mycobacterium_phage_Brujita,Mycobacterium_phage_HC,Mycobacterium_phage_Xula
VC_357_1	2	137.031	9867.33	0.0136971	0.0846364	7.68115	7.68115	1	1	1	7.68115	0	0	0	Mycobacterium_phage_Che9c,Mycobacterium_phage_Sbash
VC_357_2	1	0	3613.61	0	1	0	0	1	1	1	0	0	0	0	Mycobacterium_phage_Tortellini
VC_358_0	2	219.922	2224.52	0.0899682	0.0854984	7.2111	7.2111	1	1	1	7.2111	0	0	0	Mycobacterium_phage_Bipper,Mycobacterium_phage_Typha
VC_361_0	11	6578.58	169.391	0.974897	3.45504e-21	2.23607	6.63325	55	55	1	5.04303	0	0	0	Microbacterium_phage_Eleri,Microbacterium_phage_Golden,Microbacterium_phage_Hamlet,Microbacterium_phage_Ilzat,Microbacterium_phage_Koji,Microbacterium_phage_McGalleon,Microbacterium_phage_MonChoix,Microbacterium_phage_Neferthena,Microbacterium_phage_Pikmin,Microbacterium_phage_Schubert,Microbacterium_phage_Teagan
VC_362_0	5	3000	20227	0.12916	0.00499572	4.3589	7.4162	10	10	1	6.27482	0	0	0	Streptomyces_phage_Karimac,Streptomyces_phage_LukeCage,Streptomyces_phage_StarPlatinum,Streptomyces_phage_Wollford,Streptomyces_phage_Yaboi
VC_362_1	11	16500	25650.4	0.391455	4.05726e-15	3.74166	8.88819	55	55	1	7.22937	0	0	0	Streptomyces_phage_Bmoc,Streptomyces_phage_Braelyn,Streptomyces_phage_Daubenski,Streptomyces_phage_EGole,Streptomyces_phage_Evy,Streptomyces_phage_Jay2Jay,Streptomyces_phage_Mildred21,Streptomyces_phage_NootNoot,Streptomyces_phage_Paradiddles,Streptomyces_phage_Peebs,Streptomyces_phage_Samisti12
VC_363_0	5	1491.24	1095.65	0.576461	6.10304e-08	2.23607	4.58258	10	10	1	3.9574	0	0	0	Streptomyces_phage_FlowerPower,Streptomyces_phage_Immanuel3,Streptomyces_phage_JXY1,Streptomyces_phage_Manuel,Streptomyces_phage_WRightOn
VC_364_0	4	475.788	0	1	1	1	3.4641	6	6	1	2.37394	0	0	0	Helicobacter_phage_1961P,Helicobacter_phage_KHP30,Helicobacter_phage_KHP40,Helicobacter_phage_phiHP33
VC_366_0	97	610741	316.107	0.999483	1.46043e-74	0	6.16441	4656	4656	1	4.33492	0	0	0	Lactococcus_lactis_phage_P475,Lactococcus_lactis_phage_p272,Lactococcus_phage_05601,Lactococcus_phage_10W18,Lactococcus_phage_13W11L,Lactococcus_phage_16802,Lactococcus_phage_16W23,Lactococcus_phage_30804,Lactococcus_phage_340,Lactococcus_phage_37201,Lactococcus_phage_38503,Lactococcus_phage_38507,Lactococcus_phage_3R16S,Lactococcus_phage_51701,Lactococcus_phage_56003,Lactococcus_phage_56301,Lact…
VC_367_0	36	69873.6	1057.82	0.985087	1.16026e-47	0	3.16228	630	630	1	2.12359	0	0	0	Lactococcus_phage_05802,Lactococcus_phage_20R03M,Lactococcus_phage_37203,Lactococcus_phage_50102,Lactococcus_phage_50504,Lactococcus_phage_5171F,Lactococcus_phage_62402,Lactococcus_phage_62403,Lactococcus_phage_62606,Lactococcus_phage_CHPC1020,Lactococcus_phage_CHPC116,Lactococcus_phage_CHPC1170,Lactococcus_phage_CHPC1182,Lactococcus_phage_CHPC1183,Lactococcus_phage_CHPC122,Lactococcus_phage_CHPC…
VC_368_0	5	2466.25	0	1	1	2	3.60555	10	10	1	3.2199	0	0	0	Lactococcus_phage_AM6,Lactococcus_phage_LW31,Lactococcus_phage_P087,Lactococcus_phage_P596,Lactococcus_phage_phiQ1
VC_369_0	2	250.615	0	1	1	1	1	1	1	1	1	0	0	0	Leptospira_phage_LE3,Leptospira_phage_LE4
VC_370_0	8	3516.42	2288.02	0.605816	1.44139e-14	0	2.64575	28	28	1	1.93847	0	0	0	Leuconostoc_phage_LDG,Leuconostoc_phage_LN03,Leuconostoc_phage_LN04,Leuconostoc_phage_Lmd1,Leuconostoc_phage_P793,Leuconostoc_phage_P965,Leuconostoc_phage_phiLN12,Leuconostoc_phage_phiLN6B
VC_371_0	8	3379.42	2281.81	0.596941	2.85491e-14	0	4.12311	28	28	1	3.0424	0	0	0	Leuconostoc_phage_1-A4,Leuconostoc_phage_LN25,Leuconostoc_phage_LN34,Leuconostoc_phage_Ln-7,Leuconostoc_phage_Ln-8,Leuconostoc_phage_Ln-9,Leuconostoc_phage_phiLNTR2,Leuconostoc_phage_phiLNTR3
VC_372_0	4	690.596	536.505	0.562787	0.000820869	1.73205	5.91608	6	6	1	4.58735	0	0	0	Microbacterium_phage_Akoni,Microbacterium_phage_Alex44,Microbacterium_phage_Phedro,Microbacterium_phage_TinyTimothy
VC_374_0	11	4203.29	0	1	1	0	2.64575	55	55	1	1.24662	0	0	0	Microbacterium_phage_Azizam,Microbacterium_phage_BonaeVitae,Microbacterium_phage_Bri160,Microbacterium_phage_Efeko,Microbacterium_phage_Kaijohn,Microbacterium_phage_Nobel,Microbacterium_phage_Noelani,Microbacterium_phage_PaoPu,Microbacterium_phage_PoRanda,Microbacterium_phage_Quaker,Microbacterium_phage_Scamander
VC_375_0	2	300	0	1	1	3.31662	3.31662	1	1	1	3.31662	0	0	0	Microcystis_phage_MaMV-DC,Microcystis_virus_Ma-LMM01
VC_376_0	5	3000	15033.6	0.166356	4.83905e-08	2.44949	5.09902	10	10	1	3.93619	0	0	0	Mycobacterium_phage_Catdawg,Mycobacterium_phage_Corndog,Mycobacterium_phage_Dylan,Mycobacterium_phage_Firecracker,Mycobacterium_phage_Ryadel
VC_378_0	2	300	6.35228	0.979265	0.666667	2.23607	2.23607	1	1	1	2.23607	0	0	0	Nodularia_phage_vB_NspS-kac65v151,Nodularia_phage_vB_NspS-kac68v161
VC_379_0	69	332592	0	1	1	0	3.31662	2346	2346	1	1.81067	0	0	0	Propionibacterium_phage_ATCC29399B_C,Propionibacterium_phage_ATCC29399B_T,Propionibacterium_phage_Attacne,Propionibacterium_phage_BruceLethal,Propionibacterium_phage_Enoki,Propionibacterium_phage_Keiki,Propionibacterium_phage_Kubed,Propionibacterium_phage_Lauchelly,Propionibacterium_phage_Moyashi,Propionibacterium_phage_MrAK,Propionibacterium_phage_Ouroboros,Propionibacterium_phage_P1.1,Propionib…
VC_37_0	2	240.706	6913.67	0.0336445	0.0871535	1.73205	1.73205	1	1	1	1.73205	0	0	0	Pseudomonas_phage_ZC03,Pseudomonas_phage_ZC08
VC_37_1	8	946.722	19805	0.0456214	0.629158	5.09902	9.05539	28	27	0.964286	7.86886	0	0	0	Acinetobacter_phage_Presley,Acinetobacter_phage_VB_ApiP_XC38,Enterobacter_phage_EcP1,Erwinia_phage_vB_EamP-S6,Pseudomonas_phage_Littlefix,Pseudomonas_phage_phCDa,Vibrio_phage_phi50-12,Vibrio_virus_vB_VspP_SBP1
VC_37_2	25	33009.7	51670.6	0.389815	2.61139e-163	1.41421	9.84886	300	224	0.746667	7.88806	0	0	0	Achromobacter_phage_JWAlpha,Achromobacter_phage_vB_AxyP_19-32_Axy04,Achromobacter_phage_vB_AxyP_19-32_Axy10,Achromobacter_phage_vB_AxyP_19-32_Axy11,Achromobacter_phage_vB_AxyP_19-32_Axy12,Achromobacter_phage_vB_AxyP_19-32_Axy24,Delftia_phage_RG-2014,Erwinia_phage_Ea9-2,Erwinia_phage_phiEaP8,Erwinia_phage_vB_EamP_Frozen,Escherichia_phage_Bp4,Escherichia_phage_EC1-UPM,Escherichia_phage_ECBP1,Escher…
VC_380_0	2	61.0485	0	1	1	3.4641	3.4641	1	1	1	3.4641	0	0	0	Pseudoalteromonas_phage_PH1,Vibrio_phage_VPMS1
VC_381_0	3	529.5	0	1	1	1	1.41421	3	3	1	1.13807	0	0	0	Pseudomonas_phage_119X,Pseudomonas_phage_PaMx41,Pseudomonas_phage_PaP2
VC_382_0	2	265.547	0	1	1	1.73205	1.73205	1	1	1	1.73205	0	0	0	Pseudomonas_phage_KPP25,Pseudomonas_phage_phiR18
VC_383_0	2	100.535	0	1	1	1.73205	1.73205	1	1	1	1.73205	0	0	0	Salinibacter_virus_M1EM1,Salinibacter_virus_M8CR30-2
VC_384_0	2	228.226	63.8546	0.78138	0.4	1	1	1	1	1	1	0	0	0	Salinibacter_virus_M8CC19,Salinibacter_virus_M8CRM1
VC_385_0	2	200.805	63.8546	0.75873	0.4	1	1	1	1	1	1	0	0	0	Salinibacter_virus_M31CR41-2,Salinibacter_virus_SRUTV1
VC_386_0	2	300	0	1	1	0	0	1	1	1	0	0	0	0	Thermus_phage_P23-45,Thermus_phage_P74-26
VC_387_0	2	300	0	1	1	1.73205	1.73205	1	1	1	1.73205	0	0	0	Thermus_phage_TMA,Thermus_phage_phiYS40
VC_388_0	5	1416.89	0	1	1	1.41421	2.82843	10	10	1	2.41126	0	0	0	Vibrio_phage_J2,Vibrio_phage_QH,Vibrio_phage_VP2,Vibrio_phage_VP5,Vibrio_phage_phiVC8
VC_3_0	5	1579.84	244.431	0.866011	2.40629e-07	1.41421	7	10	10	1	5.37543	0	0	0	DTR_891504,Station168_IZZ_ALL_assembly_NODE_1250_length_50989_cov_5.372423,Station201_DCM_ALL_assembly_NODE_461_length_56391_cov_8.335807,Station201_MES_ALL_assembly_NODE_1608_length_28664_cov_8.436890,Station85_DCM_COMBINED_FINAL_NODE_390_length_51417_cov_7.275009
VC_42_0	4	1534.27	4839.94	0.2407	2.73298e-05	1.41421	3.16228	6	6	1	2.38398	0	0	0	Vibrio_phage_1.169.O._10N.261.52.B1,Vibrio_phage_1.188.A._10N.286.51.A6,Vibrio_phage_1.224.A._10N.261.48.B1,Vibrio_phage_1.261.O._10N.286.51.A7
VC_45_0	2	55.0367	28.531	0.658588	0.153846	7.61577	7.61577	1	1	1	7.61577	0	0	0	Achromobacter_phage_JWF,Caulobacter_phage_Seuss
VC_46_0	2	201.698	58.5811	0.77493	0.2	5.38516	5.38516	1	1	1	5.38516	0	0	0	Pseudomonas_phage_Lana,Pseudomonas_phage_PMBT3
VC_47_0	2	300	704.274	0.298723	0.116559	2.82843	2.82843	1	1	1	2.82843	0	0	0	Burkholderia_phage_BcepSaruman,Burkholderia_phage_BcepSauron
VC_47_1	1	0	508.686	0	1	0	0	1	1	1	0	0	0	0	Achromobacter_phage_Motura
VC_47_2	1	0	570.302	0	1	0	0	1	1	1	0	0	0	0	Ralstonia_phage_phiRSL1
VC_48_0	2	300	2654.42	0.101543	0.0952381	2.44949	2.44949	1	1	1	2.44949	0	0	0	Dickeya_phage_vB_DsoM_JA11,Dickeya_phage_vB_DsoM_JA29
VC_48_1	3	900	3223.68	0.218252	0.01375	5.19615	7.4162	3	3	1	6.46489	0	0	0	Dickeya_phage_vB_DsoM_AD1,Erwinia_phage_vB_EamM_Alexandra,Erwinia_phage_vB_EamM_Y3
VC_48_2	1	0	1690.61	0	1	0	0	1	1	1	0	0	0	0	Erwinia_phage_vB_EamM_Yoloswag
VC_49_0	1	0	708.115	0	1	0	0	1	1	1	0	0	0	0	Pseudomonas_phage_Lu11
VC_49_1	1	0	873.654	0	1	0	0	1	1	1	0	0	0	0	Pseudomonas_phage_PaBG
VC_50_0	3	192.9	149.672	0.563094	0.00444675	5.09902	7.48331	3	3	1	6.55113	0	0	0	Acinetobacter_phage_YMC/09/02/B1251,Acinetobacter_phage_YMC11/11/R3177,Acinetobacter_phage_vB_AbaS_TRS1
VC_51_0	2	270.196	606.248	0.308286	0.0899917	0	0	1	1	1	0	0	0	0	Rhizobium_phage_RHEph04,Rhizobium_phage_RHEph06
VC_52_0	3	19.8842	300.79	0.0620077	0.0168155	7.93725	8.7178	3	3	1	8.28013	0	0	0	Agrobacterium_phage_7-7-1,Rhizobium_phage_vB_RglS_P106B,Salicola_phage_CGphi29
VC_53_0	2	167.344	182.587	0.478221	0.0932732	5.38516	5.38516	1	1	1	5.38516	0	0	0	Salmonella_phage_9NA,Salmonella_phage_vB_SenS_Sasha
VC_54_0	7	4210.59	837.898	0.83403	1.71343e-13	1.73205	4.69042	21	21	1	3.47115	0	0	0	Salmonella_phage_BP63,Salmonella_phage_SE13,Salmonella_phage_SE4,Salmonella_phage_UPF_BP2,Salmonella_phage_ZCSE2,Salmonella_phage_birk,Salmonella_phage_yarpen
VC_55_0	5	2403.71	8253.42	0.225549	8.05159e-08	0	4	10	10	1	2.11847	0	0	0	Ruegeria_phage_DSS3-P1,Ruegeria_phage_vB_RpoS-V11,Ruegeria_phage_vB_RpoS-V16,Ruegeria_phage_vB_RpoS-V18,Ruegeria_phage_vB_RpoS-V7
VC_56_0	39	98811.7	28780	0.774437	7.31223e-242	0	9.64365	741	716	0.966262	6.05111	0	0	0	Cronobacter_phage_JC01,Enterobacter_phage_Enc34,Erwinia_phage_pEp_SNUABM_08,Escherichia_phage_E21,Escherichia_phage_Utah,Klebsiella_phage_KPN_N137,Klebsiella_phage_KPN_N98,Klebsiella_phage_KPN_U2874,Klebsiella_phage_Seifer,Klebsiella_phage_Soft,Proteus_phage_PM87,Proteus_phage_Saba,Proteus_phage_pPM_01,Providencia_phage_Redjac,Providencia_phage_vB_PreS-PibeRecoleta,Providencia_phage_vB_PreS-Stile…
VC_58_0	4	1800	126507	0.0140288	2.29827e-05	6.16441	8	6	6	1	7.19578	0	0	0	Aeromonas_phage_Aeh1,Aeromonas_phage_Ah1,Aeromonas_phage_PX29,Aeromonas_phage_phiAS5
VC_58_1	2	300	112057	0.00267006	0.259376	6.08276	6.08276	1	1	1	6.08276	0	0	0	Klebsiella_phage_Marfa,Klebsiella_phage_vB_Kpn_F48
VC_58_10	5	3000	278678	0.0106504	0.000191793	4.69042	6.9282	10	10	1	6.06811	0	0	0	Klebsiella_phage_JD18,Klebsiella_phage_KP179,Klebsiella_phage_KPV15,Klebsiella_phage_Mineola,Klebsiella_phage_vB_KpnM_KpV477
VC_58_11	7	6300	268110	0.0229584	1.05977e-14	3.31662	7.61577	21	21	1	5.56844	0	0	0	Enterobacter_phage_phiEap-3,Escherichia_phage_phT4A,Klebsiella_phage_KP15,Klebsiella_phage_KP27,Klebsiella_phage_Matisse,Klebsiella_phage_Miro,Klebsiella_phage_PMBT1
VC_58_12	1	0	58672.3	0	1	0	0	1	1	1	0	0	0	0	Klebsiella_phage_PKO111
VC_58_13	1	0	54168.8	0	1	0	0	1	1	1	0	0	0	0	Erwinia_phage_Cronus
VC_58_14	1	0	47016.8	0	1	0	0	1	1	1	0	0	0	0	Pseudomonas_phage_PspYZU05
VC_58_15	4	1800	224064	0.0079694	0.00227196	6.08276	8.30662	6	6	1	7.31747	0	0	0	Cronobacter_phage_Pet-CM3-4,Enterobacter_phage_CC31,Enterobacter_phage_PG7,Enterobacter_phage_myPSH1140
VC_58_16	5	3000	278623	0.0106525	0.000197151	5.38516	7.74597	10	10	1	6.7776	0	0	0	Salmonella_phage_Melville,Salmonella_phage_STML-198,Salmonella_phage_STP4-a,Salmonella_phage_vB_SenM-S16,Salmonella_phage_vB_SnwM_CGG4-1
VC_58_17	3	900	169205	0.00529084	0.044206	6.48074	7.93725	3	3	1	7.18647	0	0	0	Citrobacter_phage_CF1_ERZ-2017,Citrobacter_phage_Merlin,Citrobacter_phage_Moon
VC_58_18	2	300	80409.5	0.00371703	0.0910513	2	2	1	1	1	2	0	0	0	Aeromonas_phage_31,Aeromonas_phage_44RR2.8t
VC_58_19	8	8400	310952	0.0263032	1.18625e-19	4	9.27362	28	26	0.928571	6.46348	0	0	0	Aeromonas_phage_25,Aeromonas_phage_50AhydR13PP,Aeromonas_phage_60AhydR15PP,Aeromonas_phage_AS-gz,Aeromonas_phage_Aes012,Aeromonas_phage_Aes508,Aeromonas_phage_phiAS4,Stenotrophomonas_phage_IME13
VC_58_2	2	300	113607	0.00263374	0.266623	7.68115	7.68115	1	1	1	7.68115	0	0	0	Edwardsiella_phage_PEi20,Enterobacter_phage_vB_EclM_CIP9
VC_58_20	1	0	43125.4	0	1	0	0	1	1	1	0	0	0	0	Acinetobacter_phage_133
VC_58_21	1	0	44110.9	0	1	0	0	1	1	1	0	0	0	0	Acinetobacter_phage_Ac42
VC_58_22	10	13500	370170	0.0351865	5.44248e-30	3.4641	8.3666	45	45	1	6.8057	0	0	0	Citrobacter_phage_IME-CF2,Citrobacter_phage_Margaery,Citrobacter_phage_Miller,Citrobacter_phage_vB_CfrM_CfP1,Cronobacter_phage_vB_CsaM_GAP161,Cronobacter_phage_vB_CsaM_leB,Cronobacter_phage_vB_CsaM_leE,Escherichia_phage_Lw1,Escherichia_virus_RB16,Escherichia_virus_RB43
VC_58_23	10	13500	397650	0.0328347	4.52781e-30	2.44949	8.66025	45	45	1	5.67333	0	0	0	Acinetobacter_phage_AM101,Acinetobacter_phage_AbTZA1,Acinetobacter_phage_KARL-1,Acinetobacter_phage_vB_AbaM_Apostate,Acinetobacter_phage_vB_AbaM_Berthold,Acinetobacter_phage_vB_AbaM_Kimel,Acinetobacter_phage_vB_AbaM_Konradin,Acinetobacter_phage_vB_AbaM_Lazarus,Acinetobacter_phage_vB_AbaM_PhT2,Acinetobacter_phage_vB_ApiM_fHyAci03
VC_58_24	2	300	85799.9	0.00348433	0.0943055	8.88819	8.88819	1	1	1	8.88819	0	0	0	Acinetobacter_phage_Acj61,Acinetobacter_phage_Acj9
VC_58_25	1	0	41768.8	0	1	0	0	1	1	1	0	0	0	0	Acinetobacter_phage_ZZ1
VC_58_26	6	4500	241069	0.0183248	2.30125e-11	2	5.19615	15	15	1	4.20753	0	0	0	Enterobacteria_phage_GEC-3S,Escherichia_phage_ECD7,Escherichia_phage_JSE,Escherichia_phage_Phi1,Escherichia_phage_RB49,Escherichia_virus_KFS-EC
VC_58_27	2	300	97528.8	0.00306658	0.084113	4.58258	4.58258	1	1	1	4.58258	0	0	0	Serratia_phage_Muldoon,Serratia_phage_PS2
VC_58_28	3	900	144104	0.00620674	0.00282422	4.89898	7	3	3	1	6.1007	0	0	0	Proteus_phage_PM2,Proteus_phage_phiP4-3,Proteus_phage_vB_PmiM_Pm5461
VC_58_29	1	0	50106.8	0	1	0	0	1	1	1	0	0	0	0	Morganella_phage_vB_MmoM_MP1
VC_58_3	5	3000	278669	0.0106508	0.000249872	6	7.54983	10	10	1	6.79477	0	0	0	Escherichia_phage_vB_EcoM_VR20,Escherichia_phage_vB_EcoM_VR25,Escherichia_phage_vB_EcoM_VR26,Escherichia_phage_vB_EcoM_VR7,Shigella_phage_SP18
VC_58_30	1	0	39256.4	0	1	0	0	1	1	1	0	0	0	0	Cronobacter_phage_S13
VC_58_31	3	900	166113	0.0053888	0.00890606	6	7.14143	3	3	1	6.46214	0	0	0	Yersinia_phage_fHe-Yen9-01,Yersinia_phage_phiR1-RT,Yersinia_phage_vB_YenM_TG1
VC_58_4	12	19800	646484	0.029717	1.9298e-21	3.74166	9.11043	66	64	0.969697	7.14863	0	0	0	Enterobacteria_phage_vB_EcoM_IME281,Enterobacteria_phage_vB_EcoM_IME341,Escherichia_phage_AnYang,Escherichia_phage_Bp7,Escherichia_phage_IME08,Escherichia_phage_JS10,Escherichia_phage_JS98,Escherichia_phage_MX01,Escherichia_phage_QL01,Escherichia_phage_WG01,Escherichia_phage_vB_EcoM_005,Escherichia_phage_vb_EcoM-VR5
VC_58_5	77	877800	2.65975e+06	0.248138	0	0	8.48528	2926	2926	1	6.22757	0	0	0	Citrobacter_phage_PhiZZ23,Citrobacter_phage_PhiZZ6,Citrobacter_phage_vB_CroM_CrRp10,Enterobacteria_phage_Aplg8,Enterobacteria_phage_GiZh,Enterobacteria_phage_Kha5h,Enterobacteria_phage_RB18,Enterobacteria_phage_RB27,Enterobacteria_phage_RB51,Enterobacteria_phage_RB68,Enterobacteria_phage_T6,Enterobacteria_phage_vB_EcoM_IME339,Enterobacteria_phage_vB_EcoM_IME340,Escherichia_phage_AR1,Escherichia_p…
VC_58_6	16	36000	845755	0.0408277	5.98321e-38	3.16228	8.42615	120	120	1	5.97413	0	0	0	Enterobacteria_phage_ATK47,Escherichia_coli_O157_typing_phage_3,Escherichia_coli_O157_typing_phage_6,Escherichia_phage_APCEc01,Escherichia_phage_F2,Escherichia_phage_RB69,Escherichia_phage_SF,Escherichia_phage_ST0,Escherichia_phage_p000v,Escherichia_phage_phiC120,Escherichia_phage_vB_EcoM_JS09,Escherichia_phage_vB_EcoM_PhAPEC2,Shigella_phage_JK45,Shigella_phage_SHSML-52-1,Shigella_phage_Shf125875…
VC_58_7	1	0	44003.5	0	1	0	0	1	1	1	0	0	0	0	Escherichia_phage_phiE142
VC_58_8	2	300	114631	0.00261027	0.260616	5.47723	5.47723	1	1	1	5.47723	0	0	0	Serratia_phage_CHI14,Serratia_phage_X20
VC_58_9	1	0	56763.3	0	1	0	0	1	1	1	0	0	0	0	Escherichia_phage_EcS1
VC_59_0	4	1800	43993.4	0.039307	2.31777e-05	3.4641	8.88819	6	6	1	6.7107	0	0	0	Stenotrophomonas_phage_IME-SM1,Stenotrophomonas_phage_Mendera,Stenotrophomonas_phage_Moby,Stenotrophomonas_phage_YB07
VC_5_0	2	200.569	534.66	0.272798	0.0884346	0	0	1	1	1	0	0	0	0	DTR_890701,Station180_SUR_ALL_assembly_NODE_2406_length_38208_cov_9.334731
VC_60_0	2	294.226	10829.4	0.0264507	0.0853797	4.12311	4.12311	1	1	1	4.12311	0	0	0	Aeromonas_phage_AhSzq-1,Aeromonas_phage_AhSzw-1
VC_61_0	54	429300	354006	0.548062	0	2.82843	10.0499	1431	1276	0.891684	7.33079	0	0	0	Dickeya_phage_RC-2014,Dickeya_virus_Limestone,Enterobacter_phage_EspM4VN,Escherichia_phage_Cba120,Escherichia_phage_ECML-4,Escherichia_phage_EP75,Escherichia_phage_FEC14,Escherichia_phage_PhaxI,Escherichia_phage_vB_EcoM_KWBSE43-6,Klebsiella_phage_Magnus,Klebsiella_phage_May,Klebsiella_phage_Menlow,Klebsiella_phage_vB_KpnM_KpS110,Klebsiella_virus_UPM_2146,Salmonella_phage_38,Salmonella_phage_BSP10…
VC_61_1	2	300	42038.1	0.00708581	0.084116	3.87298	3.87298	1	1	1	3.87298	0	0	0	Serratia_phage_phiMAM1,Serratia_phage_vB_SmaA_3M
VC_61_2	2	300	43193.4	0.00689759	0.0854067	5.56776	5.56776	1	1	1	5.56776	0	0	0	Erwinia_phage_phiEa2809,Erwinia_phage_vB_EamM-Bue1
VC_61_3	1	0	16748.1	0	1	0	0	1	1	1	0	0	0	0	Aeromonas_phage_phiA8-29
VC_62_0	1	0	8509.99	0	1	0	0	1	1	1	0	0	0	0	Cronobacter_phage_vB_CsaM_GAP32
VC_62_1	1	0	7751.57	0	1	0	0	1	1	1	0	0	0	0	Pectinobacterium_phage_vB_PcaM_CBB
VC_62_2	1	0	8508.6	0	1	0	0	1	1	1	0	0	0	0	Serratia_phage_BF
VC_62_3	2	300	12897.4	0.0227317	0.0848227	4.89898	4.89898	1	1	1	4.89898	0	0	0	Escherichia_phage_121Q,Escherichia_phage_PBECO4
VC_62_4	1	0	7736.29	0	1	0	0	1	1	1	0	0	0	0	Klebsiella_phage_vB_KleM_RaK2
VC_63_0	2	300	9082.57	0.0319742	0.084116	4.24264	4.24264	1	1	1	4.24264	0	0	0	Campylobacter_phage_CP21,Campylobacter_virus_CP220
VC_64_0	6	4500	40810.4	0.0993149	2.33839e-11	2	5.74456	15	15	1	4.28264	0	0	0	Campylobacter_phage_CP30A,Campylobacter_phage_CP81,Campylobacter_phage_CPX,Campylobacter_phage_NCTC12673,Campylobacter_phage_PC14,Campylobacter_phage_vB_CjeM_Los1
VC_65_0	3	900	35069.2	0.0250214	0.00275767	7.34847	7.93725	3	3	1	7.65562	0	0	0	Sinorhizobium_phage_phiM12,Sinorhizobium_phage_phiM7,Sinorhizobium_phage_phiN3
VC_66_0	2	196.135	102.293	0.657228	0.143949	2.82843	2.82843	1	1	1	2.82843	0	0	0	Flavobacterium_phage_FCL-2,Flavobacterium_phage_FCV-1
VC_67_0	2	300	12421.1	0.0235829	0.0924545	5.74456	5.74456	1	1	1	5.74456	0	0	0	Erwinia_phage_Hena1,Erwinia_phage_pEp_SNUABM_01
VC_67_1	6	4500	30921	0.127043	7.09464e-11	5.38516	9.38083	15	12	0.8	8.02407	0	0	0	Klebsiella_phage_KNP2,Klebsiella_phage_vB_KpnM_BIS47,Klebsiella_phage_vB_KpnM_KB57,Klebsiella_virus_KpS8,Proteus_phage_Mydo,Raoultella_phage_Ro1
VC_67_2	2	300	14402.9	0.0204041	0.0967548	5.91608	5.91608	1	1	1	5.91608	0	0	0	Salmonella_phage_PVPSE1,Salmonella_phage_SSE121
VC_67_3	2	300	12786.8	0.0229239	0.104711	6.245	6.245	1	1	1	6.245	0	0	0	Cronobacter_phage_vB_CsaM_GAP31,Escherichia_phage_4MG
VC_67_4	1	0	7230.27	0	1	0	0	1	1	1	0	0	0	0	Escherichia_phage_Av-05
VC_68_0	1	0	58.7924	0	1	0	0	1	1	1	0	0	0	0	Colwellia_phage_9A
VC_68_1	1	0	355.17	0	1	0	0	1	1	1	0	0	0	0	Nitrincola_phage_1M3-16
VC_69_0	2	295.981	17535	0.0165992	0.084116	5.65685	5.65685	1	1	1	5.65685	0	0	0	Rhizobium_phage_vB_RleM_P10VF,Sinorhizobium_phage_phiM9
VC_70_0	2	142.025	2910.63	0.0465252	0.0842948	7.74597	7.74597	1	1	1	7.74597	0	0	0	Tenacibaculum_phage_PTm1,Tenacibaculum_phage_pT24
VC_70_1	1	0	1664.14	0	1	0	0	1	1	1	0	0	0	0	Sphingomonas_phage_PAU
VC_71_0	3	900	77991	0.0114081	0.00280564	8.12404	8.3666	3	3	1	8.28575	0	0	0	Vibrio_phage_KVP40,Vibrio_phage_ValKK3,Vibrio_phage_nt-1
VC_71_1	1	0	23614.8	0	1	0	0	1	1	1	0	0	0	0	Vibrio_phage_VH7D
VC_72_0	3	900	23257.3	0.0372558	0.00284824	1.73205	5.19615	3	3	1	4.00907	0	0	0	Vibrio_phage_JSF10,Vibrio_phage_JSF12,Vibrio_phage_phi_3
VC_72_1	13	23400	70177.8	0.250059	3.92366e-50	2.64575	8.94427	78	78	1	6.88878	0	0	0	Vibrio_phage_AG74,Vibrio_phage_Achelous,Vibrio_phage_Athena,Vibrio_phage_Bennett,Vibrio_phage_Brizo,Vibrio_phage_Ceto,Vibrio_phage_Chester,Vibrio_phage_Cody,Vibrio_phage_Pontus,Vibrio_phage_Quinn,Vibrio_phage_River4,Vibrio_phage_Thalassa,Vibrio_phage_pVp-1
VC_73_0	1	0	10.6905	0	1	0	0	1	1	1	0	0	0	0	Bacillus_phage_0305phi8-36
VC_73_1	1	0	52.2609	0	1	0	0	1	1	1	0	0	0	0	Brevibacillus_phage_Jenst
VC_74_0	3	900	11820.7	0.0707509	0.00279141	1	3	3	3	1	2.27614	0	0	0	Erwinia_phage_phiEa104,Erwinia_phage_phiEa21-4,Erwinia_phage_vB_Eam-MM7
VC_75_0	24	82752.7	27877.9	0.748009	3.24512e-172	2.64575	7.14143	276	276	1	5.25984	0	0	0	Citrobacter_phage_Michonne,Citrobacter_phage_Moogle,Citrobacter_phage_Mordin,Enterobacteriaphage_UAB_Phi87,Escherichia_phage_EC6,Escherichia_phage_HY02,Escherichia_phage_JH2,Escherichia_phage_SUSP2,Escherichia_phage_phiSUSP1,Escherichia_phage_vB_EcoM-VpaE1,Escherichia_phage_vB_EcoM_AYO145A,Escherichia_phage_vB_EcoM_Alf5,Escherichia_phage_wV8,Escherichia_typing_phage_1,Salmonella_phage_BPS15Q2,Sal…
VC_76_0	9	6328.05	1650.72	0.793111	8.50366e-21	1.73205	7.93725	36	36	1	6.16634	0	0	0	Acinetobacter_phage_AB1,Acinetobacter_phage_AP22,Acinetobacter_phage_AbP2,Acinetobacter_phage_LZ35,Acinetobacter_phage_WCHABP1,Acinetobacter_phage_WCHABP12,Acinetobacter_phage_YMC-13-01-C62,Acinetobacter_phage_YMC11/12/R2315,Acinetobacter_phage_vB_AbaM-IME-AB2
VC_77_0	3	454.355	972.745	0.318377	0.00361004	3.74166	6.245	3	3	1	5.18481	0	0	0	Aeromonas_phage_2_D05,Aeromonas_phage_4_D05,Aeromonas_phage_vB_AsaM-56
VC_78_0	12	6298.89	1301.81	0.828725	3.8606e-33	0	9.05539	66	63	0.954545	7.03068	0	0	0	Burkholderia_phage_Bcep1,Burkholderia_phage_Bcep43,Burkholderia_phage_Bcep781,Burkholderia_phage_BcepNY3,Ralstonia_phage_Adzire,Ralstonia_phage_Bakoly,Ralstonia_phage_Simangalove,Xanthomonas_phage_KPhi1,Xanthomonas_phage_OP2,Xanthomonas_phage_XPP1,Xanthomonas_phage_XPV1,Xanthomonas_virus_phiXaf18
VC_79_0	7	1562.4	458.449	0.773141	8.30466e-13	4.3589	9.21954	21	17	0.809524	7.61878	0	0	0	Edwardsiella_phage_PEi21,Iodobacter_phage_PhiPLPE,Klebsiella_phage_JD001,Klebsiella_phage_vB_KpnM_KpV52,Klebsiella_phage_vB_KpnM_KpV79,Vibrio_phage_CP-T1,Vibrio_phage_vB_VchM-138
VC_7_0	2	126.033	3943.64	0.030969	0.0842957	4.79583	4.79583	1	1	1	4.79583	0	0	0	IMGVR_UViG_3300025445_000008|3300025445|Ga0208424_1000008,IMGVR_UViG_3300025585_000046|3300025585|Ga0208546_1000040
VC_80_0	24	32719.2	51685.6	0.387646	8.11439e-173	1.41421	5.38516	276	276	1	3.78553	0	0	0	Acinetobacter_phage_AB3,Acinetobacter_phage_AbKT21phiIII,Acinetobacter_phage_Abp1,Acinetobacter_phage_Fri1,Acinetobacter_phage_IME-200,Acinetobacter_phage_Petty,Acinetobacter_phage_SH-Ab_15519,Acinetobacter_phage_SWH-Ab-1,Acinetobacter_phage_SWH-Ab-3,Acinetobacter_phage_WCHABP5,Acinetobacter_phage_phiAB1,Acinetobacter_phage_phiAB6,Acinetobacter_phage_vB_AbaP_46-62_Aci07,Acinetobacter_phage_vB_Aba…
VC_81_0	12	5224.88	20574.9	0.202516	1.35398e-43	2	6.85565	66	66	1	5.52748	0	0	0	Aeromonas_phage_25AhydR2PP,Aeromonas_phage_Ahp1,Aeromonas_phage_CF7,Aeromonas_phage_ZPAH7,Aeromonas_phage_phiAS7,Cronobacter_phage_Dev-CD-23823,Cronobacter_phage_vB_CskP_GAP227,Pectobacterium_phage_Arno160,Pectobacterium_phage_PP2,Salmonella_phage_vB_SpuP_Spp16,Yersinia_phage_fHe-Yen3-01,Yersinia_phage_vB_YenP_ISAO8
VC_83_0	3	330.489	8563.07	0.0371605	0.00280806	2.64575	4.69042	3	3	1	3.97291	0	0	0	Escherichia_phage_J8-65,Escherichia_phage_Lidtsur,Pantoea_phage_LIMEzero
VC_85_0	17	21032.6	34435.7	0.379182	1.12197e-86	1	4.24264	136	136	1	3.09134	0	0	0	Pseudomonas_phage_DL62,Pseudomonas_phage_LKD16,Pseudomonas_phage_LUZ19,Pseudomonas_phage_MPK6,Pseudomonas_phage_MPK7,Pseudomonas_phage_PAXYB1,Pseudomonas_phage_PT2,Pseudomonas_phage_PT5,Pseudomonas_phage_RLP,Pseudomonas_phage_phiKMV,Pseudomonas_phage_phiNFS,Pseudomonas_phage_phikF77,Pseudomonas_phage_vB_Pae-TbilisiM32,Pseudomonas_phage_vB_PaeP_130_113,Pseudomonas_phage_vB_PaeP_PAO1_1-15pyo,Pseudo…
VC_90_0	4	1800	4079.06	0.306171	2.54115e-05	3.16228	6.40312	6	6	1	5.11253	0	0	0	Acinetobacter_phage_vB_AbaM_B09_Aci01-1,Acinetobacter_phage_vB_AbaM_B09_Aci02-2,Acinetobacter_phage_vB_AbaM_B09_Aci05,Acinetobacter_phage_vB_AbaM_phiAbaA1
VC_90_1	1	0	1630.32	0	1	0	0	1	1	1	0	0	0	0	Acinetobacter_phage_vB_AbaM_Acibel004
VC_92_0	2	300	5065.3	0.0559149	0.086438	2.44949	2.44949	1	1	1	2.44949	0	0	0	Pseudomonas_phage_vB_PsyM_KIL1,Pseudomonas_phage_vB_PsyM_KIL4
VC_93_0	23	30764.8	7374.41	0.806645	1.4505e-111	2	7.48331	253	253	1	5.29042	0	0	0	Enterobacter_phage_phiEap-2,Escherichia_phage_K1G,Escherichia_phage_K1H,Escherichia_phage_K1ind1,Escherichia_phage_K1ind2,Escherichia_phage_VB_EcoS-Golestan,Raoultella_phage_RP180,Salmonella_phage_BPS11Q3,Salmonella_phage_Ent1,Salmonella_phage_FSL_SP-031,Salmonella_phage_FSL_SP-101,Salmonella_phage_Jersey,Salmonella_phage_LSPA1,Salmonella_phage_MA12,Salmonella_phage_SE2,Salmonella_phage_SETP13,Sa…
VC_96_0	2	6.56934	111.841	0.0554796	0.131847	8.3666	8.3666	1	1	1	8.3666	0	0	0	Pseudomonas_phage_phiPSA1,Sinorhizobium_phage_phiLM21
VC_97_0	2	300	4593.27	0.0613087	0.0962494	6.9282	6.9282	1	1	1	6.9282	0	0	0	Aeromonas_phage_2L372D,Aeromonas_phage_2L372X
VC_97_1	1	0	2367.97	0	1	0	0	1	1	1	0	0	0	0	Aeromonas_phage_4L372D
VC_97_2	1	0	2763.33	0	1	0	0	1	1	1	0	0	0	0	Aeromonas_phage_4L372XY
VC_98_0	4	1800	4890.79	0.269027	2.39864e-05	4.58258	6.63325	6	6	1	5.60323	0	0	0	Aeromonas_phage_4_4572,Aeromonas_phage_LAh_6,Aeromonas_phage_LAh_8,Aeromonas_phage_LAh_9
VC_99_0	1	0	1541.78	0	1	0	0	1	1	1	0	0	0	0	Pseudoalteromonas_phage_H101
VC_99_1	1	0	1807.91	0	1	0	0	1	1	1	0	0	0	0	Pseudoalteromonas_phage_J2-1
VC_9_0	12	5222.84	37312.5	0.122788	8.43048e-44	1	7.74597	66	66	1	6.14672	0	0	0	HTVC021P,HTVC022P,HTVC031P,HTVC105P,HTVC109P,HTVC119P,HTVC120P,HTVC121P,HTVC120P,Pelagibacter_phage_HTVC011P,Pelagibacter_phage_HTVC019P
