# Supplementary material for: Genomic analysis and characterization of phages infecting the marine Roseobacter CHAB-I-5 lineage reveal a globally distributed and abundant phage genus
Source: Front Microbiol. 2023 Apr 17;14:1164101. doi: 10.3389/fmicb.2023.1164101 (PMC10149686; doi:10.3389/fmicb.2023.1164101)
Supplement: Supplementary file 5 [file Table_2.XLSX]

## Sheet: Sheet1
Supplementary Table 2. List of additional 40 related phages in the ViPTree analysis.
Phage strain	Original host	Genome size (kb)	Accession number
RCA phages
CRP-1	FZCC0023	54.045	MK613343
CRP-2	FZCC0023	54.148	MK613344
CRP-3	FZCC0040	52.963	MK613345
CRP-4	FZCC0023	40.768	MK613346
CRP-5	FZCC0040	39.6	MK613347
CRP-6	FZCC0042	44.927	MK613348
CRP-7	FZCC0042	58.106	MK613349
CRP-9	FZCC0023	56.157	MW514246
CRP-13	FZCC0023	55.022	MW514247
CRP-207	FZCC0040	54.895	MZ892987
CRP-212	FZCC0040	54.748	MZ892988
CRP-235	FZCC0040	52.729	MZ892989
CRP-345	FZCC0042	54.718	MZ892990
Pelagiphage
HTVC021P	HTCC1062	42.903	MH579717
HTVC022P	HTCC1062	42.01	MH598798
HTVC023P	HTCC1062	60.878	MN698239
HTVC024P	HTCC1062	35.448	MW273920
HTVC025P	HTCC1062	30.454	MH598799
HTVC026P	HTCC1062	32.48	MN698240
HTVC033P	HTCC1062	53.075	MZ892993
HTVC027P	HTCC1062	57.595	MN698241
HTVC028P	HTCC1062	36.388	MW273921
HTVC031P	HTCC1062	41.046	MH598700
HTVC034P	HTCC1062	35.45	MW273922
HTVC035P	HTCC1062	36.066	MW273923
HTVC100P	HTCC7211	34.606	MW273924
HTVC103P	HTCC7211	54.103	MN698242
HTVC104P	HTCC7211	54.359	MN698243
HTVC105P	HTCC7211	42.385	MH598804
HTVC106P	HTCC7211	36.945	MN698244
HTVC109P	HTCC7211	41.323	MH598805
HTVC111P	HTCC7211	31.577	MN698245
HTVC112P	HTCC7211	32.478	MN698246
HTVC115P	HTCC7211	54.819	MN698247
HTVC119P	HTCC7211	38.357	MH598806
HTVC120P	HTCC7211	42.622	MH598807
HTVC121P	HTCC7211	42.6	MH598803
HTVC202P	HTCC7211	32.226	MN698248
HTVC203P	FZCC0015	34.938	MW273925
HTVC204P	FZCC0015	34.069	MW273926
