# Supplementary material for: Genomic analysis and characterization of phages infecting the marine Roseobacter CHAB-I-5 lineage reveal a globally distributed and abundant phage genus
Source: Front Microbiol. 2023 Apr 17;14:1164101. doi: 10.3389/fmicb.2023.1164101 (PMC10149686; doi:10.3389/fmicb.2023.1164101)
Supplement: Supplementary file 6 [file Table_3.XLSX]

## Sheet: Sheet1
Supplementary Table 3. Summary of metagenomic read- mapping analysis.
Sample	Latitude.(decimal.degree.N)	Longitude.(decimal.degree.E)	Depth.(m)	Temperature	accession.number	Ocean.and.sea.region	Season	Ref			Station210_MES_ALL_assembly_NODE_1240_length_41275_cov_45.454973	IMGVR_UViG_3300025120_000358_3300025120_Ga0209535_1000441	Station209_MES_ALL_assembly_NODE_3139_length_26626_cov_18.608859	IMGVR_UViG_3300025853_000418_3300025853_Ga0208645_1000829	IMGVR_UViG_3300025276_000100_3300025276_Ga0208814_1000297	Station173_DCM_ALL_assembly_NODE_1851_length_41245_cov_196.304686	IMGVR_UViG_3300025120_000112_3300025120_Ga0209535_1000143	IMGVR_UViG_3300021960_000108_3300021960_Ga0222715_10000286	IMGVR_UViG_3300022929_000055_3300022929_Ga0255752_10000564	IMGVR_UViG_3300025151_000089_3300025151_Ga0209645_1000096	CRP-902	CRP-901	Station194_DCM_ALL_assembly_NODE_804_length_44081_cov_279.431790	Station210_MES_ALL_assembly_NODE_2256_length_27611_cov_14.356837	Station155_DCM_ALL_assembly_NODE_1447_length_39367_cov_11.267196	IMGVR_UViG_3300025086_000123_3300025086_Ga0208157_1000255	IMGVR_UViG_3300025102_000201_3300025102_Ga0208666_1000221	Station78_MES_COMBINED_FINAL_NODE_1127_length_38775_cov_6.836105	Station102_DCM_ALL_assembly_NODE_276_length_41506_cov_12.324480	DB8.1_NODE_266_length_51424_cov_11.707022	IMGVR_UViG_3300025671_000092_3300025671_Ga0208898_1000184	IMGVR_UViG_3300025653_000050_3300025653_Ga0208428_1000051	CRP-1	CRP-2	CRP-4	CRP-5	CRP-6	CRP-7	CRP-9	CRP-13	CRP-207	CRP-235	CRP-345	HTVC021P	HTVC022P	HTVC025P	HTVC031P	HTVC109P	HTVC119P
ABYSSAL-5367m	11.37	142.3	5367	1.5024	SRR12807309	Maria Trench		Gao, C., et al. 2020			0	0	0	0	0	0	0	0	0	0	0	0	0	0	0	0	0	0	0	0	0	0	0	0	0	0	0	0	0	0	0	0	0	0	0	0	0	0	0
BATHY-1000m	11.37	142.3	1000	4.4845	SRR12807312	Maria Trench		Gao, C., et al. 2022			0	0	0	0	0	0	0	0	0	0	0	0	0	0	0	0	0	0	0	0	0	0	0	0	0	0	0	0	0	0	0	0	0	0	0	0	0	0	0
BATHY-1759m	11.37	142.3	1759	2.3899	SRR12807311	Maria Trench		Gao, C., et al. 2022			0	0	0	0	0	0	0	0	0	0	0	0	0	0	0	0	0	0	0	0	0	0	0	0	0	0	0	0	0	0	0	0	0	0	0	0	0	0	0
BATHY-3699m	11.37	142.3	3699	1.4825	SRR12807310	Maria Trench		Gao, C., et al. 2022			0	0	0	0	0	0	0	0	0	0	0	0	0	0	0	0	0	0	0	0	0	0	0	0	0	0	0	0	0	0	0	0	0	0	0	0	0	0	0
EPI-2m	11.37	142.3	2	28.1156	SRR12807313	Maria Trench		Gao, C., et al. 2022			0	0	0	0	0	0	0	0	0	0	0	0	0	0	0	0	0	0	0	0	0	0	0	0	0	0	0	0	0	0	0	0	0	0	0	0	0	0	0
HADAL-7200m	11.37	142.3	7200	1.7557	SRR12807308	Maria Trench		Gao, C., et al. 2022			0	0	0	0	0	0	0	0	0	0	0	0	0	0	0	0	0	0	0	0	0	0	0	0	0	0	0	0	0	0	0	0	0	0	0	0	0	0	0
HADAL-8727m	11.37	142.3	8727	2.0067	SRR12807307	Maria Trench		Gao, C., et al. 2022			0	0	0	0	0	0	0	0	0	0	0	0	0	0	0	0	0	0	0	0	0	0	0	0	0	0	0	0	0	0	0	0	0	0	0	0	0	0	0
100_DCM	-12.9723	-96.0122	50	22.5967	ERR599359	South Pacific Ocean	autumn	Gregory, Ann C., et al. 2019			0	0	0	0	0	0	0	0	0	0	0	0	0	0	0	0	0	0	0	0	0	0	0	0	0	0	0	0	0	0	0	0	0	1.14025	0	0	0	0	0
100_dDCM	-12.9794	-96.0232	177	12.8064	ERR599375	South Pacific Ocean	autumn	Gregory, Ann C., et al. 2019			0	0	0	0	0	0	0	0	0	0	0	0	0	0	0	0	0	0	0	0	0	0	0	0	0	0	0	0	0	0	0	0	0	0	0	0	0	0	0
100_SRF	-13.0023	-95.9759	5	25.3495	ERR599342; SMARTER-kit-library-prep-test (not included in read #): ERR2750826, ERR2750827	South Pacific Ocean	autumn	Gregory, Ann C., et al. 2019			0	0	0	0	0	0	0	0	0	0	0	0	0	0	0	0	0	0.0614951	0	0	0	0	0	0	0	0	0	0	0	0	0	0	0	0.481678	0	0	0	0	0
102_DCM	-5.2669	-85.2732	40	19.7812	ERR599349	South Pacific Ocean	autumn	Gregory, Ann C., et al. 2019			0	0	0	0.22997	0	0	0	0	0	0	0	0.193113	0	0	0	0	0	0	3.3456	0.217758	0.203384	0.200471	0	0	0	0	0	0	0	0	0	0	0	4.34275	5.54123	0	0.962705	0	0.623189
102_MES	-5.261	-85.1678	480	9.13744	ERR599346	South Pacific Ocean	autumn	Gregory, Ann C., et al. 2019			0	0	0	0	0	0	0	0	0	0	0	0	0	0	0	0	0	0	0.187723	0	0	0	0	0	0	0	0	0	0	0	0	0	0	0	0.5633	0	0	0	0
102_SRF	-5.2529	-85.1545	5	24.9589	ERR599353; SMARTER-kit-library-prep-test (not included in read #): ERR2750828, ERR2750829	South Pacific Ocean	autumn	Gregory, Ann C., et al. 2019			0	0	0	0	0	0	0	0	0	0	0	0	0	0	0.171514	0	0	0	0.473617	0	0	0	0	0	0	0	0	0	0	0	0	0	0	0.460587	0.973018	0	0.34236	0	0
109_DCM	2.0299	-84.5546	30	26.0192	ERR594387, ERR594381, ERR594383, ERR594380, ERR594357	North Pacific Ocean	spring	Gregory, Ann C., et al. 2019			0	0	0	0	0	0	0	0	0	0	0	0	0	0	0	0	0	0	0	0	0	0	0	0	0	0	0	0	0	0	0	0	0	0.4675	0	0	0	0	0
109_SRF	1.9928	-84.5766	5	27.4975	ERR594412	North Pacific Ocean	spring	Gregory, Ann C., et al. 2019			0	0	0	0	0	0	0	0	0	0.121957	0	0	0	0	0	0	0	0	0	0	0	0	0	0	0	0	0	0	0	0	0	0	0	0	0	0	0	0	0
11_SRF	41.6686	2.7996	9	N	ERR599383	Mediterranean Sea	unknown	Gregory, Ann C., et al. 2019			0	0	0	0	0	0	0	0	0	0	0	0	0	0	0	0	0	0	0	0	0	0	0	0	0	0	0	0	0	0	0	0	0	0	0	0	0	0.68239	0.933199
111_DCM	-16.9587	-100.675	90	19.7833	ERR599369	South Pacific Ocean	autumn	Gregory, Ann C., et al. 2019			0	0	0	0	0	0	0	0	0	0	0	0	0	0	0	0	0	0	0	0	0	0	0	0	0	0	0	0	0	0	0	0	0	0	0	0	0	0	0
111_MES	-16.9486	-100.671	350	10.6989	ERR599368; Resequencing: ERR2752161; TOPC-library-prep-test (not included in read #): ERR2752160	South Pacific Ocean	autumn	Gregory, Ann C., et al. 2019			0	0	0	0	0	0	0	0	0	0	0	0	0	0	0	0	0	0	0	0	0	0	0	0	0	0	0	0	0	0	0	0	0	0	0	0	0	0	0
111_SRF	-16.9601	-100.633	5	22.7818	ERR599357	South Pacific Ocean	autumn	Gregory, Ann C., et al. 2019			0	0	0	0	0	0	0	0	0	0	0	0	0	0	0	0	0	0	0	0	0	0	0	0	0	0	0	0	0	0	0	0	0	0	0	0	0	0	0
122_DCM	-9.0063	-139.139	115	24.6614	ERR599377	South Pacific Ocean	winter	Gregory, Ann C., et al. 2019			0	0	0	0	0	0	0	0	0	0	0	0	0	0	0	0	0	0	0	0	0	0	0	0	0	0	0	0	0	0	0	0	0	0	0	0	0	0	0
122_MES	-8.9729	-139.239	600	7.13399	ERR599341; Resequencing: ERR2752151	South Pacific Ocean	winter	Gregory, Ann C., et al. 2019			0	0	0	0	0	0	0	0	0	0	0	0	0	0	0	0	0	0	0	0	0	0	0	0	0	0	0	0	0	0	0	0	0	0	0	0	0	0	0
122_SRF	-8.9971	-139.196	5	26.6047	ERR599380	South Pacific Ocean	winter	Gregory, Ann C., et al. 2019			0	0	0	0	0	0	0	0	0	0	0	0	0	0	0	0	0	0	0	0	0	0	0	0	0	0	0	0	0	0	0	0	0	0	0	0	0	0	0
123_MIX	-8.9109	-140.285	150	21.9737	ERR599348, ERR599343	South Pacific Ocean	winter	Gregory, Ann C., et al. 2019			0	0	0	0	0	0	0	0	0	0	0	0	0	0	0	0	0	0	0	0	0	0	0	0	0	0	0	0	0	0	0	0	0	0	0	0	0	0	0
123_SRF	-8.9068	-140.283	5	26.5867	ERR599381, ERR599378	South Pacific Ocean	winter	Gregory, Ann C., et al. 2019			0	0	0	0	0	0	0	0	0	0	0	0	0	0	0	0	0	0	0	0	0	0	0	0	0	0	0	0	0	0	0	0	0	0	0	0	0	0	0
124_MIX	-9.0714	-140.597	120	24.814	ERR599367	South Pacific Ocean	winter	Gregory, Ann C., et al. 2019			0	0	0	0	0	0	0	0	0	0	0	0	0	0	0	0	0	0	0	0	0	0	0	0	0	0	0	0	0	0	0	0	0	0	0	0	0	0	0
124_SRF	-9.1504	-140.522	5	26.5724	ERR599354	South Pacific Ocean	winter	Gregory, Ann C., et al. 2019			0	0	0	0	0	0	0	0	0	0	0	0	0	0	0	0	0	0	0	0	0	0	0	0	0	0	0	0	0	0	0	0	0	0	0	0	0	0	0
125_MIX	-8.8999	-142.546	140	23.6816	ERR599338	South Pacific Ocean	winter	Gregory, Ann C., et al. 2019			0	0	0	0	0	0	0	0	0	0	0	0	0	0	0	0	0	0	0	0	0	0	0	0	0	0	0	0	0	0	0	0	0	0	0	0	0	0	0
125_SRF	-8.9111	-142.557	5	26.806	ERR599337	South Pacific Ocean	winter	Gregory, Ann C., et al. 2019			0	0	0	0	0	0	0	0	0	0	0	0	0	0	0	0	0	0	0	0	0	0	0	0	0	0	0	0	0	0	0	0	0	0	0	0	0	0	0
137_DCM	14.2075	-116.647	40	20.5857	ERR599340	North Pacific Ocean	autumn	Gregory, Ann C., et al. 2019			0	0	0	0	0	0	0	0	0	0	0	0	0	0	0	0	0	0	0	0	0	0	0	0	0	0	0	0	0	0	0	0	0	1.08279	0	0	0	0	0
137_MES	14.2025	-116.643	375	8.88713	ERR599366; Resequencing: ERR2752163; TOPC-library-prep-test (not included in read #): ERR2752162	North Pacific Ocean	autumn	Gregory, Ann C., et al. 2019			0	0	0	0	0	0	0	0.00795182	0	0	0	0	0	0	0	0	0	0	0	0	0	0	0	0	0	0	0	0	0	0	0	0	0	0.0409085	0	0	0	0	0
137_SRF	14.2035	-116.626	5	26.4786	ERR599363	North Pacific Ocean	autumn	Gregory, Ann C., et al. 2019			0	0	0	0	0	0	0	0	0	0	0	0	0	0	0	0	0	0	0	0	0	0	0	0	0	0	0	0	0	0	0	0	0	0.590276	0	0	0	0	0
138_DCM	6.3378	-102.954	60	17.292	ERR599345	North Pacific Ocean	autumn	Gregory, Ann C., et al. 2019			0	0	0	0	0	0	0	0	0	0	0	0	0	0	0	0	0	0	0	0	0	0	0	0	0	0	0	0	0	0	0	0	0	0.466375	0	0	0	0	0
138_MES	6.3559	-103.06	450	8.14989	ERR599365; Resequencing: ERR2752164	North Pacific Ocean	autumn	Gregory, Ann C., et al. 2019			0	0	0	0	0	0	0	0	0	0	0	0	0	0	0	0	0	0	0	0	0	0	0	0	0	0	0	0	0	0	0	0	0	0	0	0	0	0	0
138_SRF	6.3332	-102.943	5	26.6055	ERR599355	North Pacific Ocean	autumn	Gregory, Ann C., et al. 2019			0	0	0	0	0	0	0	0	0	0	0	0	0	0	0	0	0	0	0	0	0	0	0	0	0	0	0	0	0	0	0	0	0	0	0	0	0	0	0
155_DCM	54.5451	-16.7943	40	10.7902	ERR2762100, ERR2762101	North Atlantic Ocean	spring	Gregory, Ann C., et al. 2019			4.30078	3.26438	0.280322	0.0503166	0.339094	1.012	0.281754	0.332843	0	0	0.0770683	0	0.0812631	0.197205	0.523317	0	0	0.245974	0.077166	0.0557688	0.053078	0.0519963	0	0	0	0	0	0	0	0	0	0	0	0	0.159864	0	0	0	0.553501
155_MES	54.5742	-16.8345	751	8.92358	ERR2762102, ERR2762103	North Atlantic Ocean	spring	Gregory, Ann C., et al. 2019			4.91444	3.87681	0.413479	0.074993	0.392365	0.446186	0.288963	0.362831	0	0	0.103521	0.11813	0.0552956	0.372721	0.511743	0.0515615	0.0292564	0.291	0.117583	0.0823795	0.0753302	0.0745248	0	0	0	0	0	0	0	0	0	0	0	0	0	0	0	0	0.0534814
155_SRF	54.5305	-16.9377	5	11.0955	ERR2762104, ERR2762105	North Atlantic Ocean	spring	Gregory, Ann C., et al. 2019			0	0	0	0	0	0	0	0	0	0	0	0	0	0	0	0	0	0	0	0	0	0	0	0	0	0	0	0	0	0	0	0	0	0	0	0	0	0	0
158_DCM	67.161	0.3964	25	6.73489	ERR2762106, ERR2762107	Arctic Ocean	spring	Gregory, Ann C., et al. 2019			1.01376	0.685922	0.270395	0.109013	0.719196	0.635714	0.383144	0.438557	0	0	0.0341836	0.0418575	0.054058	0.251277	0.0478399	0	0	0.575697	0.167298	0.129567	0.123102	0.113536	0	0	0	0	0	0	0	0	0	0	0	0	0.121947	0	0	0	0.0691465
158_MES	67.1675	0.2177	651	0.22498	ERR2762108, ERR2762109	Arctic Ocean	spring	Gregory, Ann C., et al. 2019			0.239253	0.180691	0.0498001	0.0290338	0.242537	0.276413	0.0966386	0.101977	0	0	0	0	0.0487686	0.0198696	0	0	0	0.198128	0.0459103	0.0361193	0.0328362	0.0311758	0	0	0	0	0	0	0	0	0	0	0	0	0	0	0	0	0
158_SRF	67.141	0.2355	5	8.47447	ERR2762110, ERR2762111	Arctic Ocean	spring	Gregory, Ann C., et al. 2019			0.722068	0.483829	0.220182	0.0452362	0.314776	0.347564	0.24067	0.259863	0	0	0	0.0275497	0.0275675	0.215718	0.0364335	0	0	0.250526	0.0786755	0.059023	0.0523927	0.0522874	0	0	0	0	0	0	0	0	0	0	0	0	0.0451503	0	0	0	0.0430066
163_MES	76.1246	1.3648	499	0.099535	ERR2762112, ERR2762113	Arctic Ocean	spring	Gregory, Ann C., et al. 2019			0.0630601	0.0533716	0.0402845	0.0165177	0.104512	0.0904594	0.0412266	0.0446927	0	0	0	0	0	0.0370359	0	0	0	0.0780189	0	0.0223353	0.0192221	0	0	0	0	0	0	0	0	0	0	0	0	0	0	0	0	0	0
163_SRF	76.1825	1.3918	5	1.89961	ERR2762114, ERR2762115	Arctic Ocean	spring	Gregory, Ann C., et al. 2019			0.117226	0.0822531	0.0543781	0.0160581	0.0835753	0.121243	0.05776	0.0638886	0	0	0	0	0.0688394	0.04057	0	0	0	0.0660139	0.0257396	0.0204502	0.0179538	0.0166356	0	0	0	0	0	0	0	0	0	0	0	0	0	0	0	0	0
168_DCM	72.5432	44.102	40	3.82455	ERR2762116, ERR2762117	Arctic Ocean	summer	Gregory, Ann C., et al. 2019			0.571202	0.431403	0.278656	0.168261	0.60799	2.74308	0.931613	1.12265	0	0	0.0424125	0.104777	0.378552	0.161461	0	0	0	0.488609	0.238053	0.180382	0.169416	0.163421	0	0	0	0	0	0	0	0	0	0	0	0	0	0	0	0	0.222906
168_MIX	72.5199	44.0552	10-100	3.1072	ERR2762118, ERR2762119	Arctic Ocean	summer	Gregory, Ann C., et al. 2019			0.550958	0.390248	0.245264	0.172898	0.599233	2.32291	0.830977	1.01363	0	0	0.0442026	0.0918931	0.274435	0.165776	0	0	0	0.479503	0.247695	0.185275	0.171035	0.173162	0	0	0	0	0	0	0	0	0	0	0	0	0.209364	0	0	0	0.370922
168_SRF	72.5128	44.0775	5	7.48766	ERR2762120, ERR2762121	Arctic Ocean	summer	Gregory, Ann C., et al. 2019			0.471759	0.341083	0.190172	0.163063	0.546038	2.3656	0.929462	1.19067	0	0	0.0363622	0.0955145	0.216439	0.135263	0	0	0	0.446457	0.242415	0.186997	0.176617	0.170048	0	0	0	0	0	0	0	0	0	0	0	0	0.216928	0	0	0	0.356845
173_DCM	78.9354	79.0604	35	-1.29785	ERR2762122, ERR2762123	Arctic Ocean	summer	Gregory, Ann C., et al. 2019			0.882166	0.643606	0.625674	0.295405	1.84334	8.72969	1.1508	1.12458	0	0	0	0.126167	2.12568	0.10787	0	0	0	1.47496	0.434647	0.332539	0.297129	0.295297	0	0	0	0	0	0	0	0	0	0	0	0	0	0	0	0	0
173_SRF	78.9564	79.4201	5	-0.160312	ERR2762124, ERR2762125	Arctic Ocean	summer	Gregory, Ann C., et al. 2019			0.508688	0.385321	0.732887	0.161871	0.939742	6.39752	0.757935	0.7392	0	0	0	0	2.12937	0	0	0	0	0.733429	0.218552	0.162171	0.149057	0.143819	0	0	0	0	0	0	0	0	0	0	0	0	0	0	0	0	0
175_MIX	79.3349	66.2954	10-100	1.02571	ERR2762126, ERR2762127	Arctic Ocean	summer	Gregory, Ann C., et al. 2019			0.355265	0.231019	0.542195	0	0.253735	0.93295	0.164671	0.226642	0	0	0	0	1.79446	0.0958313	0	0	0	0.214548	0	0	0	0	0	0	0	0	0	0	0	0	0	0	0	0	0	0	0	0	0
175_SRF	79.2233	66.3435	5	1.3657	ERR2762128, ERR2762129	Arctic Ocean	summer	Gregory, Ann C., et al. 2019			1.01936	0.77308	1.01182	0.166432	0.855346	3.08036	0.720933	0.724312	0	0	0.097917	0.136137	2.90609	0.310945	0	0	0	0.702493	0.2334	0.184722	0.16372	0.165141	0	0	0	0	0	0	0	0	0	0	0	0	0	0	0	0	0
175_ZZZ	79.2026	66.4827	199	1.47689	ERR2762130, ERR2762131	Arctic Ocean	summer	Gregory, Ann C., et al. 2019			0.314544	0.251995	0.610265	0.053868	0.229032	1.08368	0.218271	0.239993	0	0	0	0	2.5028	0.0632862	0	0	0	0.169905	0	0.0502473	0.043151	0.0444695	0	0	0	0	0	0	0	0	0	0	0	0	0	0	0	0	0
178_SRF	77.1604	73.2057	5	1.32583	ERR2762132, ERR2762133	Arctic Ocean	summer	Gregory, Ann C., et al. 2019			0.374218	0.280909	0.411451	0.120965	0.668781	3.30045	0.518699	0.536914	0	0	0	0.0633146	3.39435	0.0655294	0	0	0	0.51723	0.168626	0.136065	0.119519	0.118003	0	0	0	0	0	0	0	0	0	0	0	0	0	0	0	0	0
18_DCM	35.7528	14.2765	60	18.3057	ERR594352	Mediterranean Sea	autumn	Gregory, Ann C., et al. 2019			0.510941	0.316086	0.259571	0	0	0	0	0	0	0	0	0	0	0.113444	0	0	0	0	0	0	0	0	0	0	0	0	0	0	0	0	0	0	0	0	0	0	0	0	0
18_SRF	35.759	14.2574	5	21.4867	ERR594358	Mediterranean Sea	autumn	Gregory, Ann C., et al. 2019			0	0	0	0	0	0	0	0	0	0	0	0	0	0	0	0	0	0	0	0	0	0	0	0	0	0	0	0	0	0	0	0	0	0	0	0	0	0	0
180_DCM	74.8283	76.2096	30	-1.53349	ERR2762136, ERR2762137	Arctic Ocean	summer	Gregory, Ann C., et al. 2019			2.45579	1.39571	1.06782	0.288561	2.55969	10.4072	1.22237	1.05348	0	0	0	0	1.28839	0.0693183	0	0	0	1.91181	0.465969	0.344148	0.306094	0.30069	0	0	0	0	0	0	0	0	0	0	0	0	0	0	0	0	0
180_SRF	74.8023	76.1478	5	2.50789	ERR2762134, ERR2762135	Arctic Ocean	summer	Gregory, Ann C., et al. 2019			0.367059	0.224114	0	0.0976697	0.854145	3.4728	0.43925	0.351486	0	0	0	0	0.654411	0	0	0	0	0.654546	0.155915	0.118514	0.105136	0.106617	0	0	0	0	0	0	0	0	0	0	0	0	0	0	0	0	0
188_DCM	78.3555	91.6084	17	-1.64724	ERR2762138, ERR2762139	Arctic Ocean	summer	Gregory, Ann C., et al. 2019			1.16895	0.776673	0.674003	0.271302	1.92512	10.051	1.25907	1.19444	0	0	0	0.121803	1.55905	0.128869	0	0	0	1.52862	0.427005	0.321054	0.284489	0.281486	0	0	0	0	0	0	0	0	0	0	0	0	0	0	0	0	0
188_SRF	78.2518	91.8557	5	-1.64974	ERR2762140, ERR2762141	Arctic Ocean	summer	Gregory, Ann C., et al. 2019			0.88735	0.57884	0.568989	0.198116	1.36987	7.7287	0.934263	0.867007	0	0	0	0	1.14887	0.0998064	0	0	0	1.08257	0.305185	0.230099	0.203498	0.192619	0	0	0	0	0	0	0	0	0	0	0	0	0	0	0	0	0
189_DCM	77.9668	116.656	20	-0.607125	ERR2762142, ERR2762143	Arctic Ocean	summer	Gregory, Ann C., et al. 2019			1.59397	1.1717	1.95727	0.445846	3.30072	9.33766	1.4442	1.3374	0	0	0	0	5.94085	0.111288	0	0	0	2.76442	0.662782	0.506411	0.453626	0.438641	0	0	0	0	0	0	0	0	0	0	0	0	0	0	0	0	0
189_MES	78.0391	116.41	299	1.59404	ERR2762144, ERR2762145	Arctic Ocean	summer	Gregory, Ann C., et al. 2019			1.88799	1.53382	1.65256	0.335036	2.08545	7.47525	1.60731	1.51208	0	0	0	0.2617	4.39548	0.165429	0	0	0	1.78908	0.479865	0.363704	0.32557	0.328688	0	0	0	0	0	0	0	0	0	0	0	0	0	0	0	0	0
189_SRF	77.9028	117.154	5	0.10149	ERR2762146, ERR2762147	Arctic Ocean	summer	Gregory, Ann C., et al. 2019			1.83294	1.1809	1.93847	0.553651	4.3831	10.3959	1.42385	1.23565	0	0	0	0	4.31705	0.101124	0	0	0	3.62468	0.858406	0.661386	0.597316	0.563186	0	0	0	0	0	0	0	0	0	0	0	0	0	0	0	0	0
191_SRF	71.5955	160.938	5	1.48885	ERR2762148, ERR2762149	Arctic Ocean	unknown	Gregory, Ann C., et al. 2019			1.66588	1.18084	0	0.181406	0.834999	5.71905	2.04284	1.25386	0	0	0	0	11.6766	0	0.125405	0	0	0.543004	0.196509	0.148302	0.127892	0.138353	0	0	0	0	0	0	0	0	0	0	0	0	0	0	0	0	0
193_SRF	71.0704	174.992	5	2.4534	ERR2762150, ERR2762151, ERR2762152	Arctic Ocean	summer	Gregory, Ann C., et al. 2019			3.74496	2.65131	2.90427	0.442164	3.37769	8.16213	3.57722	2.15279	0	0	0	0	27.4462	0	0.196211	0	0	2.34897	0.649451	0.476968	0.417498	0.412777	0	0	0	0	0	0	0	0	0	0	0	0	0.0877018	0	0	0	0
194_DCM	73.3275	-168.814	35	-0.987833	ERR2762153, ERR2762154	Arctic Ocean	summer	Gregory, Ann C., et al. 2019			3.10822	2.15676	0	0.185389	1.50328	7.76854	3.02263	1.84083	0	0	0	0	16.7686	0	0.0995902	0	0	1.05954	0.263464	0.188272	0.149918	0.157921	0	0	0	0	0	0	0	0	0	0	0	0	0	0	0	0	0
194_SRF	73.3833	-168.133	5	-0.585333	ERR2762155, ERR2762156	Arctic Ocean	summer	Gregory, Ann C., et al. 2019			3.61424	2.53005	0	0.225041	1.74706	7.35732	2.84416	1.82059	0	0	0	0	29.7416	0	0.115123	0	0	1.20411	0.330641	0.232311	0.193712	0.19991	0	0	0	0	0	0	0	0	0	0	0	0	0	0	0	0	0
196_SRF	71.8895	-154.91	5	2.5694	ERR2762157, ERR2762158	Arctic Ocean	summer	Gregory, Ann C., et al. 2019			3.99987	2.78262	0	0.274392	2.22385	7.43886	2.81741	1.81075	0	0	0	0	17.5462	0	0.128311	0	0	1.58769	0.393692	0.276418	0.237065	0.238882	0	0	0	0	0	0	0	0	0	0	0	0	0.114496	0	0	0	0
201_DCM	74.3386	-85.6208	36	-0.409335	ERR2762159, ERR2762160, ERR2762161	Arctic Ocean	autumn	Gregory, Ann C., et al. 2019			1.34626	0.957641	1.66523	0.188431	1.21824	1.61998	0.587263	0.409387	0	0	0	0	6.86768	0	0.0590809	0	0	1.07877	0.241196	0.184362	0.161507	0.166173	0	0	0	0	0	0	0	0	0	0	0	0	0	0	0	0	0
201_MES	74.305	-85.6552	441	0.994025	ERR2762162, ERR2762163	Arctic Ocean	autumn	Gregory, Ann C., et al. 2019			1.82591	1.36916	1.75227	0.15742	1.02375	3.14954	0.892418	0.666651	0	0	0	0	4.44324	0	0	0	0	0.821342	0.201665	0.146988	0.131661	0.131536	0	0	0	0	0	0	0	0	0	0	0	0	0	0	0	0	0
201_SRF	74.2987	-85.7806	5	-1.32986	ERR2762164, ERR2762165, ERR2762166	Arctic Ocean	autumn	Gregory, Ann C., et al. 2019			1.73555	1.22573	0	0.212773	1.25837	1.58191	0.680224	0.44542	0	0	0	0	6.89318	0	0	0	0	1.00037	0.251965	0.198993	0.16537	0.175788	0	0	0	0	0	0	0	0	0	0	0	0	0	0	0	0	0
205_MES	72.4456	-71.8814	491	1.23087	ERR2762167, ERR2762168	Arctic Ocean	autumn	Gregory, Ann C., et al. 2019			2.62991	1.8717	1.69608	0.198512	1.19025	4.66438	1.24084	0.992304	0	0	0	0	6.47831	0	0.0835437	0	0	1.01844	0.270553	0.197529	0.176922	0.174546	0	0	0	0	0	0	0	0	0	0	0	0	0	0	0	0	0
205_SRF	72.4693	-71.892	5	-0.479225	ERR2762169, ERR2762170	Arctic Ocean	autumn	Gregory, Ann C., et al. 2019			0.988898	0.676127	0	0.1781	1.31078	1.84845	0.533067	0.435582	0	0	0	0	9.92745	0	0	0	0	1.14375	0.259182	0.201801	0.180948	0.180541	0	0	0	0	0	0	0	0	0	0	0	0	0	0	0	0	0
206_MES	70.9433	-53.5127	411	3.03554	ERR2762171, ERR2762172	Arctic Ocean	autumn	Gregory, Ann C., et al. 2019			1.25072	0.801608	0.608491	0.105295	0.723713	2.13351	0.438798	0.449801	0	0	0	0	2.66019	0.0621318	0	0	0	0.644753	0.146462	0.12284	0.108402	0.111863	0	0	0	0	0	0	0	0	0	0	0	0	0	0	0	0	0
206_SRF	70.9574	-53.5989	5	1.44531	ERR2762173, ERR2762174, ERR2762175	Arctic Ocean	autumn	Gregory, Ann C., et al. 2019			2.62799	1.63305	1.82809	0.435013	3.44873	3.09706	0.766448	0.915602	0	0	0	0	8.53182	0.150104	0	0	0	4.36437	0.696293	0.544784	0.485229	0.468592	0	0	0	0	0	0	0	0	0	0	0	0	0	0	0	0	0.0944291
208_SRF	69.1136	-51.5086	5	3.1965	ERR2762176, ERR2762177	Arctic Ocean	autumn	Gregory, Ann C., et al. 2019			1.69198	1.02118	1.19772	0.389765	2.41787	2.72236	0.690477	0.771337	0	0	0	0	10.5551	0.0987854	0	0	0	2.69458	0.629009	0.509539	0.472667	0.467362	0	0	0	0	0	0	0	0	0	0	0	0	0.165869	0	0	0	0.18297
209_MES	64.7	-52.996	351	4.20173	ERR2762178, ERR2762179	Arctic Ocean	autumn	Gregory, Ann C., et al. 2019			4.91718	2.83357	1.09317	0.694672	5.47461	1.19672	0.55852	0.504961	0	0	0	0	2.27129	0.407292	0.168174	0	0	4.79088	1.11539	1.0451	0.942612	0.926503	0	0	0	0	0	0	0	0	0	0	0	0	0	0	0	0	0.04286
209_SRF	64.7127	-53.0106	5	2.49613	ERR2762180, ERR2762181, ERR2762182	Arctic Ocean	autumn	Gregory, Ann C., et al. 2019			1.36387	0.880253	0.704786	0.411632	2.49774	0.809353	0.301229	0.303	0	0	0	0	4.48379	0.133106	0	0	0	2.12635	0.653193	0.552681	0.517233	0.508317	0	0	0	0	0	0	0	0	0	0	0	0	0.168567	0	0	0	0.240581
210_MES	61.5754	-55.9846	391	4.79139	ERR2762183, ERR2762184, ERR2762185	Arctic Ocean	autumn	Gregory, Ann C., et al. 2019			1.53092	0.7591	0.420549	0.0860646	0.711792	0.192165	0.192727	0.166358	0	0	0	0	0.0624595	0.38393	0	0	0	0.611794	0.126441	0.127696	0.112121	0.109364	0	0	0	0	0	0	0	0	0	0	0	0	0	0	0	0	0
210_SRF	61.5427	-55.9869	5	5.29526	ERR2762186, ERR2762187, ERR2762188	Arctic Ocean	autumn	Gregory, Ann C., et al. 2019			4.6253	2.5735	0.7396	0.471662	3.65897	1.04656	0.452744	0.433044	0	0	0	0	1.29642	0.432158	0	0	0	3.0934	0.746162	0.696659	0.631535	0.608984	0	0	0	0	0	0	0	0	0	0	0	0	0.110427	0	0	0	0.243235
22_SRF	39.8386	17.4155	5	17.2988	ERR594406,ERR594378	Mediterranean Sea	autumn	Gregory, Ann C., et al. 2019			0	0	0	0	0	0	0	0.116776	0.279158	0	0.138961	0.159884	0	0	0	0	0	0	0	0	0	0	0	0	0	0	0	0	0	0	0	0	0	0.930268	0.526304	0	0.617125	2.86111	0.380364
23_DCM	42.1735	17.7252	55	15.1806	ERR594408	Mediterranean Sea	autumn	Gregory, Ann C., et al. 2019			0	0	0	0	0.1412	0	0	0	0	0	0	0	0	0	0	0	0	0.328073	0	0	0	0	0	0	0	0	0	0	0	0	0	0	0	2.6251	1.67786	0	0	8.00987	1.36145
25_DCM	39.3991	19.3997	50	15.182	ERR594375	Mediterranean Sea	autumn	Gregory, Ann C., et al. 2019			0	0	0	0	0	0	0	0.106755	0	0	0	0	0	0	0	0	0	0	0	0	0	0	0	0	0	0	0	0	0	0	0	0	0	0.716279	0.234472	0	0	1.43234	0.278668
25_SRF	39.3888	19.3905	5	18.3192	ERR594396	Mediterranean Sea	autumn	Gregory, Ann C., et al. 2019			0	0	0	0	0	0	0	0.081272	0	0	0	0	0	0	0	0	0	0	0	0	0	0	0	0	0	0	0	0	0	0	0	0	0	0.528674	0	0	0	2.49559	0
30_DCM	33.9235	32.8118	70	18.6162	ERR594405	Mediterranean Sea	autumn	Gregory, Ann C., et al. 2019			0	0	0	0	0	0	0	0	0	0	0	0	0	0	0	0	0	0	0	0	0	0	0	0	0	0	0	0	0	0	0	0	0	0	0	0	0	0	0
31_SRF	27.16	34.835	5	25.0281	ERR594401, ERR594410	Red Sea	winter	Gregory, Ann C., et al. 2019			0	0	0	0	0	0	0	0	0	0	0	0	0	0	0	0	0	0	0	0	0	0	0	0	0	0	0	0	0	0	0	0	0	0	0	0	0	0	0
32_DCM	23.4183	37.245	80	26.1292	ERR594360	Red Sea	winter	Gregory, Ann C., et al. 2019			0	0	0	0	0	0	0	0	0	0	0	0	0	0	0	0	0	0	0	0	0	0	0	0	0	0	0	0	0	0	0	0	0	0	0	0	0	0	0
32_SRF	23.36	37.2183	5	25.8117	ERR594393	Red Sea	winter	Gregory, Ann C., et al. 2019			0	0	0	0	0	0	0	0	0	0	0	0	0	0	0	0	0	0	0	0	0	0	0	0	0	0	0	0	0	0	0	0	0	0	0	0	0	0	0
33_SRF	21.9467	38.2517	5	27.3097	ERR599350	Red Sea	winter	Gregory, Ann C., et al. 2019			0	0	0	0	0	0	0	0	0	0	0	0	0	0	0	0	0	0	0	0	0	0	0	0	0	0	0	0	0	0	0	0	0	0	0	0	0	0	0
34_DCM	18.4417	39.8567	60	27.5588	ERR594390	Red Sea	winter	Gregory, Ann C., et al. 2019			0	0	0	0	0.170756	0	0	0	0	0	0	0	0	0	0	0	0	0.46815	0	0	0	0	0	0	0	0	0	0	0	0	0	0	0	0	0	0	0	0	0
34_SRF	18.3967	39.875	5	27.635	ERR594370, ERR594368	Red Sea	winter	Gregory, Ann C., et al. 2019			0	0	0	0	0	0	0	0	0	0	0	0	0	0	0	0	0	0	0	0	0	0	0	0	0	0	0	0	0	0	0	0	0	0	0	0	0	0	0
36_DCM	20.8222	63.5133	17	25.3292	ERR594402	Indian Ocean	winter	Gregory, Ann C., et al. 2019			0	0	0	0	0	0	0	0	0	0.337777	0	0	0	0	0	0	0	0	0	0	0	0	0	0	0	0	0	0	0	0	0	0	0	0	0	0	0	0	0
36_SRF	20.8183	63.5047	5	25.6814	ERR594369	Indian Ocean	winter	Gregory, Ann C., et al. 2019			0	0	0	0	0	0	0	0	0	0.128894	0	0	0	0	0	0	0	0	0	0	0	0	0	0	0	0	0	0	0	0	0	0	0	0	0	0	0	0	0
37_MES	20.8457	63.5851	600	11.984	ERR599372; Resequencing: ERR2752152	Indian Ocean	winter	Gregory, Ann C., et al. 2019			0	0	0	0	0	0	0	0	0	0.0205571	0	0	0	0	0	0	0	0	0	0	0	0	0	0	0	0	0	0	0	0	0	0	0	0	0	0	0	0	0
38_DCM	19.0284	64.5126	25	25.6077	ERR594386, ERR594399	Indian Ocean	winter	Gregory, Ann C., et al. 2019			0	0	0	0	0	0	0	0	0	0	0	0	0	0	0	0	0	0	0	0	0	0	0	0	0	0	0	0	0	0	0	0	0	0.200296	0	0	0	0	0
38_MES	19.0351	64.5638	340	14.9014	ERR599379	Indian Ocean	winter	Gregory, Ann C., et al. 2019			0	0	0	0	0	0	0	0	0	0	0	0	0	0	0	0	0	0	0	0	0	0	0	0	0	0	0	0	0	0	0	0	0	0	0	0	0	0	0
38_SRF	19.0393	64.4913	5	26.3136	ERR594400, ERR594374	Indian Ocean	winter	Gregory, Ann C., et al. 2019			0	0	0	0	0	0	0	0	0	0	0	0	0	0	0	0	0	0	0	0	0	0	0	0	0	0	0	0	0	0	0	0	0	0.29347	0.265863	0	0	0	0
39_DCM	18.5839	66.4727	25	26.6924	ERR594363, ERR594397	Indian Ocean	winter	Gregory, Ann C., et al. 2019			0	0	0	0	0	0	0	0	0	0.135852	0	0	0	0	0	0	0	0	0	0	0	0	0	0	0	0	0	0	0	0	0	0	0	0	0	0	0	0	0
39_MES	18.7341	66.3896	270	15.5538	ERR599360; Resequencing: ERR2752153	Indian Ocean	spring	Gregory, Ann C., et al. 2019			0	0	0	0	0	0	0	0	0	0	0	0	0	0	0	0	0	0	0	0	0	0	0	0	0	0	0	0	0	0	0	0	0	0	0	0	0	0	0
39_SRF	18.5918	66.622	5	27.0891	ERR594356, ERR594365	Indian Ocean	winter	Gregory, Ann C., et al. 2019			0	0	0	0	0	0	0	0	0	0.131744	0	0	0	0	0	0	0	0	0	0	0	0	0	0	0	0	0	0	0	0	0	0	0	0	0	0	0	0	0
41_DCM	14.5536	70.0128	60	27.3742	ERR594371, ERR594372, ERR594373, ERR594366, ERR594367	Indian Ocean	spring	Gregory, Ann C., et al. 2019			0	0	0	0	0	0	0	0	0	0	0	0	0	0	0	0	0	0	0	0	0	0	0	0	0	0	0	0	0	0	0	0	0	0	0	0	0	0	0
41_SRF	14.6059	69.9776	5	29.1515	ERR594384	Indian Ocean	spring	Gregory, Ann C., et al. 2019			0	0	0	0	0	0	0	0	0	0	0	0	0	0	0	0	0	0	0	0	0	0	0	0	0	0	0	0	0	0	0	0	0	0	0	0	0	0	0
42_DCM	5.9998	73.9067	80	27.9561	ERR594413	Indian Ocean	spring	Gregory, Ann C., et al. 2019			0	0	0	0	0	0	0	0	0	0	0	0	0	0	0	0	0	0	0	0	0	0	0	0	0	0	0	0	0	0	0	0	0	0	0	0	0	0	0
42_SRF	6.0001	73.8955	5	30.1278	ERR594398, ERR594403	Indian Ocean	spring	Gregory, Ann C., et al. 2019			0	0	0	0	0	0	0	0	0	0	0	0	0	0	0	0	0	0	0	0	0	0	0	0	0	0	0	0	0	0	0	0	0	0	0	0	0	0	0
45_SRF	0.0033	71.6428	5	30.5935	ERR599356	Indian Ocean	spring	Gregory, Ann C., et al. 2019			0	0	0	0	0	0	0	0	0	0	0	0	0	0	0	0	0	0	0	0	0	0	0	0	0	0	0	0	0	0	0	0	0	0	0	0	0	0	0
46_SRF	-0.6625	73.161	5	30.1247	ERR594376	Indian Ocean	autumn	Gregory, Ann C., et al. 2019			0	0	0	0	0	0	0	0	0	0	0	0	0	0	0	0	0	0	0	0	0	0	0	0	0	0	0	0	0	0	0	0	0	0	0	0	0	0	0
48_SRF	-9.3921	66.4228	5	29.8181	ERR599344	Indian Ocean	autumn	Gregory, Ann C., et al. 2019			0	0	0	0	0	0	0	0	0	0	0	0	0	0	0	0	0	0	0	0	0	0	0	0	0	0	0	0	0	0	0	0	0	0	0	0	0	0	0
52_DCM	-16.9534	53.9601	75	25.2126	ERR594394	Indian Ocean	autumn	Gregory, Ann C., et al. 2019			0	0	0	0	0	0	0	0	0	0	0	0	0	0	0	0	0	0	0	0	0	0	0	0	0	0	0	0	0	0	0	0	0	0.273574	0	0	0	0	0
52_SRF	-16.957	53.9801	5	27.9565	ERR599358	Indian Ocean	autumn	Gregory, Ann C., et al. 2019			0	0	0	0	0	0	0	0	0	0	0	0	0	0	0	0	0	0	0	0	0	0	0	0	0	0	0	0	0	0	0	0	0	0.274536	0	0	0	0	0
56_MES	-15.3379	43.2948	1000	6.19578	ERR599371; Resequencing: ERR2752154	Indian Ocean	winter	Gregory, Ann C., et al. 2019			0	0	0	0	0	0	0	0	0	0	0	0	0	0	0	0	0	0	0	0	0	0	0	0	0	0	0	0	0	0	0	0	0	0	0	0	0	0	0
56_SRF	-15.3424	43.2965	5	27.2961	ERR599376	Indian Ocean	winter	Gregory, Ann C., et al. 2019			0	0	0	0	0	0	0	0	0	0	0	0	0	0	0	0	0	0	0	0	0	0	0	0	0	0	0	0	0	0	0	0	0	0	0	0	0	0	0
58_DCM	-17.2855	42.2866	66	25.1139	ERR599362	Indian Ocean	winter	Gregory, Ann C., et al. 2019			0	0	0	0	0	0	0	0	0	0	0	0	0	0	0	0	0	0	0	0	0	0	0	0	0	0	0	0	0	0	0	0	0	1.36663	0	0	0	0	0
62_SRF	-22.3368	40.3412	5	N	ERR599339	Indian Ocean	winter	Gregory, Ann C., et al. 2019			0	0	0	0	0	0	0	0	0	0	0	0	0	0	0	0	0	0.140747	0	0	0	0	0	0	0	0	0	0	0	0	0	0	0	0.56052	0	0	0	0	0
64_DCM	-29.5333	37.9117	65	22.2153	ERR594385	Indian Ocean	winter	Gregory, Ann C., et al. 2019			0	0	0	0	0	0	0	0	0	0	0	0	0	0	0	0	0	0	0	0	0	0	0	0	0	0	0	0	0	0	0	0	0	0.238026	0	0	0	0	0
64_MES	-29.5046	37.9599	1000	7.55202	ERR599351; Resequencing: ERR2752155	Indian Ocean	winter	Gregory, Ann C., et al. 2019			0.0812815	0.073596	0	0	0.0198424	0	0	0	0	0	0	0	0	0	0	0	0	0.0397734	0	0	0	0	0	0	0	0	0	0	0	0	0	0	0	0	0	0	0	0	0
64_SRF	-29.5019	37.9889	5	22.2414	ERR594392	Indian Ocean	winter	Gregory, Ann C., et al. 2019			0	0	0	0	0	0	0	0	0	0	0	0	0	0	0	0	0	0	0	0	0	0	0	0	0	0	0	0	0	0	0	0	0	0.290962	0	0	0	0	0
65_DCM	-35.2421	26.3048	30	21.7282	ERR594414, ERR594382	Indian Ocean	winter	Gregory, Ann C., et al. 2019			0	0	0	0.141964	0.120036	0	0.211012	0.395402	0	0	0.253546	1.50722	0	0.162077	0	0.169134	0.113687	0	0.346932	0.140887	0.137157	0.140851	0	0	0	0	0	0	0	0	0	0	0	1.63675	1.50853	0	0	0	0.0877377
65_SRF	-35.1728	26.2868	5	21.7636	ERR594361, ERR594359	Indian Ocean	winter	Gregory, Ann C., et al. 2019			0	0	0	0	0	0	0	0	0	0	0	0	0	0	0	0	0	0	0	0	0	0	0	0	0	0	0	0	0	0	0	0	0	1.82089	0	0	0	0	0
66_DCM	-34.8901	18.0459	30	15.014	ERR594389	South Atlantic Ocean	winter	Gregory, Ann C., et al. 2019			0.765001	0.633207	0	0	0	0	0.138644	0.161835	0	0	0	0	0	0	0.60813	0	0	0	0	0	0	0	0	0	0	0	0	0	0	0	0	0	0	0.426503	1.94554	0	0	0.0959424	0
66_SRF	-34.9449	17.9189	5	15.0134	ERR594362	South Atlantic Ocean	winter	Gregory, Ann C., et al. 2019			0.861829	0.759695	0	0	0	0	0.1712	0.234514	0	0	0	0	0	0	0.920448	0	0	0	0	0	0	0	0	0	0	0	0	0	0	0	0	0	0	0.813124	4.32987	0	0	0.185851	0
67_SRF	-32.2401	17.7103	5	13.0432	ERR594395, ERR594404	South Atlantic Ocean	winter	Gregory, Ann C., et al. 2019			0	0	0.964664	1.57531	1.41137	1.44593	2.51335	4.42829	0	0	2.66304	17.0196	0	1.88029	0	1.97134	1.36758	1.70477	3.98275	1.62596	1.61878	1.60797	0	0	0	0	0	0	0	0	2.18761	0	0	0	16.2378	0	0.594604	0.284476	0.746631
68_DCM	-31.027	4.6802	50	16.7488	ERR594415	South Atlantic Ocean	winter	Gregory, Ann C., et al. 2019			0.512788	0.4077	0	0	0	0	0	0	0	0	0	0	0	0	0.22429	0	0	0	0	0	0	0	0	0	0	0	0	0	0	0	0	0	0	0	0.190542	0	0	0	0
68_MES	-31.0198	4.6685	700	7.32145	ERR599382; Resequencing: ERR2752147; TOPC-library-prep-test (not included in read #): ERR2752146	South Atlantic Ocean	winter	Gregory, Ann C., et al. 2019			0.8968	0.832809	0.114892	0.0266251	0.229531	0.0559362	0.0647428	0.0750807	0	0	0.0400659	0.129615	0	0.0869937	0.0532392	0	0	0.546915	0.0434399	0.0274026	0.0268973	0.027191	0	0	0	0	0	0	0	0	0	0	0	0	0.036045	0	0	0	0
68_SRF	-31.0266	4.665	5	16.8632	ERR594391	South Atlantic Ocean	winter	Gregory, Ann C., et al. 2019			0.271149	0.216381	0	0	0	0	0	0	0	0	0	0	0	0	0.142145	0	0	0	0	0	0	0	0	0	0	0	0	0	0	0	0	0	0	0	0.134564	0	0	0	0
70_MES	-20.4075	-3.1641	800	4.18824	ERR594407; Resequencing: ERR2752145	South Atlantic Ocean	winter	Gregory, Ann C., et al. 2019			0	0	0	0	0	0	0	0	0	0	0	0	0	0	0	0	0	0	0	0	0	0	0	0	0	0	0	0	0	0	0	0	0	0	0	0	0	0	0
70_SRF	-20.4091	-3.1759	5	19.77	ERR594353	South Atlantic Ocean	winter	Gregory, Ann C., et al. 2019			0	0	0	0	0	0	0	0	0	0	0	0	0	0	0.232345	0	0	0	0	0	0	0	0	0	0	0	0	0	0	0	0	0	0	0	0	0	0	0	0
72_DCM	-8.7296	-17.9604	100	23.6301	ERR594379	South Atlantic Ocean	spring	Gregory, Ann C., et al. 2019			0	0	0	0	0.200631	0	0	0	0	0	0	0	0	0	0	0	0	0.572702	0	0	0	0	0	0	0	0	0	0	0	0	0	0	0	0.471181	0	0	0	0.177707	0
72_MES	-8.7986	-17.9034	800	4.64172	ERR594388	South Atlantic Ocean	spring	Gregory, Ann C., et al. 2019			0	0	0	0	0	0	0	0	0	0	0	0	0	0	0	0	0	0	0	0	0	0	0	0	0	0	0	0	0	0	0	0	0	0	0	0	0	0	0
72_SRF	-8.7789	-17.9099	5	25.0644	ERR594364	South Atlantic Ocean	spring	Gregory, Ann C., et al. 2019			0	0	0	0	0	0	0	0	0	0	0	0	0	0	0	0	0	0	0	0	0	0	0	0	0	0	0	0	0	0	0	0	0	0	0	0	0	0	0
76_DCM	-21.0292	-35.3498	150	21.166	ERR594355	South Atlantic Ocean	spring	Gregory, Ann C., et al. 2019			0	0	0	0	0	0	0	0	0	0	0	0	0	0	0	0	0	0	0	0	0	0	0	0	0	0	0	0	0	0	0	0	0	0	0	0	0	0	0
76_MES	-20.9315	-35.1794	800	4.66427	ERR599370, ERR599347; Resequencing: ERR2752148	South Atlantic Ocean	spring	Gregory, Ann C., et al. 2019			0.109402	0.100833	0	0	0.0942763	0.0227244	0	0	0	0	0	0	0	0	0	0	0	0.163929	0	0	0	0	0	0	0	0	0	0	0	0	0	0	0	0	0	0	0	0	0
76_SRF	-20.9354	-35.1803	5	23.3748	ERR594354	South Atlantic Ocean	spring	Gregory, Ann C., et al. 2019			0	0	0	0	0	0	0	0	0	0	0	0	0	0	0	0	0	0	0	0	0	0	0	0	0	0	0	0	0	0	0	0	0	0	0	0	0	0	0
78_DCM	-30.1484	-43.2705	120	19.3234	ERR599374	South Atlantic Ocean	spring	Gregory, Ann C., et al. 2019			0	0	0	0	0	0	0	0	0	0	0	0	0	0	0	0	0	0	0	0	0	0	0	0	0	0	0	0	0	0	0	0	0	0	0	0	0	0	0
78_MES	-30.1471	-43.2915	800	5.82321	ERR599361; Resequencing: ERR2752150; TOPC-library-prep-test (not included in read #): ERR2752149	South Atlantic Ocean	spring	Gregory, Ann C., et al. 2019			0.330815	0.307699	0.0340486	0	0.122033	0.050482	0.0314855	0.0300874	0	0	0	0	0	0	0	0	0	0.270727	0	0	0	0	0	0	0	0	0	0	0	0	0	0	0	0	0	0	0	0	0
78_SRF	-30.1367	-43.2899	5	20.0778	ERR594411	South Atlantic Ocean	spring	Gregory, Ann C., et al. 2019			0	0	0	0	0	0	0	0	0	0	0	0	0	0	0	0	0	0	0	0	0	0	0	0	0	0	0	0	0	0	0	0	0	0	0	0	0	0	0
82_DCM	-47.2007	-57.9446	40	7.15487	ERR594409; Resequencing: ERR2752143	South Atlantic Ocean	spring	Gregory, Ann C., et al. 2019			9.67252	5.93842	0	30.5087	481.693	0.596154	0.422728	0.426556	0	0	0	0.0924635	0	0	0.111141	0	0	1259.2	46.9976	41.4725	39.6542	38.8041	0	0	0	0	0	0	0	0	0	0	0	0	0.731597	0	0	0	0
82_SRF	-47.1863	-58.2902	5	7.57942	ERR599384; Resequencing: ERR2752156	South Atlantic Ocean	spring	Gregory, Ann C., et al. 2019			1.16762	0.655718	0	4.42847	74.3384	0.234258	0.244047	0.247583	0	0	0	0	0	0	0	0	0	189.336	6.617	5.77326	5.50733	5.44139	0	0	0	0	0	0	0	0	0	0	0	0	1.07341	0	0	0	0
84_SRF	-60.2287	-60.6476	5	1.9034	ERR599352; Resequencing: ERR2752157	Southern Ocean	spring	Gregory, Ann C., et al. 2019			1.76413	1.19359	0	0	0.868515	2.16928	0.612992	0.631123	0	0	0	0	0	0	0	0	0	1.65359	0	0	0	0	0	0	0	0	0	0	0	0	0	0	0	0	0	0	0	0	0
85_DCM	-62.2231	-49.2139	90	-0.792395	ERR594377; Resequencing: ERR2752144	Southern Ocean	summer	Gregory, Ann C., et al. 2019			4.68985	3.39322	0	0	1.28654	1.91833	0.595478	0.818836	0	0	0	0	0	0	0	0	0	1.90669	0	0	0	0	0	0	0	0	0	0	0	0	0	0	0	0	0	0	0	0	0
85_MES	-61.9689	-49.5017	790	0.456763	ERR599373; Resequencing: ERR2752159	Southern Ocean	summer	Gregory, Ann C., et al. 2019			0.345122	0.233129	0	0	0.184929	0.170665	0	0	0	0	0	0	0	0	0	0	0	0.289558	0	0	0	0	0	0	0	0	0	0	0	0	0	0	0	0	0	0	0	0	0
85_SRF	-62.0385	-49.529	5	0.73159	ERR599364; Resequencing: ERR2752158	Southern Ocean	summer	Gregory, Ann C., et al. 2019			2.39487	1.70782	0	0	0	1.59688	0.523504	0.621771	0	0	0	0	0	0	0	0	0	0	0	0	0	0	0	0	0	0	0	0	0	0	0	0	0	0	0	0	0	0	0
MSP103	21.064	-150.319	4012.8		1020030	North Pacific Ocean		Gregory, Ann C., et al. 2019			0	0	0	0	0	0	0	0	0	0	0	0	0	0	0	0	0	0	0	0	0	0	0	0	0	0	0	0	0	0	0	0	0	0	0	0	0	0	0
MSP109	18.04	-133.26	4004		1020032	North Pacific Ocean		Gregory, Ann C., et al. 2019			0	0	0	0	0	0	0	0	0	0	0	0	0	0	0	0	0	0	0	0	0	0	0	0	0	0	0	0	0	0	0	0	0	0	0	0	0	0	0
MSP112	15.909	-124.474	4002.4		1020034	North Pacific Ocean		Gregory, Ann C., et al. 2019			0	0	0	0	0	0	0	0	0	0	0	0	0	0	0	0	0	0	0	0	0	0	0	0	0	0	0	0	0	0	0	0	0	0	0	0	0	0	0
MSP114	14.53	-118.77	294		1020036	North Pacific Ocean		Gregory, Ann C., et al. 2019			0	0	0	0	0	0	0	0	0	0	0	0	0	0	0	0	0	0	0	0	0	0	0	0	0	0	0	0	0	0	0	0	0	0	0	0	0	0	0
MSP118	12	-108.06	3103.1		1020038	North Pacific Ocean		Gregory, Ann C., et al. 2019			0	0	0	0	0	0	0	0	0	0	0	0	0	0	0	0	0	0	0	0	0	0	0	0	0	0	0	0	0	0	0	0	0	0	0	0	0	0	0
MSP121	10.093	-99.246	3007.9		1020040	North Pacific Ocean		Gregory, Ann C., et al. 2019			0	0	0	0	0	0	0	0	0	0	0	0	0	0	0	0	0	0	0	0	0	0	0	0	0	0	0	0	0	0	0	0	0	0	0	0	0	0	0
MSP131	17.43	-59.83	4003.3		1020042	North Atlantic Ocean		Gregory, Ann C., et al. 2019			0	0	0	0	0	0	0	0	0	0	0	0	0	0	0	0	0	0	0	0	0	0	0	0	0	0	0	0	0	0	0	0	0	0	0	0	0	0	0
MSP134	19.99	-52.637	4002.7		1020044	North Atlantic Ocean		Gregory, Ann C., et al. 2019			0	0	0	0	0	0	0	0	0	0	0	0	0	0	0	0	0	0	0	0	0	0	0	0	0	0	0	0	0	0	0	0	0	0	0	0	0	0	0
MSP144	29.97	-23.69	4003.5		1020046	North Atlantic Ocean		Gregory, Ann C., et al. 2019			0	0	0	0	0	0	0	0	0	0	0	0	0	0	0	0	0	0	0	0	0	0	0	0	0	0	0	0	0	0	0	0	0	0	0	0	0	0	0
MSP146	32.0788	-17.2662	4002		1020048	North Atlantic Ocean		Gregory, Ann C., et al. 2019			0	0	0	0	0	0	0	0	0	0	0	0	0	0	0	0	0	0	0	0	0	0	0	0	0	0	0	0	0	0	0	0	0	0	0	0	0	0	0
MSP81	-28.406	179.141	3501.1		1020022	South Pacific Ocean		Gregory, Ann C., et al. 2019			0	0	0	0	0	0	0	0	0	0	0	0	0	0	0	0	0	0	0	0	0	0	0	0	0	0	0	0	0	0	0	0	0	0	0	0	0	0	0
MSP82	-25.49	-179.52	2150.1		1020024	South Pacific Ocean		Gregory, Ann C., et al. 2019			0	0	0	0	0	0	0	0	0	0	0	0	0	0	0	0	0	0	0	0	0	0	0	0	0	0	0	0	0	0	0	0	0	0	0	0	0	0	0
MSP91	-5.75	-170.741	4017.7		1020026	South Pacific Ocean		Gregory, Ann C., et al. 2019			0	0	0	0	0	0	0	0	0	0	0	0	0	0	0	0	0	0	0	0	0	0	0	0	0	0	0	0	0	0	0	0	0	0	0	0	0	0	0
MSP97	9.22	-163.53	3818.1		1020028	North Pacific Ocean		Gregory, Ann C., et al. 2019			0	0	0	0	0	0	0	0	0	0	0	0	0	0	0	0	0	0	0	0	0	0	0	0	0	0	0	0	0	0	0	0	0	0	0	0	0	0	0
vDNA_RS2015_04_0812			2		ERR3994038	Red Sea	summer	Hevroni, G., et al. 2020			0	0	0	0	0	0	0	0	0	0	0	0	0	0	0	0	0	0	0	0	0	0	0	0	0	0	0	0	0	0	0	0	0	0	0	0	0	0	0
vDNA_RS2015_06_0812			2		ERR4007816	Red Sea	summer	Hevroni, G., et al. 2020			0	0	0	0	0	0	0	0	0	0	0	0	0	0	0	0	0	0	0	0	0	0	0	0	0	0	0	0	0	0	0	0	0	0	0	0	0	0	0
vDNA_RS2015_08_0812			2		ERR4007879	Red Sea	summer	Hevroni, G., et al. 2020			0	0	0	0	0	0	0	0	0	0	0	0	0	0	0	0	0	0	0	0	0	0	0	0	0	0	0	0	0	0	0	0	0	0	0	0	0	0	0
vDNA_RS2015_10_0812			2		ERR4008053	Red Sea	summer	Hevroni, G., et al. 2020			0	0	0	0	0	0	0	0	0	0	0	0	0	0	0	0	0	0	0	0	0	0	0	0	0	0	0	0	0	0	0	0	0	0	0	0	0	0	0
vDNA_RS2015_14_0812			2		ERR4013363	Red Sea	summer	Hevroni, G., et al. 2020			0	0	0	0	0	0	0	0	0	0	0	0	0	0	0	0	0	0	0	0	0	0	0	0	0	0	0	0	0	0	0	0	0	0	0	0	0	0	0
vDNA_RS2015_16_0812			2		ERR3994131	Red Sea	summer	Hevroni, G., et al. 2020			0	0	0	0	0	0	0	0	0	0	0	0	0	0	0	0	0	0	0	0	0	0	0	0	0	0	0	0	0	0	0	0	0	0	0	0	0	0	0
vDNA_RS2015_18_0811			2		ERR4013365	Red Sea	summer	Hevroni, G., et al. 2020			0	0	0	0	0	0	0	0	0	0	0	0	0	0	0	0	0	0	0	0	0	0	0	0	0	0	0	0	0	0	0	0	0	0	0	0	0	0	0
vDNA_RS2015_18_0812			2		ERR4013366	Red Sea	summer	Hevroni, G., et al. 2020			0	0	0	0	0	0	0	0	0	0	0	0	0	0	0	0	0	0	0	0	0	0	0	0	0	0	0	0	0	0	0	0	0	0	0	0	0	0	0
vDNA_RS2015_20_0811			2		ERR3994232	Red Sea	summer	Hevroni, G., et al. 2020			0	0	0	0	0	0	0	0	0	0	0	0	0	0	0	0	0	0	0	0	0	0	0	0	0	0	0	0	0	0	0	0	0	0	0	0	0	0	0
vDNA_RS2015_22_0811			2		ERR4013368	Red Sea	summer	Hevroni, G., et al. 2020			0	0	0	0	0	0	0	0	0	0	0	0	0	0	0	0	0	0	0	0	0	0	0	0	0	0	0	0	0	0	0	0	0	0	0	0	0	0	0
vDNA_RS2015_24_0811			2		ERR4013370	Red Sea	summer	Hevroni, G., et al. 2020			0	0	0	0	0	0	0	0	0	0	0	0	0	0	0	0	0	0	0	0	0	0	0	0	0	0	0	0	0	0	0	0	0	0	0	0	0	0	0
vDNA_RS2016_02_0208			2		ERR3727367	Red Sea	winter	Hevroni, G., et al. 2020			0	0	0	0	0	0	0	0	0	0	0	0	0	0	0	0	0	0	0	0	0	0	0	0	0	0	0	0	0	0	0	0	0	0	0	0	0	0	0
vDNA_RS2016_04_0208			2		ERR4008066	Red Sea	winter	Hevroni, G., et al. 2020			0	0	0	0	0	0	0	0	0	0	0	0	0	0	0	0	0	0	0	0	0	0	0	0	0	0	0	0	0	0	0	0	0	0	0	0	0	0	0
vDNA_RS2016_06_0208			2		ERR4013372	Red Sea	winter	Hevroni, G., et al. 2020			0	0	0	0	0	0	0	0	0	0	0	0	0	0	0	0	0	0	0	0	0	0	0	0	0	0	0	0	0	0	0	0	0	0	0	0	0	0	0
vDNA_RS2016_08_0208			2		ERR3991499	Red Sea	winter	Hevroni, G., et al. 2020			0	0	0	0	0	0	0	0	0	0	0	0	0	0	0	0	0	0	0	0	0	0	0	0	0	0	0	0	0	0	0	0	0	0	0	0	0	0	0
vDNA_RS2016_10_0208			2		ERR4013374	Red Sea	winter	Hevroni, G., et al. 2020			0	0	0	0	0	0	0	0	0	0	0	0	0	0	0	0	0	0	0	0	0	0	0	0	0	0	0	0	0	0	0	0	0	0	0	0	0	0	0
vDNA_RS2016_12_0208			2		ERR3995347	Red Sea	winter	Hevroni, G., et al. 2020			0	0	0	0	0	0	0	0	0	0	0	0	0	0	0	0	0	0	0	0	0	0	0	0	0	0	0	0	0	0	0	0	0	0	0	0	0	0	0
vDNA_RS2016_14_0208			2		ERR3727468	Red Sea	winter	Hevroni, G., et al. 2020			0	0	0	0	0	0	0	0	0	0	0	0	0	0	0	0	0	0	0	0	0	0	0	0	0	0	0	0	0	0	0	0	0	0	0	0	0	0	0
vDNA_RS2016_16_0208			2		ERR3727643	Red Sea	winter	Hevroni, G., et al. 2020			0	0	0	0	0	0	0	0	0	0	0	0	0	0	0	0	0	0	0	0	0	0	0	0	0	0	0	0	0	0	0	0	0	0	0	0	0	0	0
vDNA_RS2016_18_0207			2		ERR3727687	Red Sea	winter	Hevroni, G., et al. 2020			0	0	0	0	0	0	0	0	0	0	0	0	0	0	0	0	0	0	0	0	0	0	0	0	0	0	0	0	0	0	0	0	0	0	0	0	0	0	0
vDNA_RS2016_18_0208			2		ERR4013376	Red Sea	winter	Hevroni, G., et al. 2020			0	0	0	0	0	0	0	0	0	0	0	0	0	0	0	0	0	0	0	0	0	0	0	0	0	0	0	0	0	0	0	0	0	0	0	0	0	0	0
vDNA_RS2016_20_0207			2		ERR3727696	Red Sea	winter	Hevroni, G., et al. 2020			0	0	0	0	0	0	0	0	0	0	0	0	0	0	0	0	0	0	0	0	0	0	0	0	0	0	0	0	0	0	0	0	0	0	0	0	0	0	0
vDNA_RS2016_22_0207			2		ERR4013377	Red Sea	winter	Hevroni, G., et al. 2020			0	0	0	0	0	0	0	0	0	0	0	0	0	0	0	0	0	0	0	0	0	0	0	0	0	0	0	0	0	0	0	0	0	0	0	0	0	0	0
vDNA_RS2016_24_0207			2		ERR4013378	Red Sea	winter	Hevroni, G., et al. 2020			0	0	0	0	0	0	0	0	0	0	0	0	0	0	0	0	0	0	0	0	0	0	0	0	0	0	0	0	0	0	0	0	0	0	0	0	0	0	0
GD.Spr.C.8m	-17.9252	146.143	8	26.6	CAM_SMPL_002229	Pacific Ocean	spring	Hurwitz, B. L., et al. 2013			0	0	0	0	0	0	0	0	0	0	0	0	0	0	0	0	0	0	0	0	0	0	0	0	0	0	0	0	0	0	0	0	0	0	0	0	0	0	0
GF.Spr.C.9m	-16.9207	145.997	9	26.2	CAM_SMPL_002228	Pacific Ocean	spring	Hurwitz, B. L., et al. 2013			0	0	0	0	0	0	0	0	0	0	0	0	0	0	0	0	0	0	0	0	0	0	0	0	0	0	0	0	0	0	0	0	0	0	0	0	0	0	0
L.Spr.C.1000m	48.6495	-126.664	1000	3.7566	CAM_SMPL_002247	Pacific Ocean	summer	Hurwitz, B. L., et al. 2013			0	0	0	0	0	0	0	0	0	0	0	0	0	0	0	0	0	0	0	0	0	0	0	0	0	0	0	0	0	0	0	0	0	0	0	0	0	0	0
L.Spr.C.10m	48.6495	-126.664	10	11.6079	CAM_SMPL_002245	Pacific Ocean	summer	Hurwitz, B. L., et al. 2013			0	0	0	0	0	0	0	0	0	0	0	0	0	0	0	0	0	0	0	0	0	0	0	0	0	0	0	0	0	0	0	0	0	0	0	0	0	0	0
L.Spr.C.1300m	48.6495	-126.664	1300	3.0803	CAM_SMPL_002248	Pacific Ocean	summer	Hurwitz, B. L., et al. 2013			0	0	0	0	0	0	0	0	0	0	0	0	0	0	0	0	0	0	0	0	0	0	0	0	0	0	0	0	0	0	0	0	0	0	0	0	0	0	0
L.Spr.C.500m	48.6495	-126.664	500	5.105	CAM_SMPL_002246	Pacific Ocean	summer	Hurwitz, B. L., et al. 2013			0	0	0	0	0	0	0	0	0	0	0	0	0	0	0	0	0	0	0	0	0	0	0	0	0	0	0	0	0	0	0	0	0	0	0	0	0	0	0
L.Spr.I.1000m	48.9692	-130.67	1000	3.2924	CAM_SMPL_002232	Pacific Ocean	summer	Hurwitz, B. L., et al. 2013			0	0	0	0	0	0	0	0	0	0	0	0	0	0	0	0	0	0	0	0	0	0	0	0	0	0	0	0	0	0	0	0	0	0	0	0	0	0	0
L.Spr.I.10m	48.9692	-130.67	10	10.9927	CAM_SMPL_002230	Pacific Ocean	summer	Hurwitz, B. L., et al. 2013			0	0	0	0	0	0	0	0	0	0	0	0	0	0	0	0	0	0	0	0	0	0	0	0	0	0	0	0	0	0	0	0	0	0	0	0	0	0	0
L.Spr.I.2000m	48.9692	-130.67	2000	1.9583	CAM_SMPL_002233	Pacific Ocean	summer	Hurwitz, B. L., et al. 2013			0	0	0	0	0	0	0	0	0	0	0	0	0	0	0	0	0	0	0	0	0	0	0	0	0	0	0	0	0	0	0	0	0	0	0	0	0	0	0
L.Spr.I.500m	48.9692	-130.67	500	4.2788	CAM_SMPL_002231	Pacific Ocean	summer	Hurwitz, B. L., et al. 2013			0	0	0	0	0	0	0	0	0	0	0	0	0	0	0	0	0	0	0	0	0	0	0	0	0	0	0	0	0	0	0	0	0	0	0	0	0	0	0
L.Spr.O.1000m	50.0017	-144.999	1000	2.9216	CAM_SMPL_002243	Pacific Ocean	summer	Hurwitz, B. L., et al. 2013			0	0	0	0	0	0	0	0	0	0	0	0	0	0	0	0	0	0	0	0	0	0	0	0	0	0	0	0	0	0	0	0	0	0	0	0	0	0	0
L.Spr.O.10m	50.0017	-144.999	10	9.138	CAM_SMPL_002242	Pacific Ocean	summer	Hurwitz, B. L., et al. 2013			0	0	0	0	0	0	0	0	0	0	0	0	0	0	0	0	0	0	0	0	0	0	0	0	0	0	0	0	0	0	0	0	0	0	0	0	0	0	0
L.Spr.O.2000m	50.0017	-144.999	2000	1.9539	CAM_SMPL_002244	Pacific Ocean	summer	Hurwitz, B. L., et al. 2013			0	0	0	0	0	0	0	0	0	0	0	0	0	0	0	0	0	0	0	0	0	0	0	0	0	0	0	0	0	0	0	0	0	0	0	0	0	0	0
L.Sum.O.1000m	50.0017	-144.999	1000	2.9304	CAM_SMPL_002236	Pacific Ocean	autumn	Hurwitz, B. L., et al. 2013			0	0	0	0	0	0	0	0	0	0	0	0	0	0	0	0	0	0	0	0	0	0	0	0	0	0	0	0	0	0	0	0	0	0	0	0	0	0	0
L.Sum.O.10m	50.0017	-144.999	10	12.5349	CAM_SMPL_002234	Pacific Ocean	autumn	Hurwitz, B. L., et al. 2013			0	0	0	0	0	0	0	0	0	0	0	0	0	0	0	0	0	0	0	0	0	0	0	0	0	0	0	0	0	0	0	0	0	0	0	0	0	0	0
L.Sum.O.2000m	50.0017	-144.999	2000	1.9591	CAM_SMPL_002237	Pacific Ocean	autumn	Hurwitz, B. L., et al. 2013			0	0	0	0	0	0	0	0	0	0	0	0	0	0	0	0	0	0	0	0	0	0	0	0	0	0	0	0	0	0	0	0	0	0	0	0	0	0	0
L.Sum.O.500m	50.0017	-144.999	500	3.9205	CAM_SMPL_002235	Pacific Ocean	autumn	Hurwitz, B. L., et al. 2013			0	0	0	0	0	0	0	0	0	0	0	0	0	0	0	0	0	0	0	0	0	0	0	0	0	0	0	0	0	0	0	0	0	0	0	0	0	0	0
L.Win.O.1000m	50.0017	-144.999	1000	2.899	CAM_SMPL_002240	Pacific Ocean	winter	Hurwitz, B. L., et al. 2013			0	0	0	0	0	0	0	0	0	0	0	0	0	0	0	0	0	0	0	0	0	0	0	0	0	0	0	0	0	0	0	0	0	0	0	0	0	0	0
L.Win.O.10m	50.0017	-144.999	10	5.9568	CAM_SMPL_002238	Pacific Ocean	winter	Hurwitz, B. L., et al. 2013			0	0	0	0	0	50.0799	0	0	0	0	0	0	0	0	0	0	0	0	0	0	0	0	0	0	0	0	0	0	0	0	0	0	0	0	0	0	0	0	0
L.Win.O.2000m	50.0017	-144.999	2000	1.9272	CAM_SMPL_002241	Pacific Ocean	winter	Hurwitz, B. L., et al. 2013			0	0	0	0	0	0	0	0	0	0	0	0	0	0	0	0	0	0	0	0	0	0	0	0	0	0	0	0	0	0	0	0	0	0	0	0	0	0	0
L.Win.O.500m	50.0017	-144.999	500	3.9109	CAM_SMPL_002239	Pacific Ocean	winter	Hurwitz, B. L., et al. 2013			0	0	0	0	0	0	0	0	0	0	0	0	0	0	0	0	0	0	0	0	0	0	0	0	0	0	0	0	0	0	0	0	0	0	0	0	0	0	0
M.Fall.C.10m	36.7968	-121.847	10	12.6	CAM_SMPL_002255	Pacific Ocean	autumn	Hurwitz, B. L., et al. 2013			0	0	0	0	0	0	0	0	0	0	0	18.9553	0	0	0	0	0	0	0	0	0	0	0	0	20.2847	0	0	0	0	0	0	0	0	0	0	0	0	0	0
M.Fall.I.10m	36.1263	-123.49	10	16.4	CAM_SMPL_002253	Pacific Ocean	autumn	Hurwitz, B. L., et al. 2013			0	0	0	0	0	0	0	0	0	0	0	0	0	0	0	0	0	0	0	0	0	0	0	0	0	0	0	0	0	0	0	0	0	0	0	0	0	0	0
M.Fall.I.42m	36.1263	-123.49	42	11.65	CAM_SMPL_002254	Pacific Ocean	autumn	Hurwitz, B. L., et al. 2013			0	0	0	0	0	0	0	0	0	0	0	0	0	0	0	0	0	0	0	0	0	0	0	0	0	0	0	0	0	0	0	0	0	0	0	0	0	0	0
M.Fall.O.1000m	33.2868	-129.428	1000	3.75	CAM_SMPL_002251	Pacific Ocean	autumn	Hurwitz, B. L., et al. 2013			0	0	0	0	0	0	0	0	0	0	0	0	0	0	0	0	0	0	0	0	0	0	0	0	0	0	0	0	0	0	0	0	0	0	0	0	0	0	0
M.Fall.O.105m	33.2868	-129.428	105	14.2	CAM_SMPL_002250	Pacific Ocean	autumn	Hurwitz, B. L., et al. 2013			0	0	0	0	0	0	0	0	0	0	0	0	0	0	0	0	0	0	0	0	0	0	0	0	0	0	0	0	0	0	0	0	0	0	0	0	0	0	0
M.Fall.O.10m	33.2868	-129.428	10	19.9206	CAM_SMPL_002249	Pacific Ocean	autumn	Hurwitz, B. L., et al. 2013			0	0	89.2558	0	0	0	0	0	0	0	0	0	0	87.4973	0	0	0	0	0	0	0	0	0	0	0	0	0	0	0	0	0	0	0	0	0	0	0	0	0
M.Fall.O.4300m	33.2868	-129.428	4300	1.5	CAM_SMPL_002252	Pacific Ocean	autumn	Hurwitz, B. L., et al. 2013			0	0	0	0	0	0	0	0	0	0	0	0	0	0	0	0	0	0	0	0	0	0	0	0	0	0	0	0	0	0	0	0	0	0	0	0	0	0	0
SFC.Spr.C.5m	32.8667	-117.251	5	14.5	CAM_SMPL_002256	Pacific Ocean	spring	Hurwitz, B. L., et al. 2013			0	0	0	0	0	0	0	0	0	0	0	9.59927	0	0	0	6.78812	0	0	0	0	0	0	0	0	0	0	0	0	0	0	0	0	0	0	0	0	0	0	0
SFD.Spr.C.5m	32.8667	-117.251	5	14.5	CAM_SMPL_002257	Pacific Ocean	spring	Hurwitz, B. L., et al. 2013			0	0	0	0	0	0	0	0	0	0	0	6.02024	0	0	0	0	0	0	0	0	0	0	0	0	0	0	0	0	0	0	0	0	0	0	0	0	0	0	0
SFS.Spr.C.5m	32.8667	-117.251	5	14.5	CAM_SMPL_002258	Pacific Ocean	spring	Hurwitz, B. L., et al. 2013			0	0	0	0	0	0	0	0	0	0	0	6.98743	0	0	0	0	0	0	0	0	0	0	0	0	0	0	0	0	0	0	0	0	0	0	0	0	0	0	0
SIO_viral_metaG	32.8667	-117.251	5	14.5	CAM_S_1336	Pacific Ocean	spring	Hurwitz, B. L., et al. 2013			0	0	0	0	0	0	3.23183	5.15489	0	0	5.32307	6.81318	0	0	0	3.98038	2.17524	0	1.64568	0	0	0	0	0	0	0	0	0	0	0	0	0	0	0	0	0	0	0	0
SM.Spr.C.5m	32.8667	-117.251	5	14.5	CAM_SMPL_002260	Pacific Ocean	spring	Hurwitz, B. L., et al. 2013			0	0	0	0	0	0	0	0	0	0	0	0	0	0	0	0	0	0	0	0	0	0	0	0	0	0	0	0	0	0	0	0	0	0	0	0	0	0	0
STC.Spr.C.5m	32.8667	-117.251	5	14.5	CAM_SMPL_002259	Pacific Ocean	spring	Hurwitz, B. L., et al. 2013			0	0	0	0	0	0	6.71351	11.1373	0	0	0	6.88941	0	0	0	0	0	0	0	0	0	0	0	0	0	0	0	0	0	0	0	0	0	0	0	0	0	0	0
V26	42.1499	41.6378		13	SRR12825298	Black Sea		Jaiani, E., et al. 2020			0	0	0	0	0	0	0	0	0	0	0	0	0	0	0	0	0	0	0	0	0	0	0	0	0	0	0.450243	0	0	0	0	0	0	0	0.648987	0	0	0	0
V29	41.6083	41.5449		14	SRR12825300	Black Sea		Jaiani, E., et al. 2020			0	0	0	0	0	0	0	0	0	0	0	0	0	0	0	0	0	0	0	0	0	0	0	0	0	0	0.681174	0	0	0	1.73731	0	0	0	0	0	0	0	0
V36	42.1499	41.6378		20	SRR12825295	Black Sea		Jaiani, E., et al. 2020			0	0	0	0	0	0	0	0	0	0	0	0	0	0	0	0	0	0	0	0	0	0	0	0	0	0	0	0	0	0	0	0	0	0	0	0	0	0	0
ETNP_2_1000	18.9202	-108.799	1000		1030641	Pacific Ocean		Jurgensen, S. K., et al. 2022			0	0	0	0	0	0	0	0	0	0	0	0	0	0	0	0	0	0	0	0	0	0	0	0	0	0	0	0	0	0	0	0	0	0	0	0	0	0	0
ETNP_2_130	18.9202	-108.799	130		1030635	Pacific Ocean		Jurgensen, S. K., et al. 2022			0	0	0	0	0	0	0	0	0	0	0	0	0	0	0	0	0	0	0	0	0	0	0	0	0	0	0	0	0	0	0	0	0	0	0	0	0	0	0
ETNP_2_30	18.9202	-108.799	30		1030629	Pacific Ocean		Jurgensen, S. K., et al. 2022			0	0	0	0	0	0	0	0	0	0	0	0	0	0	0	0	0	0	0	0	0	0	0	0	0	0	0	0	0	0	0	0	0	0	0	0	0	0	0
ETNP_2_300	18.9202	-108.799	300		1030638	Pacific Ocean		Jurgensen, S. K., et al. 2022			0	0	0	0	0	0	0	0	0	0	0	0	0	0	0	0	0	0	0	0	0	0	0	0	0	0	0	0	0	0	0	0	0	0	0	0	0	0	0
ETNP_2_60	18.9202	-108.799	60		1030632	Pacific Ocean		Jurgensen, S. K., et al. 2022			0	0	0	0	0	0	0	0	0	0	0	0	0	0	0	0	0	0	0	0	0	0	0	0	0	0	0	0	0	0	0	0	0	0	0.225698	0	0	0	0
ETNP_6_100	18.9194	-104.89	100		1030620	Pacific Ocean		Jurgensen, S. K., et al. 2022			0	0	0	0	0	0	0	0	0	0	0	0	0	0	0	0	0	0	0	0	0	0	0	0	0	0	0	0	0	0	0	0	0	0	0	0	0	0	0
ETNP_6_1000	18.9194	-104.89	1000		1030626	Pacific Ocean		Jurgensen, S. K., et al. 2022			0	0	0	0	0	0	0	0	0	0	0	0	0	0	0	0	0	0	0	0	0	0	0	0	0	0	0	0	0	0	0	0	0	0	0	0	0	0	0
ETNP_6_30	18.9194	-104.89	30		1030614	Pacific Ocean		Jurgensen, S. K., et al. 2022			0	0	0	0	0	0	0	0	0	2.20804	0	0	0	0	0.171787	0	0	0	0	0	0	0	0	0	0	0	0	0	0	0	0	0	0	0.284061	0.171041	0	0	0	0
ETNP_6_300	18.9194	-104.89	300		1030623	Pacific Ocean		Jurgensen, S. K., et al. 2022			0	0	0	0	0	0	0	0	0	0	0	0	0	0	0	0	0	0	0	0	0	0	0	0	0	0	0	0	0	0	0	0	0	0	0	0	0	0	0
ETNP_6_85	18.9194	-104.89	85		1030617	Pacific Ocean		Jurgensen, S. K., et al. 2022			0	0	0	0	0	0	0	0	0	0.0698724	0	0	0	0	0	0	0	0	0	0	0	0	0	0	0	0	0	0	0	0	0	0	0	0	0	0	0	0	0
DC2_2000	16.3	115.2	2000		SRR20318969	South Chi Sea		Liang, Y., et al. 2020			0	0	0	0	0	0	0	0	0	0	0	0	0	0	0	0	0	0	0	0	0	0	0	0	0	0	0	0	0	0	0	0	0	0	0	0	0	0	0
DC2_5	16.3	115.2	5		SRR20318970	South Chi Sea		Liang, Y., et al. 2020			0	0	0	0	0	0	0	0	0	0	0	0	0	0	0	0	0	0	0	0	0	0	0	0	0	0	0	0	0	0	0	0	0	0	0	0	0	0	0
DC6_2000	15.1	114.6	2000		SRR20318967	South Chi Sea		Liang, Y., et al. 2020			0	0	0	0	0	0	0	0	0	0	0	0	0	0	0	0	0	0	0	0	0	0	0	0	0	0	0	0	0	0	0	0	0	0	0	0	0	0	0
DC6_5	15.1	114.6	5		SRR20318968	South Chi Sea		Liang, Y., et al. 2020			0	0	0	0	0	0	0	0	0	0	0	0	0	0	0	0	0	0	0	0	0	0	0	0	0	0	0	0	0	0	0	0	0	0	0	0	0	0	0
E1_3000	20.3	119.1	3000		SRR20318973	South Chi Sea		Liang, Y., et al. 2020			0	0	0	0	0	0	0	0	0	0	0	0	0	0	0	0	0	0	0	0	0	0	0	0	0	0	0	0	0	0	0	0	0	0	0	0	0	0	0
E1_5	20.3	119.1	5		SRR20318974	South Chi Sea		Liang, Y., et al. 2020			0	0	0	0	0	0	0	0	0	0	0	0	0	0	0	0	0	0	0	0	0	0	0	0	0	0	0	0	0	0	0	0	0	0	0	0	0	0	0
F2_3500	22	123	3500		SRR20318975	South Chi Sea		Liang, Y., et al. 2020			0	0	0	0	0	0	0	0	0	0	0	0	0	0	0	0	0	0	0	0	0	0	0	0	0	0	0	0	0	0	0	0	0	0	0	0	0	0	0
F2_5	22	123	5		SRR20318976	South Chi Sea		Liang, Y., et al. 2020			0	0	0	0	0	0	0	0	0	0	0	0	0	0	0	0	0	0	0	0	0	0	0	0	0	0	0	0	0	0	0	0	0	0	0	0	0	0	0
SEATS_3000	18.1	115.8	3000		SRR20318971	South Chi Sea		Liang, Y., et al. 2020			0	0	0	0	0	0	0	0	0	0	0	0	0	0	0	0	0	0	0	0	0	0	0	0	0	0	0	0	0	0	0	0	0	0	0	0	0	0	0
SEATS_5	18.1	115.8	5		SRR20318972	South Chi Sea		Liang, Y., et al. 2020			0	0	0	0	0	0	0	0	0	0	0	0	0	0	0	0	0	0	0	0	0	0	0	0	0	0	0	0	0	0	0	0	0	0	0	0	0	0	0
CB4.2	38.8407	-76.4182	1.6	8.5	SRR6191717, SRR6191718, SRR5468101	Chesapeake Bay	spring	Sun, M., et al. 2021			0	0	0	0	0	0.0600433	0.050193	0.0511802	0.200534	0	0.10617	0.140257	0	0	0	0	0	0	0	0.0154898	0.0173636	0.0172953	0.227673	0.155788	0	0	0	0	0	0	0	0	0	0	0.105354	0.40866	0	0	0
CB4.3	37.0998	-76.0917	1.67	10.8	SRR6256326, SRR6256327, SRR5468115	Chesapeake Bay	spring	Sun, M., et al. 2021			0.283521	0.125628	0.285655	0.239216	0.255527	0.893172	0.734763	0.969857	0.780785	0	1.39393	3.98918	0	0.367901	0	0.284297	0.171352	0.202514	0.0859716	0.249722	0.246423	0.247286	0	0	2.02182	7.78991	4.44495	2.21388	0	2.26098	1.56657	0.192088	0	0	0.539827	0	0.544732	0	0
CB8.2D	38.9762	-76.3697	22.46	26.3	SRR8400011, SRR5468113,	Chesapeake Bay	summer	Sun, M., et al. 2021			0	0	0	0	0	0	0	0	0	0	0	0	0	0	0	0	0	0	0	0	0	0	0	0	0	0	0	0	0	0	0	0	0	0	0	0.326619	0	0	0
CB8.2M	38.9762	-76.3697	13.26	26.3	SRR8400004, SRR5468114,	Chesapeake Bay	summer	Sun, M., et al. 2021			0	0	0	0.0757565	0.119405	0.381661	0.241867	0.184553	0.429232	0	0.60051	0.79394	0	0.176201	0	0	0	0	0	0.118683	0.0920084	0.0921235	2.33176	3.26281	0	0	0	0	0	0	0	0	0.663529	0	0.475347	0.376569	0	0	0.723484
CB8.2S	38.9762	-76.3697	1.29	27.3	SRR5714877, SRR6256348, SRR6256349	Chesapeake Bay	summer	Sun, M., et al. 2021			0	0	0	0	0	0	0	0	0	0	0	0	0	0	0	0	0	0	0	0	0	0	0	0	0	0	0	0	0	0	0	0	0	0	0	0.943119	0	0	0
CB8.3	37.051	-76.0773	1.81	26.6	SRR5468116	Chesapeake Bay	summer	Sun, M., et al. 2021			0	0	0	0	0	0	0	0	0	0	0.104671	0.145899	0	0	0	0	0	0	0	0	0	0	0	0	0	0	0	0	0	0	0	0	0	0	0	0.477577	0	0	0
DB11.1	39.8493	-75.2823	1.2	15.1	SRR5580656, SRR6829917, SRR6829918	Delaware Bay	autumn	Sun, M., et al. 2021			0.165552	0.100586	0.079749	0.218512	0.577439	0.578767	0.590736	0.756679	0	0	0.549842	0.442014	0	0.15653	0	0.050043	0.0399018	0.463289	0.200547	0.293333	0.277174	0.275932	0	0	0.212383	0.775609	0.707654	0.422795	0	0.358296	0.481394	0	0	0	0.400898	0	0.244606	0	0.0799416
DB11.2	39.4387	-75.5387	1.53	13.8	SRR5580653	Delaware Bay	autumn	Sun, M., et al. 2021			0.0757908	0.0465203	0.111632	0.0697673	0.0634936	0.0931949	0.0654857	0.0656165	0.319378	0	0.459537	0.240364	0	0.103164	0	0	0	0.049684	0	0.07671	0.075416	0.0754545	0.911184	0.363238	0	0.925372	0	0	0.219311	0	0.151156	0	0	0	0.405407	0.417812	1.32223	0	0.98418
DB11.3	38.7667	-74.9167	1.8	13.5	SRR6191113, SRR6191112, SRR5580654	Delaware Bay	autumn	Sun, M., et al. 2021			0.265981	0.149315	0.207826	0.212307	0.194013	0.211166	0.134301	0.112469	0.413677	0	0.91642	0.513253	0	0.219711	0	0	0	0.150672	0.0642912	0.235609	0.23509	0.23397	1.67636	0.867456	0.431163	1.76137	0.490415	0	0.4585	0	0.793983	0	0	0.863425	4.75745	0.456862	5.55335	0.152587	3.87786
DB3.1	39.7998	-75.4263	1.82	4.4	SRR5579951, SRR6829922, SRR6829923	Delaware Bay	winter	Sun, M., et al. 2021			0.139774	0.101503	0.177788	0.244324	0.0884713	0.171885	0.16428	0.162499	0	0	1.10513	0.609714	0	0.263064	0	0	0	0.0806895	0.0511432	0.257303	0.255093	0.260184	10.3258	11.4806	0	0	0	0	2.17361	0.402604	0.334845	0	0	0	0.407358	0.220542	1.87099	0	1.43971
DB3.2	39.134	-75.2287	1.5	4	SRR5579952, SRR6830112, SRR6830113	Delaware Bay	winter	Sun, M., et al. 2021			0.28777	0.126686	0.208855	0.203592	0.153408	0.239579	0.124895	0.122636	0.447588	0	0.99254	0.548008	0	0.275327	0	0	0	0.123664	0.0604138	0.265557	0.251263	0.257973	1.92539	0.871518	0.496057	1.60542	0.482055	0	0.467198	0	0.847376	0	0	0.822336	4.62335	0.395104	5.75291	0.184558	3.61366
DB3.3	38.7788	-75.009	1.35	4	SRR5456989, SRR6190961, SRR6190962	Delaware Bay	winter	Sun, M., et al. 2021			0.338596	0.181075	0.129505	0.541991	1.34116	1.06616	1.39188	1.43536	0	0	0.716464	0.729893	0	0.204071	0	0.0900276	0.0678061	1.03365	0.560679	0.736921	0.684633	0.697666	0	0	0.284801	1.04969	1.00856	0.720357	0	0.835897	1.03725	0	0	0	0.970311	0	0.666448	0	0.114797
DB8.1	39.8385	-75.3542	1.27	25.3	SRR5457036, SRR6829728, SRR6829729	Delaware Bay	summer	Sun, M., et al. 2021			0.167708	0.107367	0.163442	0.268827	0.103153	0.163837	0.158484	0.18439	0	0	1.14348	0.655491	0	0.267108	0	0	0	0.0778027	0.0521629	0.297077	0.298374	0.300329	11.7436	10.7734	0	0	0	0	2.23698	0.434023	0.455596	0	0	0	0.429682	0.249858	2.35019	0	1.73721
DB8.2A	39.1465	-75.2433	1.49	24.3	SRR5457062, SRR6829730, SRR6829731	Delaware Bay	summer	Sun, M., et al. 2021			0.409215	0.18864	0.202321	1.7393	0.356959	0.384999	0.311447	0.270476	0	0	1.17953	0.716503	0	0.268587	0	0	0	0.404485	0.264997	1.85938	1.87833	1.89764	7.73402	8.7446	0	0	0	0	1.71525	0.391832	0.329704	0	0	0	4.34992	0.204867	2.06092	0	2.40567
DB8.2B	39.1572	-75.2425	1.52	24.5	SRR5457061, SRR6829915, SRR6829916	Delaware Bay	summer	Sun, M., et al. 2021			0.127085	0.1056	0.136184	0.248209	0.0799906	0.169143	0.157175	0.163231	0	0	1.06215	0.58095	0	0.208995	0	0	0	0.104788	0.0445998	0.262996	0.265738	0.259973	10.9774	11.2609	0	0	0	0	2.12093	0.397223	0.312474	0	0	0	0.496095	0.252678	2.45718	0	1.95646
DB9.3	38.8473	-75.1072	1.78	24.3	SRR5580657, SRR6190524, SRR6190525	Delaware Bay	summer	Sun, M., et al. 2021			0.417024	0.243029	0.177729	1.82774	0.403621	0.383379	0.31789	0.320171	0.399448	0	1.16465	0.757985	0	0.282404	0	0	0	0.388624	0.299824	1.98426	2.0127	2.0282	7.99317	8.77482	0.435252	0	0	0	1.69694	0.43106	0.379528	0	0	0	4.74157	0.291703	2.10786	0	2.6035
GS108*	12.05.557	096.52.904	1.8	25.8	SRR341936	Indian Ocean		Williamson, S. J., et al. 2022			0	0	0	0	0	0	0	0	0	0	0	0	0	0	0	0	0	0	0	0	0	0	0	0	0	0	0	0	0	0	0	0	0	0	0	0	0	0	0
GS112*	08.30.315	080.22.535	1.8	26.6	SRR341935	Indian Ocean		Williamson, S. J., et al. 2022			0	0	0	0	0	0	0	0	0	0	0	0	0	0	0	0	0	0	0	0	0	0	0	0	0	0	0	0	0	0	0	0	0	0	0	0	0	0	0
GS117*	04.36.822	055.30.531	1.8	26.4	SRR341937	Indian Ocean		Williamson, S. J., et al. 2022			0	0	0	0	0	0	0	0	0	0	0	0	0	0	0	0	0	0	0	0	0	0	0	0	0	0	0	0	0	0	0	0	0	0	0	0	0	0	0
GS122*	30.53.907	040.25.230	1.9	20.2	SRR342213	Indian Ocean		Williamson, S. J., et al. 2022			0	0	0	0	0	0	0	0	0	0	0	0	0	0	0	0	0	0	0	0	0	0	0	0	0	0	0	0	0	0	0	0	0	0	0	0	0	0	0
PRE-S01	23.0717	113.48		30.8	SRR15927530	Pearl River estuary	summer	Xu, B., et al. 2022			0	0	0	0	0	0	0	0	0	0	0	0	0	0	0	0	0	0	0	0	0	0	0	0	0	0	0	0	0	0	0	0	0	0	0	0	0	0	0
PRE-S09	22.6347	113.723		31.5	SRR15927522	Pearl River estuary	summer	Xu, B., et al. 2022			0	0	0	0	0	0	0	0	0	0	0	0	0	0	0	0	0	0	0	0	0	0	0	0	0	0	0	0	0	0	0	0	0	0	0	0	0	0	0
PRE-S17	22.3195	113.796		28.6	SRR15927519	Pearl River estuary	summer	Xu, B., et al. 2022			0	0	0	0	0	0	0	0	0.167582	0	4.85318	0	0	0.710573	0	0	0	0	0	0	0	0	0	0	0	0	0	0	0	0	0	0	0	0	0	0	0	0	0
PRE-S21	22.1201	113.735		27.3	SRR15927516	Pearl River estuary	summer	Xu, B., et al. 2022			0	0	0	0	0	0	0	0	0.686118	0.798066	28.8279	0	0	4.27683	0	0	0	0	0	0	0	0	0	0	0	0	0	0	0	0	0	0	0	0	0	0	0	0	0
PRE-S25	21.9717	113.674		27.4	SRR15927526	Pearl River estuary	summer	Xu, B., et al. 2022			0	0	0	0	0	0	0	0	0.93311	1.3512	49.5907	0	0	7.58904	0	0	0	0	0	0	0	0	0	0	0	0	0	0	0	0	0	0	0	0	0	0	0	0	0
[truncated: 24 more columns]
