# Supplementary material for: Genomic analysis and characterization of phages infecting the marine Roseobacter CHAB-I-5 lineage reveal a globally distributed and abundant phage genus
Source: Front Microbiol. 2023 Apr 17;14:1164101. doi: 10.3389/fmicb.2023.1164101 (PMC10149686; doi:10.3389/fmicb.2023.1164101)
Supplement: Supplementary file 7 [file Table_4.XLSX]

## Sheet: CHAB-I-5 phages
Supplementary Table 4.Genome annotation of CRP-901 and CRP-902.
Phage and ORF #	start	stop	Size (aa)	Strand	Predicted function	Significant hit in NCBI-nr database (accession no., identity %, bitscore)	Significant hit in NCBI-nr virus database (accession no., identity %, bitscore)	PFAM (accession, E-value)
CRP-901_gp01	1	276	92	-	hypothetical protein	hypothetical protein[Phycisphaerae bacterium](MAO23426, 62.222, 126);
CRP-901_gp02	266	673	136	-	hypothetical protein	hypothetical protein[Phycisphaerae bacterium](MAO23425, 65.741, 153);
CRP-901_gp03	865	1050	62	-	hypothetical protein	hypothetical protein[Piscirickettsiaceae bacterium](MBT3505941, 57.377, 77.4);
CRP-901_gp04	1050	1334	95	-	hypothetical protein	hypothetical protein[Rhodobacteraceae bacterium](HAD28524, 85.393, 160);
CRP-901_gp05	1334	1543	70	-	hypothetical protein
CRP-901_gp06	1614	1892	93	-	hypothetical protein
CRP-901_gp07	1897	2067	57	-	hypothetical protein	hypothetical protein[Phycisphaerae bacterium](MAO23422, 54.717, 63.2);
CRP-901_gp08	2064	2624	187	-	DNA methyltransferase	SAM-dependent DNA methyltransferase[Deinococcus ruber](WP_189093003, 45.665, 160);TPA: MAG TPA: DNA N-6-adenine-methyltransferase[Siphoviridae sp.](DAH66314, 42.246, 140);hypothetical protein[Rhodobacteraceae bacterium](HAD28520, 85.946, 342);	TPA: MAG TPA: DNA N-6-adenine-methyltransferase[Siphoviridae sp.](DAH66314, 42.246, 140)
CRP-901_gp09	2621	2881	87	-	DUF6378 domain-containing protein	DUF6378 domain-containing protein[Pontibaca salina](WP_198684372, 60, 110);TPA: MAG TPA: restriction alleviation protein[Siphoviridae sp.](DAG81356, 52.326, 94.7);hypothetical protein[Gammaproteobacteria bacterium](MBT5680647, 84.706, 155);	TPA: MAG TPA: restriction alleviation protein[Siphoviridae sp.](DAG81356, 52.326, 94.7)	Domain of unknown function (DUF6378)(PF19905.2; 4.9e-31);
CRP-901_gp10	2881	3252	124	-	hypothetical protein	hypothetical protein[Xanthomarina gelatinilytica](HAI18487, 65.138, 159);hypothetical protein[uncultured Mediterranean phage uvMED](BAQ90252, 65.138, 157);	hypothetical protein[uncultured Mediterranean phage uvMED](BAQ90252, 65.138, 157)
CRP-901_gp11	3263	5554	764	-	bifunctional DNA primase/polymerase	DUF3987 domain-containing protein[Rhodobacteraceae bacterium](NBT30482, 50.133, 730);bifunctional DNA primase/polymerase[Microvirga makkahensis](WP_160886640, 37.006, 285);hypothetical protein[Phycisphaerae bacterium](MAO23419, 88.204, 1405);	bifunctional DNA primase/polymerase[Microvirga makkahensis](WP_160886640, 37.006, 285)	Bifunctional DNA primase/polymerase, N-terminal(PF09250.14; 4.7e-20); Protein of unknown function (DUF3987)(PF13148.9; 3.2e-16);
CRP-901_gp12	5551	5730	60	-	helix-turn-helix transcriptional regulator	helix-turn-helix transcriptional regulator[Acidaminococcaceae bacterium](MBP8743086, 43.396, 43.9);hypothetical protein UFOVP1355_52[uncultured Caudovirales phage](CAB4200557, 41.071, 38.9);hypothetical protein[Phycisphaerae bacterium](MAO23418, 93.22, 117);	hypothetical protein UFOVP1355_52[uncultured Caudovirales phage](CAB4200557, 41.071, 38.9)	Helix-turn-helix(PF01381.25; 2.3e-05);
CRP-901_gp13	5853	6230	126	+	hypothetical protein	hypothetical protein UFOVP868_59[uncultured Caudovirales phage](CAB4167859, 41.026, 83.6);hypothetical protein[Rhodobacteraceae bacterium](HAD28589, 89.6, 229);	hypothetical protein UFOVP868_59[uncultured Caudovirales phage](CAB4167859, 41.026, 83.6)
CRP-901_gp14	6529	7284	252	+	ATP-binding protein	ATP-binding protein[Marivivens sp.](NBT51598, 82.329, 409);hypothetical protein[Rhodobacteraceae bacterium](HAD28591, 90.8, 460);putative NTPase[Pseudoalteromonas phage C7](QAY18005, 52.4, 267);	putative NTPase[Pseudoalteromonas phage C7](QAY18005, 52.4, 267)	AAA domain(PF13479.9; 2.3e-39);
CRP-901_gp15	7296	7565	90	+	DUF669 domain-containing protein	DUF669 domain-containing protein[Marivivens sp.](NBT51597, 45.977, 92.8);TPA: MAG TPA: Protein of unknown function (DUF669), partial[Siphoviridae sp.](DAK94057, 33.333, 75.9);hypothetical protein[Rhodobacteraceae bacterium](HAD28592, 65.789, 116);	TPA: MAG TPA: Protein of unknown function (DUF669), partial[Siphoviridae sp.](DAK94057, 33.333, 75.9)	Protein of unknown function (DUF669)(PF05037.16; 1.5e-08);
CRP-901_gp16	7540	7764	75	+	hypothetical protein	DUF669 domain-containing protein[Rhodobacteraceae bacterium](NBT30477, 52, 67.4);hypothetical protein VC48_gp08[Paracoccus phage vB_PmaS-R3](YP_009126398, 65.625, 43.5);hypothetical protein[Rhodobacteraceae bacterium](HAD28592, 62.162, 77.8);	hypothetical protein VC48_gp08[Paracoccus phage vB_PmaS-R3](YP_009126398, 65.625, 43.5)
CRP-901_gp17	7891	8835	315	+	oxidoreductase	oxidoreductase[Rhodobacteraceae bacterium](HAD28593, 86.943, 590);putative cas4-like nuclease[Pseudoalteromonas phage vB_PspS-H40/1](ANI22046, 50.183, 255);	putative cas4-like nuclease[Pseudoalteromonas phage vB_PspS-H40/1](ANI22046, 50.183, 255)
CRP-901_gp18	8832	9101	90	+	hypothetical protein	hypothetical protein[Phycisphaerae bacterium](MAO23411, 81.609, 144);
CRP-901_gp19	9091	9687	199	+	HNH endonuclease	HNH endonuclease[Acinetobacter phage WCHABP12](YP_009600570, 39.726, 101);HNH endonuclease[Enterobacter hormaechei](WP_063849977, 43.836, 102);HNH endonuclease[Haematobacter massiliensis](WP_176408603, 34.021, 102);hypothetical protein CDV50_10205[Haematobacter massiliensis](OWJ71369, 34.021, 102);	HNH endonuclease[Acinetobacter phage WCHABP12](YP_009600570, 39.726, 101)	HNH endonuclease(PF13392.9; 3.8e-13);
CRP-901_gp20	9677	11320	548	+	DNA helicase	DNA helicase[Rhodobacteraceae bacterium](HAD28596, 69.009, 803);SSL2 DNA or RNA helicases of superfamily II[uncultured Caudovirales phage](CAB4122341, 43.643, 456);	SSL2 DNA or RNA helicases of superfamily II[uncultured Caudovirales phage](CAB4122341, 43.643, 456)	Type III restriction enzyme, res subunit(PF04851.18; 6.7e-23); Helicase conserved C-terminal domain(PF00271.34; 2.1e-14); DEAD/DEAH box helicase(PF00270.32; 2.1e-10); Uncharacterised protein family UPF0547(PF10571.12; 2.6e-08); SWI2/SNF2 ATPase(PF18766.4; 1.9e-05); Helicase(PF05127.17; 4.4e-05); AAA domain(PF13604.9; 0.00025);
CRP-901_gp21	11289	11651	121	+	VRR-nuclease	VRR-NUC domain containing protein[uncultured Caudovirales phage](CAB4141596, 57.273, 138);VRR-NUC domain-containing protein[Rhodobacteraceae bacterium](HAD28597, 75, 161);hypothetical protein[Rhodobacteraceae bacterium](HAD28756, 84.259, 191);	VRR-NUC domain containing protein[uncultured Caudovirales phage](CAB4141596, 57.273, 138)	VRR-NUC domain(PF08774.14; 4.8e-06);
CRP-901_gp22	11648	11800	51	+	hypothetical protein	hypothetical protein[Crocinitomicaceae bacterium](MAR68751, 53.659, 47);hypothetical protein[uncultured Mediterranean phage uvMED](BAQ89671, 50, 44.7);	hypothetical protein[uncultured Mediterranean phage uvMED](BAQ89671, 50, 44.7)
CRP-901_gp23	11805	11993	63	+	hypothetical protein	hypothetical protein[Rhodobacteraceae bacterium](HAD28757, 69.355, 92);
CRP-901_gp24	12073	12627	185	+	hypothetical protein	TPA: MAG TPA: ProQ C-terminal domain[Siphoviridae sp.](DAW47578, 34.043, 58.2);hypothetical protein Unbinned4497contig1000_4[Prokaryotic dsDNA virus sp.](QDP67030, 51.872, 196);uncharacterized protein BN774_02234[Eubacterium sp. CAG:76](CDF09467, 37.234, 66.2);	TPA: MAG TPA: ProQ C-terminal domain[Siphoviridae sp.](DAW47578, 34.043, 58.2)
CRP-901_gp25	12702	12914	71	+	hypothetical protein	hypothetical protein[Rhodobacteraceae bacterium](HAD28336, 92.857, 140);
CRP-901_gp26	12920	13240	107	+	hypothetical protein	hypothetical protein[uncultured Mediterranean phage uvMED](BAQ90134, 58.095, 125);	hypothetical protein[uncultured Mediterranean phage uvMED](BAQ90134, 58.095, 125)
CRP-901_gp27	13325	13510	62	+	hypothetical protein
CRP-901_gp28	13510	14241	244	+	hypothetical protein	hypothetical protein pfor_15c1795[Rhodobacteraceae bacterium SB2](OAH07495, 96.708, 479);hypothetical protein[uncultured Mediterranean phage uvMED](BAQ90173, 60.8, 296);	hypothetical protein[uncultured Mediterranean phage uvMED](BAQ90173, 60.8, 296)
CRP-901_gp29	14333	14902	190	+	hypothetical protein	hypothetical protein Unbinned4497contig1000_3[Prokaryotic dsDNA virus sp.](QDP67029, 64.398, 266);replication factor[Burkholderia phage BcepSauron](YP_009904420, 35.075, 68.2);	replication factor[Burkholderia phage BcepSauron](YP_009904420, 35.075, 68.2)
CRP-901_gp30	14902	15093	64	+	hypothetical protein	hypothetical protein UFOVP257_90[uncultured Caudovirales phage](CAB4133235, 53.03, 66.2);hypothetical protein[Frigidibacter oleivorans](WP_126975548, 59.322, 69.7);	hypothetical protein UFOVP257_90[uncultured Caudovirales phage](CAB4133235, 53.03, 66.2)
CRP-901_gp31	15096	17375	760	-	hypothetical protein	hypothetical protein UFOVP1374_18[uncultured Caudovirales phage](CAB4202390, 43.827, 330);putative transglycosylase[Myoviridae sp.](UOF82794, 42.688, 317);	putative transglycosylase[Myoviridae sp.](UOF82794, 42.688, 317)
CRP-901_gp32	17377	18780	468	-	virion structural protein	hypothetical protein[Phycisphaerae bacterium](MAO24178, 40.741, 277);lytic transglycosylase domain-containing protein[Lysobacter prati](WP_233264849, 37.143, 77);virion structural protein[uncultured Mediterranean phage uvMED](BAQ89279, 47.297, 75.1);	virion structural protein[uncultured Mediterranean phage uvMED](BAQ89279, 47.297, 75.1)
CRP-901_gp33	18790	20175	462	-	hypothetical protein	hypothetical protein UFOVP1295_13[uncultured Caudovirales phage](CAB4195443, 28.846, 48.9);hypothetical protein[Phycisphaerae bacterium](MAO24177, 60.15, 161);unnamed protein product[Callosobruchus maculatus](VEN61034, 41.379, 56.2);	hypothetical protein UFOVP1295_13[uncultured Caudovirales phage](CAB4195443, 28.846, 48.9)
CRP-901_gp34	20176	20610	145	-	GNAT family N-acetyltransferase	GNAT family N-acetyltransferase[Azospirillum sp. TSA2s](WP_136702949, 37.324, 85.9);NAT_SF domain containing protein[uncultured Caudovirales phage](CAB4187792, 32.323, 64.7);hypothetical protein[Phycisphaerae bacterium](MAO24176, 67.361, 189);	NAT_SF domain containing protein[uncultured Caudovirales phage](CAB4187792, 32.323, 64.7)	Acetyltransferase (GNAT) domain(PF13508.10; 8.5e-07); Acetyltransferase (GNAT) family(PF00583.28; 9.9e-07); Acetyltransferase (GNAT) domain(PF13673.10; 1.1e-06);
CRP-901_gp35	20610	20972	121	-	hypothetical protein	hypothetical protein[Phycisphaerae bacterium](MAO24175, 49.587, 64.3);
CRP-901_gp36	20985	21935	317	-	hypothetical protein
CRP-901_gp37	21935	22258	108	-	putative immunoglobulin domain protein	hypothetical protein CBC71_05735[Rhodobacteraceae bacterium TMED111](OUV41172, 66.355, 140);putative immunoglobulin domain protein[uncultured Mediterranean phage uvMED](BAQ89341, 47.222, 95.5);	putative immunoglobulin domain protein[uncultured Mediterranean phage uvMED](BAQ89341, 47.222, 95.5)
CRP-901_gp38	22258	22446	63	-	hypothetical protein	hypothetical protein[Phycisphaerae bacterium](MAO24172, 77.586, 81.6);
CRP-901_gp39	22443	24566	708	-	constituent protein	constituent protein[uncultured Mediterranean phage uvMED](BAR34763, 36.667, 294);hypothetical protein[Rhodobacteraceae bacterium](HAD27370, 85.46, 1169);	constituent protein[uncultured Mediterranean phage uvMED](BAR34763, 36.667, 294)
CRP-901_gp40	24570	25184	205	-	Chitinase	Predicted chitinase (COG3179)[uncultured Mediterranean phage uvMED](BAR33111, 62.255, 277);glycoside hydrolase[Rhodobacteraceae bacterium](HAD27369, 87.745, 389);	Predicted chitinase (COG3179)[uncultured Mediterranean phage uvMED](BAR33111, 62.255, 277)	Chitinase class I(PF00182.22; 3.5e-05);
CRP-901_gp41	25181	25546	122	-	methyl-accepting chemotaxis sensory transducer	hypothetical protein[Phycisphaerae bacterium](MAO19370, 78.512, 154);methyl-accepting chemotaxis sensory transducer[uncultured Mediterranean phage uvMED](BAQ89717, 31.481, 50.4);	methyl-accepting chemotaxis sensory transducer[uncultured Mediterranean phage uvMED](BAQ89717, 31.481, 50.4)
CRP-901_gp42	25546	25929	128	-	hypothetical protein	Protein of unknown function (DUF3154)[uncultured Mediterranean phage uvMED](BAQ90210, 59.69, 127);hypothetical protein[Phycisphaerae bacterium](MAO22429, 96.063, 213);	Protein of unknown function (DUF3154)[uncultured Mediterranean phage uvMED](BAQ90210, 59.69, 127)
CRP-901_gp43	25929	26123	65	-	TMhelix containing protein	TMhelix containing protein[Vibrio phage 1.081.O._10N.286.52.C2](AUR85851, 29.31, 43.1);hypothetical protein, partial[Janthinobacterium sp. HH106](WP_217494198, 100, 131);hypothetical protein[Phycisphaerae bacterium](MAO22430, 100, 131);	TMhelix containing protein[Vibrio phage 1.081.O._10N.286.52.C2](AUR85851, 29.31, 43.1)
CRP-901_gp44	26107	26241	45	-	hypothetical protein
CRP-901_gp45	26238	26705	156	-	peptidase	hypothetical protein[Phycisphaerae bacterium](MAO22431, 90.968, 293);peptidase[uncultured Mediterranean phage uvMED](BAR34613, 29.371, 52.4);	peptidase[uncultured Mediterranean phage uvMED](BAR34613, 29.371, 52.4)
CRP-901_gp46	26722	26955	78	-	hypothetical protein	hypothetical protein UFOVP589_29[uncultured Caudovirales phage](CAB4151654, 50.649, 81.3);hypothetical protein pfor_35c3219[Rhodobacteraceae bacterium SB2](OAH06108, 64.935, 113);	hypothetical protein UFOVP589_29[uncultured Caudovirales phage](CAB4151654, 50.649, 81.3)
CRP-901_gp47	26955	27176	74	-	hypothetical protein	hypothetical protein CRP235_gp31[Roseobacter phage CRP-235](UAW59056, 68.75, 97.1);	hypothetical protein CRP235_gp31[Roseobacter phage CRP-235](UAW59056, 68.75, 97.1)
CRP-901_gp48	27204	27551	116	-	lysozyme	hypothetical protein[Gammaproteobacteria bacterium](NCG07684, 71.053, 168);lysozyme[Synechococcus phage S-EIVl](AHV82128, 30.702, 54.3);	lysozyme[Synechococcus phage S-EIVl](AHV82128, 30.702, 54.3)
CRP-901_gp49	27572	28123	184	-	hypothetical protein
CRP-901_gp50	28120	30975	952	-	putative tail fiber protein	hypothetical protein CBD88_07460[Flavobacteriales bacterium TMED228](OUW93240, 42.173, 181);putative tail fiber protein[Roseobacter phage CRP-345](UAW59136, 46.087, 105);tail fiber domain-containing protein[Gammaproteobacteria bacterium TMED104](RPG49474, 56.738, 132);	putative tail fiber protein[Roseobacter phage CRP-345](UAW59136, 46.087, 105)
CRP-901_gp51	30996	31436	147	-	hypothetical protein	DUF4403 family protein[Rhodococcus sp. HM1](WP_248676308, 30.201, 52);hypothetical protein[Rhodobacteraceae bacterium](HAD29834, 82.877, 178);hypothetical protein[uncultured Mediterranean phage uvMED](BAR35787, 52.349, 109);	hypothetical protein[uncultured Mediterranean phage uvMED](BAR35787, 52.349, 109)
CRP-901_gp52	31436	32062	209	-	hypothetical protein	conserved protein of unknown function[uncultured Mediterranean phage uvMED](BAR25612, 29.048, 90.5);hypothetical protein[Rhodobacteraceae bacterium](HAD29833, 93.269, 408);	conserved protein of unknown function[uncultured Mediterranean phage uvMED](BAR25612, 29.048, 90.5)
CRP-901_gp53	32059	33003	315	-	hypothetical protein	hypothetical protein[Rhodobacteraceae bacterium](HAD29832, 82.55, 368);hypothetical protein[uncultured Mediterranean phage uvMED](BAR34777, 50.746, 83.2);	hypothetical protein[uncultured Mediterranean phage uvMED](BAR34777, 50.746, 83.2)
CRP-901_gp54	33003	33683	227	-	tail adaptor	hypothetical protein[Rhodobacteraceae bacterium](HAD29831, 92.035, 442);tail adaptor[Myoviridae sp.](UOF80308, 29.148, 112);	tail adaptor[Myoviridae sp.](UOF80308, 29.148, 112)
CRP-901_gp55	33693	34106	138	-	hypothetical protein	hypothetical protein[Caudovirales sp. ctOwN3](QGH72189, 43.066, 82.4);hypothetical protein[Rhodobacteraceae bacterium](HAD29830, 92.701, 229);	hypothetical protein[Caudovirales sp. ctOwN3](QGH72189, 43.066, 82.4)
CRP-901_gp56	34119	34574	152	-	hypothetical protein	MAG: hypothetical protein GOVbin2604_24[Gammaproteobacteria virus GOV_bin_2604](QBX32572, 75.497, 125);hypothetical protein CBD63_02870[Candidatus Pelagibacter sp. TMED203](OUW60808, 76, 141);	MAG: hypothetical protein GOVbin2604_24[Gammaproteobacteria virus GOV_bin_2604](QBX32572, 75.497, 125)
CRP-901_gp57	34715	35617	301	-	putative phage head protein	Mu-like prophage major head subunit gpT[Rhodobacteraceae bacterium SB2](OAH06718, 90.333, 571);hypothetical protein[Rhodobacteraceae bacterium](HAB39780, 97.667, 608);putative phage head protein[uncultured virus](AMQ66428, 59.136, 355);	putative phage head protein[uncultured virus](AMQ66428, 59.136, 355)	Mu-like prophage major head subunit gpT(PF10124.12; 1.7e-07);
CRP-901_gp58	35631	36182	184	-	hypothetical protein	hypothetical protein[Rhodobacteraceae bacterium](HAB39781, 95.628, 337);hypothetical protein[uncultured Mediterranean phage uvMED](BAR35794, 39.011, 82.4);	hypothetical protein[uncultured Mediterranean phage uvMED](BAR35794, 39.011, 82.4)
CRP-901_gp59	36205	36687	161	-	hypothetical protein	hypothetical protein Tp1109DCM542121_30[Prokaryotic dsDNA virus sp.](QDP47018, 39.073, 108);hypothetical protein[Phycisphaerae bacterium](MAO20313, 79.375, 270);	hypothetical protein Tp1109DCM542121_30[Prokaryotic dsDNA virus sp.](QDP47018, 39.073, 108)
CRP-901_gp60	36687	37592	302	-	hypothetical protein	hypothetical protein HTVC023P_gp37[Pelagibacter phage HTVC023P](QGZ17666, 29.63, 68.6);hypothetical protein[Rhodobacteraceae bacterium](HAB39783, 85.461, 414);	hypothetical protein HTVC023P_gp37[Pelagibacter phage HTVC023P](QGZ17666, 29.63, 68.6)
CRP-901_gp61	37598	38002	135	-	co-chaperonin GroES	co-chaperonin GroES[uncultured virus](ASN63668, 95.522, 268);hypothetical protein[Phycisphaerae bacterium](MAO23439, 94.776, 271);hypothetical protein[Rhodobacteraceae bacterium](HAB39784, 95.522, 271);	co-chaperonin GroES[uncultured virus](ASN63668, 95.522, 268)	Chaperonin 10 Kd subunit(PF00166.24; 1.2e-15);
CRP-901_gp62	38004	38201	66	-	hypothetical protein	hypothetical protein[Rhodobacteraceae bacterium](HAB39785, 92.308, 122);
CRP-901_gp63	38274	38408	45	-	hypothetical protein
CRP-901_gp64	38405	38962	186	-	hypothetical protein
CRP-901_gp65	38962	39153	64	-	hypothetical protein	hypothetical protein[Phycisphaerae bacterium](MAO23437, 90.476, 113);
CRP-901_gp66	39134	40693	520	-	nuclease	TPA: MAG TPA: nuclease[Myoviridae sp.](DAU57277, 25.82, 53.9);hypothetical protein[Xanthomarina gelatinilytica](HAI16752, 25.6, 77);	TPA: MAG TPA: nuclease[Myoviridae sp.](DAU57277, 25.82, 53.9)	phage-Barnase-EndoU-ColicinE5/D-RelE like nuclease5(PF18814.4; 2.8e-14);
CRP-901_gp67	40695	40952	86	-	HVA1 family protein	ChaB[uncultured Caudovirales phage](CAB4139539, 41.667, 73.6);HVA1 family protein[Candidatus Bathyarchaeota archaeon](NIR87750, 57.143, 76.3);hypothetical protein[Phycisphaerae bacterium](MAO23435, 96.471, 129);	ChaB[uncultured Caudovirales phage](CAB4139539, 41.667, 73.6)
CRP-901_gp68	41472	42842	457	-	hypothetical protein	hypothetical protein UFOVP686_27[uncultured Caudovirales phage](CAB4157575, 24.859, 72.8);hypothetical protein[Halobacteriovorax sp.](MBK25843, 45.431, 317);	hypothetical protein UFOVP686_27[uncultured Caudovirales phage](CAB4157575, 24.859, 72.8)
CRP-901_gp69	42842	42967	42	-	DUF2213 domain-containing protein	DUF2213 domain-containing protein[Citrobacter braakii](WP_220703939, 62.5, 54.7);hypothetical protein CRP9_gp67[Roseobacter phage CRP-9](QSL99482, 83.784, 63.2);putative DUF2213 domain-containing protein[Aeromonas phage LAh4](QDH46422, 74.286, 51.6);	putative DUF2213 domain-containing protein[Aeromonas phage LAh4](QDH46422, 74.286, 51.6)
CRP-901_gp70	42967	43284	106	-	hypothetical protein	hypothetical protein[Phycisphaerae bacterium](MAO23432, 81.308, 137);
CRP-901_gp71	43294	43659	122	-	hypothetical protein
CRP-901_gp72	43687	46260	858	-	LysM domain-containing protein	hypothetical protein[Arenibaculum pallidiluteum](WP_207483139, 51.562, 65.5);peptidoglycan DD-metalloendopeptidase family protein[Bordetella bronchiseptica](WP_033456631, 50, 56.6);		LysM domain(PF01476.23; 4.6e-08);
CRP-901_gp73	46266	47846	527	-	hypothetical protein	hypothetical protein CRP235_gp25[Roseobacter phage CRP-235](UAW59050, 57.895, 58.5);	hypothetical protein CRP235_gp25[Roseobacter phage CRP-235](UAW59050, 57.895, 58.5)
CRP-901_gp74	47846	48142	99	-	hypothetical protein	hypothetical protein[Phycisphaerae bacterium](MAO23429, 67.606, 72);
CRP-901_gp75	48126	50591	822	-	head to tail connecting protein	head to tail connecting protein[phage 023Pt_psg01](URG13086, 42.289, 453);hypothetical protein[Phycisphaerae bacterium](MAO23428, 88.049, 1427);	head to tail connecting protein[phage 023Pt_psg01](URG13086, 42.289, 453)
CRP-901_gp76	50584	52014	477	-	terminase large subunit	terminase large subunit[Caudovirales sp. ctOwN3](QGH72162, 48.367, 438);terminase[Phycisphaerae bacterium](MAO23427, 93.697, 877);	terminase large subunit[Caudovirales sp. ctOwN3](QGH72162, 48.367, 438)	Terminase RNaseH-like domain(PF17289.5; 1.9e-10);
CRP-901_gp77	51977	52465	163	-	terminase small subunit	LuxR family transcriptional regulator[Pusillimonas sp. (ex Stolz et al. 2005)](MBC42180, 48.148, 148);TPA: MAG TPA: terminase small subunit[Siphoviridae sp.](DAR64144, 55.422, 82.8);hypothetical protein[Rhodobacteraceae bacterium](HAD28528, 72.078, 230);	TPA: MAG TPA: terminase small subunit[Siphoviridae sp.](DAR64144, 55.422, 82.8)	DNA-packaging protein gp3(PF16677.8; 4.1e-07);
CRP-902_gp01	1	276	92	-	hypothetical protein	hypothetical protein[Phycisphaerae bacterium](MAO23426, 68.919, 115);
CRP-902_gp02	273	602	110	-	Sugar-specific transcriptional regulator TrmB	bifunctional helix-turn-helix transcriptional regulator/GNAT family N-acetyltransferase[Tateyamaria omphalii](WP_222521186, 31.183, 48.1);hypothetical protein[Phycisphaerae bacterium](MAO23425, 60.55, 134);hypothetical protein[Rhodobacteraceae bacterium](HAD28526, 58.824, 134);		Sugar-specific transcriptional regulator TrmB(PF01978.22; 0.00081); MarR family(PF01047.25; 0.00085); MarR family(PF01047.25; 0.00085);
CRP-902_gp03	798	1031	78	-	hypothetical protein	MAG: hypothetical protein CM1200mV1_150[uncultured marine virus](BCV07247, 38.667, 56.2);hypothetical protein[Phycisphaerae bacterium](MAO24593, 55.844, 95.9);	MAG: hypothetical protein CM1200mV1_150[uncultured marine virus](BCV07247, 38.667, 56.2)
CRP-902_gp04	1028	1216	63	-	hypothetical protein	hypothetical protein[Piscirickettsiaceae bacterium](MBT3505941, 60.656, 79.7);
CRP-902_gp05	1216	1377	54	-	hypothetical protein
CRP-902_gp06	1377	1664	96	-	hypothetical protein	hypothetical protein[Rhodobacteraceae bacterium](HAD29503, 71.579, 118);
CRP-902_gp07	1664	1885	74	-	hypothetical protein	hypothetical protein HOU03_gp287[Caulobacter phage CcrSC](YP_009810611, 35.821, 44.7);hypothetical protein[Phycisphaerae bacterium](MAO23759, 57.143, 92.8);	hypothetical protein HOU03_gp287[Caulobacter phage CcrSC](YP_009810611, 35.821, 44.7)
CRP-902_gp08	1954	2196	81	-	hypothetical protein	hypothetical protein BWY57_01010[Betaproteobacteria bacterium ADurb.Bin341](OQA33730, 44.595, 72.8);
CRP-902_gp09	2242	2499	86	-	hypothetical protein
CRP-902_gp10	2554	3108	185	-	SAM-dependent DNA methyltransferase	SAM-dependent DNA methyltransferase[Deinococcus ruber](WP_189093003, 45.665, 164);TPA: MAG TPA: DNA N-6-adenine-methyltransferase[Siphoviridae sp.](DAH66314, 44.624, 147);hypothetical protein[Rhodobacteraceae bacterium](HAD28520, 86.413, 339);	TPA: MAG TPA: DNA N-6-adenine-methyltransferase[Siphoviridae sp.](DAH66314, 44.624, 147)
CRP-902_gp11	3120	5414	765	-	Bifunctional DNA primase/polymerase	DUF3987 domain-containing protein[Rhodobacteraceae bacterium](NBT30482, 49.868, 732);bifunctional DNA primase/polymerase[Microvirga makkahensis](WP_160886640, 37.006, 283);hypothetical protein[Phycisphaerae bacterium](MAO23419, 84.817, 1345);	bifunctional DNA primase/polymerase[Microvirga makkahensis](WP_160886640, 37.006, 283)	Bifunctional DNA primase/polymerase, N-terminal(PF09250.14; 7.4e-20); Protein of unknown function (DUF3987)(PF13148.9; 1.8e-16);
CRP-902_gp12	5411	5590	60	-	Cro/C1-type helix-turn-helix domain protein	Cro/C1-type helix-turn-helix domain protein[Bacteriophage sp.](QHJ79349, 46.154, 58.2);hypothetical protein[Phycisphaerae bacterium](MAO23418, 86.441, 111);	Cro/C1-type helix-turn-helix domain protein[Bacteriophage sp.](QHJ79349, 46.154, 58.2)	Helix-turn-helix(PF01381.25; 3.9e-05);
CRP-902_gp13	5701	6078	126	+	hypothetical protein	hypothetical protein UFOVP137_42[uncultured Caudovirales phage](CAB4131938, 36.066, 81.3);hypothetical protein[Rhodobacteraceae bacterium](HAD28589, 78.4, 207);	hypothetical protein UFOVP137_42[uncultured Caudovirales phage](CAB4131938, 36.066, 81.3)
CRP-902_gp14	6078	6833	252	+	ATP-binding protein	ATP-binding protein[Rhodobacteraceae bacterium](NBT30479, 78.486, 407);hypothetical protein[Phycisphaerae bacterium](MAO23414, 90.04, 456);putative NTPase[Pseudoalteromonas phage vB_PspS-H40/1](ANI22048, 54.202, 267);	putative NTPase[Pseudoalteromonas phage vB_PspS-H40/1](ANI22048, 54.202, 267)	AAA domain(PF13479.9; 5.1e-38);
CRP-902_gp15	6846	7316	157	+	DUF669 domain-containing protein	DUF669 domain-containing protein[Rhodobacteraceae bacterium](NBT30477, 61.538, 197);TPA: MAG TPA: Protein of unknown function (DUF669)[Siphoviridae sp.](DAH32339, 41.06, 128);hypothetical protein[Phycisphaerae bacterium](MAO23413, 68.153, 211);	TPA: MAG TPA: Protein of unknown function (DUF669)[Siphoviridae sp.](DAH32339, 41.06, 128)	Protein of unknown function (DUF669)(PF05037.16; 6.3e-18);
CRP-902_gp16	7585	8529	315	+	oxidoreductase	oxidoreductase[Rhodobacteraceae bacterium](HAD28593, 84.395, 572);putative cas4-like nuclease[Pseudoalteromonas phage C7](QAY18007, 46.099, 246);	putative cas4-like nuclease[Pseudoalteromonas phage C7](QAY18007, 46.099, 246)
CRP-902_gp17	8526	8711	62	+	hypothetical protein
CRP-902_gp18	8708	8977	90	+	hypothetical protein	hypothetical protein[Phycisphaerae bacterium](MAO23411, 74.713, 130);
CRP-902_gp19	8967	9563	199	+	HNH endonuclease	HNH endonuclease[Acinetobacter phage WCHABP12](YP_009600570, 40.411, 102);HNH endonuclease[Haematobacter massiliensis](WP_176408603, 34.536, 103);hypothetical protein CDV50_10205[Haematobacter massiliensis](OWJ71369, 34.536, 103);	HNH endonuclease[Acinetobacter phage WCHABP12](YP_009600570, 40.411, 102)	HNH endonuclease(PF13392.9; 7.5e-13);
CRP-902_gp20	9553	11193	547	+	DNA helicase	DNA helicase[Rhodobacteraceae bacterium](HAD28596, 68.953, 807);SSL2 DNA or RNA helicases of superfamily II[uncultured Caudovirales phage](CAB4122341, 44.106, 461);	SSL2 DNA or RNA helicases of superfamily II[uncultured Caudovirales phage](CAB4122341, 44.106, 461)	Type III restriction enzyme, res subunit(PF04851.18; 5e-22); Helicase conserved C-terminal domain(PF00271.34; 3.4e-15); Helicase conserved C-terminal domain(PF00271.34; 3.4e-15); DEAD/DEAH box helicase(PF00270.32; 3.4e-10); Uncharacterised protein family UPF0547(PF10571.12; 2.8e-08); SWI2/SNF2 ATPase(PF18766.4; 2.6e-05); Helicase(PF05127.17; 3.6e-05); AAA domain(PF13604.9; 0.00027);
CRP-902_gp21	11162	11527	122	+	VRR-nuclease	VRR-NUC domain containing protein[uncultured Caudovirales phage](CAB4199767, 53.448, 136);VRR-NUC domain-containing protein[Marivivens sp.](NBT50453, 65.741, 161);hypothetical protein[Rhodobacteraceae bacterium](HAD28756, 79.439, 181);	VRR-NUC domain containing protein[uncultured Caudovirales phage](CAB4199767, 53.448, 136)	VRR-NUC domain(PF08774.14; 3.2e-07);
CRP-902_gp22	11524	12171	216	+	acetyltransferase	acetyltransferase[Microbacterium phage LeeroyJenkins](QDK01467, 44.878, 181);hypothetical protein[Micrococcales bacterium](NBR22535, 54.5, 254);	acetyltransferase[Microbacterium phage LeeroyJenkins](QDK01467, 44.878, 181)
CRP-902_gp23	12143	12316	58	+	hypothetical protein	hypothetical protein[Crocinitomicaceae bacterium](MAR68751, 50, 47);hypothetical protein[uncultured Mediterranean phage uvMED](BAQ89671, 42.308, 43.5);	hypothetical protein[uncultured Mediterranean phage uvMED](BAQ89671, 42.308, 43.5)
CRP-902_gp24	12300	12500	67	+	hypothetical protein
CRP-902_gp25	12589	13143	185	+	hypothetical protein	TPA: MAG TPA: ProQ C-terminal domain[Siphoviridae sp.](DAW47578, 35.106, 60.1);hypothetical protein Unbinned4497contig1000_4[Prokaryotic dsDNA virus sp.](QDP67030, 52.406, 198);uncharacterized protein BN774_02234[Eubacterium sp. CAG:76](CDF09467, 38.298, 68.2);	TPA: MAG TPA: ProQ C-terminal domain[Siphoviridae sp.](DAW47578, 35.106, 60.1)
CRP-902_gp26	13217	13402	62	+	hypothetical protein
CRP-902_gp27	13402	13722	107	+	hypothetical protein	hypothetical protein[uncultured Mediterranean phage uvMED](BAQ90134, 60, 128);	hypothetical protein[uncultured Mediterranean phage uvMED](BAQ90134, 60, 128)
CRP-902_gp28	13805	14284	160	+	hypothetical protein	hypothetical protein[Flammeovirgaceae bacterium](MAE81412, 39.394, 76.6);hypothetical protein[Marivivens sp.](NBT51573, 57.353, 118);	hypothetical protein[Flammeovirgaceae bacterium](MAE81412, 39.394, 76.6)
CRP-902_gp29	14354	14923	190	+	hypothetical protein	cell envelope integrity protein TolA[Microcystis sp. 53598_E5](MCE2672764, 27.072, 58.9);hypothetical protein Unbinned4497contig1000_3[Prokaryotic dsDNA virus sp.](QDP67029, 59.686, 256);	hypothetical protein Unbinned4497contig1000_3[Prokaryotic dsDNA virus sp.](QDP67029, 59.686, 256)
CRP-902_gp30	14923	15117	65	+	hypothetical protein
CRP-902_gp31	15123	15281	53	+	hypothetical protein
CRP-902_gp32	15278	17308	677	-	hypothetical protein	hypothetical protein[Marinobacter sp.](MAK51365, 51.77, 572);hypothetical protein[uncultured Mediterranean phage uvMED](BAQ90488, 27.553, 161);	hypothetical protein[uncultured Mediterranean phage uvMED](BAQ90488, 27.553, 161)
CRP-902_gp33	17308	19068	587	-	hypothetical protein	hypothetical protein pfor_15c1789[Rhodobacteraceae bacterium SB2](OAH07489, 66.667, 188);morphogenesis protein[uncultured Mediterranean phage uvMED](BAQ90109, 32.804, 56.6);transglycosylase SLT domain-containing protein[Stenotrophomonas maltophilia](WP_241880123, 45.455, 60.8);	morphogenesis protein[uncultured Mediterranean phage uvMED](BAQ90109, 32.804, 56.6)
CRP-902_gp34	19079	20521	481	-	hypothetical protein	MAG: hypothetical protein GOVbin2604_50[Gammaproteobacteria virus GOV_bin_2604](QBX32598, 31.731, 50.8);hypothetical protein[Phycisphaerae bacterium](MAO24177, 67.797, 169);	MAG: hypothetical protein GOVbin2604_50[Gammaproteobacteria virus GOV_bin_2604](QBX32598, 31.731, 50.8)
CRP-902_gp35	20522	20956	145	-	GNAT family N-acetyltransferase	N-acetyltransferase[bacterium](NBS69799, 34.043, 90.1);NAT_SF domain containing protein[uncultured Caudovirales phage](CAB4187792, 28.671, 65.9);hypothetical protein[Phycisphaerae bacterium](MAO24176, 69.444, 219);	NAT_SF domain containing protein[uncultured Caudovirales phage](CAB4187792, 28.671, 65.9)	Acetyltransferase (GNAT) family(PF00583.28; 4.4e-08); Acetyltransferase (GNAT) domain(PF13673.10; 3.2e-06); Acetyltransferase (GNAT) domain(PF13508.10; 3.5e-06);
CRP-902_gp36	20956	21318	121	-	hypothetical protein
CRP-902_gp37	21331	22218	296	-	hypothetical protein
CRP-902_gp38	22218	22541	108	-	putative immunoglobulin domain protein	hypothetical protein CBC71_05735[Rhodobacteraceae bacterium TMED111](OUV41172, 67.29, 101);putative immunoglobulin domain protein[uncultured Mediterranean phage uvMED](BAQ88717, 43.925, 68.2);	putative immunoglobulin domain protein[uncultured Mediterranean phage uvMED](BAQ88717, 43.925, 68.2)
CRP-902_gp39	22541	22729	63	-	hypothetical protein	hypothetical protein[Phycisphaerae bacterium](MAO24172, 82.759, 100);
CRP-902_gp40	22726	24849	708	-	constituent protein	constituent protein[uncultured Mediterranean phage uvMED](BAR34763, 36.549, 280);hypothetical protein[Rhodobacteraceae bacterium](HAD27370, 85.015, 1134);	constituent protein[uncultured Mediterranean phage uvMED](BAR34763, 36.549, 280)	Ubiquitin-activating enzyme E1 FCCH domain(PF16190.8; 0.00059);
CRP-902_gp41	24853	25488	212	-	Chitinase	Predicted chitinase (COG3179)[uncultured Mediterranean phage uvMED](BAR33111, 59.716, 266);glycoside hydrolase[Rhodobacteraceae bacterium](HAD27369, 82.938, 372);hypothetical protein JAB8_08010[Janthinobacterium sp. HH106](OEZ92893, 83.886, 383);hypothetical protein[Janthinobacterium sp. HH106](WP_139142934, 83.886, 383);	Predicted chitinase (COG3179)[uncultured Mediterranean phage uvMED](BAR33111, 59.716, 266)
CRP-902_gp42	25490	25879	130	-	hypothetical protein	Protein of unknown function (DUF3154)[uncultured Mediterranean phage uvMED](BAQ90210, 62.903, 129);hypothetical protein[Phycisphaerae bacterium](MAO22429, 89.764, 199);	Protein of unknown function (DUF3154)[uncultured Mediterranean phage uvMED](BAQ90210, 62.903, 129)
CRP-902_gp43	25876	26076	67	-	hypothetical protein	hypothetical protein CRP6_gp33[Roseobacter phage CRP-6](QBQ72757, 84.848, 115);	hypothetical protein CRP6_gp33[Roseobacter phage CRP-6](QBQ72757, 84.848, 115)
CRP-902_gp44	26078	26332	85	-	hypothetical protein
CRP-902_gp45	26325	26792	156	-	peptidase	hypothetical protein[Phycisphaerae bacterium](MAO22431, 94.839, 299);peptidase[uncultured Mediterranean phage uvMED](BAQ88066, 26.984, 48.1);	peptidase[uncultured Mediterranean phage uvMED](BAQ88066, 26.984, 48.1)
CRP-902_gp46	26789	26953	55	-	hypothetical protein
CRP-902_gp47	26953	27186	78	-	hypothetical protein	hypothetical protein UFOVP589_29[uncultured Caudovirales phage](CAB4151654, 46.753, 75.1);hypothetical protein pfor_35c3219[Rhodobacteraceae bacterium SB2](OAH06108, 68.831, 116);	hypothetical protein UFOVP589_29[uncultured Caudovirales phage](CAB4151654, 46.753, 75.1)
CRP-902_gp48	27186	27416	77	-	hypothetical protein	hypothetical protein CRP235_gp31[Roseobacter phage CRP-235](UAW59056, 92.188, 122);hypothetical protein[Proteobacteria bacterium](MBT5560045, 95.312, 126);	hypothetical protein CRP235_gp31[Roseobacter phage CRP-235](UAW59056, 92.188, 122)	Family of unknown function (DUF6447)(PF20045.2; 0.00088);
CRP-902_gp49	27443	27820	126	-	hypothetical protein	hypothetical protein[Gammaproteobacteria bacterium](NCG07684, 77.193, 181);hypothetical protein[uncultured Mediterranean phage uvMED](BAQ84173, 67.826, 158);	hypothetical protein[uncultured Mediterranean phage uvMED](BAQ84173, 67.826, 158)
CRP-902_gp50	27848	30895	1016	-	tail fiber domain-containing protein	hypothetical protein[Gammaproteobacteria bacterium](NCG07683, 44.947, 219);putative tail fiber protein[Roseobacter phage CRP-345](UAW59136, 35.87, 108);tail fiber domain-containing protein[Gammaproteobacteria bacterium TMED104](RPG49474, 61.429, 129);	putative tail fiber protein[Roseobacter phage CRP-345](UAW59136, 35.87, 108)
CRP-902_gp51	30915	31337	141	-	DUF4403 family protein	DUF4403 family protein[Rhodococcus sp. HM1](WP_248676308, 30.822, 52);hypothetical protein[Rhodobacteraceae bacterium](HAD29834, 95, 204);minor tail protein[Gordonia phage Sixama](QGF20283, 32.192, 48.5);	minor tail protein[Gordonia phage Sixama](QGF20283, 32.192, 48.5)
CRP-902_gp52	31337	31963	209	-	conserved protein of unknown function	conserved protein of unknown function[uncultured Mediterranean phage uvMED](BAR35788, 29.464, 68.2);hypothetical protein[Rhodobacteraceae bacterium](HAD29833, 93.269, 373);	conserved protein of unknown function[uncultured Mediterranean phage uvMED](BAR35788, 29.464, 68.2)
CRP-902_gp53	31960	32886	309	-	hypothetical protein	hypothetical protein[Rhodobacteraceae bacterium](HAD29832, 85.959, 377);hypothetical protein[uncultured Mediterranean phage uvMED](BAR34777, 49.254, 82);	hypothetical protein[uncultured Mediterranean phage uvMED](BAR34777, 49.254, 82)
CRP-902_gp54	32886	33566	227	-	tail adaptor	hypothetical protein[Rhodobacteraceae bacterium](HAD29831, 93.363, 447);tail adaptor[Myoviridae sp.](UOF80308, 29.148, 111);	tail adaptor[Myoviridae sp.](UOF80308, 29.148, 111)
CRP-902_gp55	33576	33989	138	-	hypothetical protein	hypothetical protein[Caudovirales sp. ctOwN3](QGH72189, 43.796, 83.6);hypothetical protein[Rhodobacteraceae bacterium](HAD29830, 94.161, 233);	hypothetical protein[Caudovirales sp. ctOwN3](QGH72189, 43.796, 83.6)
CRP-902_gp56	34002	34457	152	-	hypothetical protein	MAG: hypothetical protein GOVbin2604_24[Gammaproteobacteria virus GOV_bin_2604](QBX32572, 73.51, 141);hypothetical protein CBD63_02870[Candidatus Pelagibacter sp. TMED203](OUW60808, 73.333, 154);	MAG: hypothetical protein GOVbin2604_24[Gammaproteobacteria virus GOV_bin_2604](QBX32572, 73.51, 141)
CRP-902_gp57	34600	35502	301	-	Mu-like prophage major head subunit gpT	Mu-like prophage major head subunit gpT[Rhodobacteraceae bacterium SB2](OAH06718, 90, 565);hypothetical protein[Rhodobacteraceae bacterium](HAB39780, 96.333, 602);putative phage head protein[uncultured virus](AMQ66428, 60.133, 357);	putative phage head protein[uncultured virus](AMQ66428, 60.133, 357)	Mu-like prophage major head subunit gpT(PF10124.12; 1.8e-07); Mu-like prophage major head subunit gpT(PF10124.12; 1.8e-07); Mu-like prophage major head subunit gpT(PF10124.12; 1.8e-07);
CRP-902_gp58	35517	36068	184	-	hypothetical protein	hypothetical protein UFOVP37_51[uncultured Caudovirales phage](CAB4122738, 40.602, 82.8);hypothetical protein[Rhodobacteraceae bacterium](HAB39781, 97.268, 342);	hypothetical protein UFOVP37_51[uncultured Caudovirales phage](CAB4122738, 40.602, 82.8)
CRP-902_gp59	36091	36573	161	-	hypothetical protein	hypothetical protein Tp1109DCM542121_30[Prokaryotic dsDNA virus sp.](QDP47018, 37.838, 108);hypothetical protein[Phycisphaerae bacterium](MAO23060, 78.75, 268);	hypothetical protein Tp1109DCM542121_30[Prokaryotic dsDNA virus sp.](QDP47018, 37.838, 108)
CRP-902_gp60	36573	37469	299	-	hypothetical protein	hypothetical protein UFOVP1049_20[uncultured Caudovirales phage](CAB4180317, 32.673, 61.2);hypothetical protein[Rhodobacteraceae bacterium](HAB39783, 87.589, 398);	hypothetical protein UFOVP1049_20[uncultured Caudovirales phage](CAB4180317, 32.673, 61.2)
CRP-902_gp61	37475	37879	135	-	co-chaperonin GroES	co-chaperonin GroES[uncultured virus](ASN63668, 99.254, 249);	co-chaperonin GroES[uncultured virus](ASN63668, 99.254, 249)	Chaperonin 10 Kd subunit(PF00166.24; 1.1e-15);
CRP-902_gp62	37881	38078	66	-	hypothetical protein	hypothetical protein UFOVP48_92[uncultured Caudovirales phage](CAB4123836, 36.207, 38.9);hypothetical protein[Rhodobacteraceae bacterium](HAB39785, 86.154, 115);	hypothetical protein UFOVP48_92[uncultured Caudovirales phage](CAB4123836, 36.207, 38.9)
CRP-902_gp63	38269	38982	238	-	hypothetical protein
CRP-902_gp64	38982	39173	64	-	hypothetical protein	hypothetical protein[Phycisphaerae bacterium](MAO23437, 90.476, 112);
CRP-902_gp65	39154	40695	514	-	nuclease5	hypothetical protein[Xanthomarina gelatinilytica](HAI16752, 27.027, 100);		phage-Barnase-EndoU-ColicinE5/D-RelE like nuclease5(PF18814.4; 1.4e-11);
CRP-902_gp66	40695	41231	179	-	hypothetical protein
CRP-902_gp67	41233	41490	86	-	HVA1 family protein	ChaB[uncultured Caudovirales phage](CAB4139539, 44.048, 78.6);HVA1 family protein[Candidatus Bathyarchaeota archaeon](NIR87750, 54.762, 79.3);hypothetical protein[Phycisphaerae bacterium](MAO23435, 95.294, 132);	ChaB[uncultured Caudovirales phage](CAB4139539, 44.048, 78.6)
CRP-902_gp68	41490	42236	249	-	hypothetical protein	hypothetical protein[Phycisphaerae bacterium](MAO23434, 62.821, 98.2);
CRP-902_gp69	42236	42406	57	-	hypothetical protein	Phage-like element PBSX protein, XkdF[uncultured Caudovirales phage](CAB4161913, 51.111, 53.1);hypothetical protein CRP207_gp68[Roseobacter phage CRP-207](UAW58958, 76.087, 74.3);	Phage-like element PBSX protein, XkdF[uncultured Caudovirales phage](CAB4161913, 51.111, 53.1)
CRP-902_gp70	42620	42790	57	-	hypothetical protein	gp114[Synechococcus phage S-RIM8 A.HR3](AFB17800, 70.27, 54.7);hypothetical protein[Legionellales bacterium](MBL96897, 75.676, 59.3);	gp114[Synechococcus phage S-RIM8 A.HR3](AFB17800, 70.27, 54.7)
CRP-902_gp71	42859	43092	78	+	hypothetical protein
CRP-902_gp72	43095	44405	437	-	hypothetical protein	hypothetical protein UFOVP512_42[uncultured Caudovirales phage](CAB4147739, 27.381, 117);	hypothetical protein UFOVP512_42[uncultured Caudovirales phage](CAB4147739, 27.381, 117)
CRP-902_gp73	44405	44542	46	-	hypothetical protein	hypothetical protein CRP9_gp67[Roseobacter phage CRP-9](QSL99482, 86.667, 53.1);putative DUF2213 domain-containing protein[Aeromonas phage LAh4](QDH46422, 73.333, 46.2);	putative DUF2213 domain-containing protein[Aeromonas phage LAh4](QDH46422, 73.333, 46.2)
CRP-902_gp74	44542	44862	107	-	hypothetical protein	hypothetical protein[Marinobacter sp.](MAK52205, 52.174, 88.2);hypothetical protein[Phycisphaerae bacterium](MAO23432, 62.5, 88.2);
CRP-902_gp75	44873	45277	135	-	hypothetical protein
CRP-902_gp76	45298	46773	492	-	hypothetical protein	hypothetical protein[Phycisphaerae bacterium](MAO23430, 41.25, 60.1);
CRP-902_gp77	46773	47081	103	-	hypothetical protein	hypothetical protein[Phycisphaerae bacterium](MAO23429, 63.636, 64.7);
CRP-902_gp78	47062	49533	824	-	head to tail connecting protein	head to tail connecting protein[phage 023Pt_psg01](URG13086, 42.468, 454);hypothetical protein[Phycisphaerae bacterium](MAO23428, 88.727, 1453);	head to tail connecting protein[phage 023Pt_psg01](URG13086, 42.468, 454)
CRP-902_gp79	49526	50956	477	-	terminase large subunit	terminase large subunit[Caudovirales sp. ctOwN3](QGH72162, 48.98, 442);terminase[Phycisphaerae bacterium](MAO23427, 91.387, 865);	terminase large subunit[Caudovirales sp. ctOwN3](QGH72162, 48.98, 442)	Terminase RNaseH-like domain(PF17289.5; 6.2e-10);
CRP-902_gp80	50919	51407	163	-	terminase small subunit	LuxR family transcriptional regulator[Pusillimonas sp. (ex Stolz et al. 2005)](MBC42180, 50, 152);TPA: MAG TPA: terminase small subunit[Siphoviridae sp.](DAS25958, 56.627, 82.4);	TPA: MAG TPA: terminase small subunit[Siphoviridae sp.](DAS25958, 56.627, 82.4)	DNA-packaging protein gp3(PF16677.8; 5.9e-07);
