# Supplementary material for: Genomic analysis and characterization of phages infecting the marine Roseobacter CHAB-I-5 lineage reveal a globally distributed and abundant phage genus
Source: Front Microbiol. 2023 Apr 17;14:1164101. doi: 10.3389/fmicb.2023.1164101 (PMC10149686; doi:10.3389/fmicb.2023.1164101)
Supplement: Supplementary file 8 [file Table_5.XLSX]

## Sheet: IMGVR_UViG
Supplementary Table 5. Summary of the recruited MVGs.
contig_name	Predicted_Host	Latitude	Longitude	Depth (m)	Habitat	Ocean and sea region	contig_length	% G+C	aai_expected_length	aai_completeness	aai_confidence	aai_error	aai_num_hits	aai_top_hit	aai_id	aai_af	hmm_completeness_lower	hmm_completeness_upper	hmm_num_hits	kmer_freq
IMGVR_UViG_3300025653_000050_3300025653_Ga0208428_1000051	CHAB-I-5	39.283	-75.3633		Estuary	Delaware Bay	52462	0.409268	52741.2	99.4706	high	3.33961	5	CRP-901	69.5	62.2	75.0689	99.9822	31	1
IMGVR_UViG_3300025671_000092_3300025671_Ga0208898_1000184	CHAB-I-5	39.12	-75.25		Estuary	Delaware Bay	52428	0.408904	52742.1	99.4045	high	3.33961	5	CRP-901	69.5	62.42	75.0293	99.9791	31	1
DB8.1_NODE_266_length_51424_cov_11.707022	CHAB-I-5	39.8385	-75.3542	1.27	Estuary	Delaware Bay	51424	0.408797	52740.5	97.5037	high	2.09129	5	CRP-901	69.45	65.92	73.8635	99.879	31	1
Station102_DCM_ALL_assembly_NODE_276_length_41506_cov_12.324480	CHAB-I-5	-5.2669	-85.2732	40	Open ocean	South Pacific Ocean	41506	0.408134	52704.4	78.7524	high	2.56477	7	CRP-901	73.76	60.78	64.8843	98.2329	23	1
Station78_MES_COMBINED_FINAL_NODE_1127_length_38775_cov_6.836105	CHAB-I-5	-30.1471	-43.2915	800	Open ocean	South Atlantic Ocean	38775	0.412792	52261.1	74.1947	high	3.33961	4	CRP-901	68.05	58.14	61.701	98.5197	20	1
IMGVR_UViG_3300021960_000108_3300021960_Ga0222715_10000286	CHAB-I-5	38.0566	-122.185	29	Estuary	California	50611	0.478967	52749.4	95.9461	high	2.74039	8	CRP-901	66.26	44.04	73.9241	99.6799	24	1
IMGVR_UViG_3300025120_000112_3300025120_Ga0209535_1000143	CHAB-I-5	48.9699	-130.667		Open ocean	Pacific Ocean	45879	0.480961	52877.3	86.765	high	4.74461	11	CRP-902	69.26	49.26	70.4515	98.8902	24	1
Station173_DCM_ALL_assembly_NODE_1851_length_41245_cov_196.304686	Pseudomonas	78.9354	79.0604	35	Polar Open ocean	Arctic Ocean	41245	0.486338	52650.9	78.3368	low	12.0911	12	CRP-902	70.65	53.66	55.5694	96.9645	24	1
IMGVR_UViG_3300025276_000100_3300025276_Ga0208814_1000297	NA	-50.35	-39.82	4	Open ocean	South Georgia Island	33448	0.40989	52659.6	63.5174	high	2.31182	8	CRP-902	69.27	66.89	45.7345	84.5603	23	1
IMGVR_UViG_3300025853_000418_3300025853_Ga0208645_1000829	NA	39.12	-75.25		Estuary	Delaware Bay	30506	0.409559	52552.5	58.0486	high	2.51081	10	CRP-901	74.75	63.79	42.6344	77.0071	19	1
Station209_MES_ALL_assembly_NODE_3139_length_26626_cov_18.608859	CHAB-I-5	64.7	-52.996	351	Polar Open ocean	Arctic Ocean	26626	0.445918	52427.9	50.7859	high	1.94303	3	CRP-902	82.52	84.03	37.7049	66.9704	15	1
IMGVR_UViG_3300025120_000358_3300025120_Ga0209535_1000441	NA	48.9699	-130.667		Open ocean	Pacific Ocean	29087	0.427992	52570.4	55.3296	high	2.5183	4	CRP-901	71.38	56.59	40.2475	71.8276	19	1
Station210_MES_ALL_assembly_NODE_1240_length_41275_cov_45.454973	Planktomarina	61.5754	-55.9846	391	Polar Open ocean	Arctic Ocean	41275	0.421296	53031.6	77.831	high	3.01214	14	CRP-902	65.19	53.61	52.3887	96.7147	19	1
Station210_MES_ALL_assembly_NODE_2256_length_27611_cov_14.356837	CHAB-I-5	61.5754	-55.9846	391	Polar Open ocean	Arctic Ocean	27611	0.455398	52462.4	52.6301	high	2.25479	2	CRP-902	88.75	77.11	45.5161	72.9594	14	1
Station194_DCM_ALL_assembly_NODE_804_length_44081_cov_279.431790	Planktomarina	73.3275	-168.814	35	Polar Open ocean	Arctic Ocean	44081	0.473038	52941.1	83.2643	high	4.65727	8	CRP-902	72.72	49.91	60.2109	99.3665	23	1
Station155_DCM_ALL_assembly_NODE_1447_length_39367_cov_11.267196	Planktomarina	54.5451	-16.7943	40	Open ocean	North Atlantic Ocean	39367	0.427744	52474.8	75.0208	high	2.43896	2	CRP-902	82.71	63.31	63.9463	98.9171	19	1
IMGVR_UViG_3300025102_000201_3300025102_Ga0208666_1000221	CHAB-I-5	-12.999	-80.801	30	Open ocean	Pacific Ocean	28491	0.458917	52539	54.2283	high	2.17247	2	CRP-901	74.83	76.87	39.6502	77.2667	14	1
IMGVR_UViG_3300025086_000123_3300025086_Ga0208157_1000255	CHAB-I-5	-12.999	-80.801	90	Open ocean	Pacific Ocean	32647	0.467057	52528	62.1516	high	2.25714	2	CRP-901	77.87	79.69	45.5865	87.2234	16	1
IMGVR_UViG_3300022929_000055_3300022929_Ga0255752_10000564	Planktomarina	31.972	-81.028	0	Intertidal zone	Georgia	45829	0.4819	52370.4	87.5093	high	2.09129	5	CRP-901	69.41	64.31	70.5857	97.8042	22	1
IMGVR_UViG_3300025151_000089_3300025151_Ga0209645_1000096	Planktomarina	18.92	-104.89		Coastal	Pacific Ocean	42075	0.440594	52481.6	80.1709	high	2.54733	2	CRP-902	84.77	68.85	63.6633	98.472	26	1
IMGVR_UViG_3300022187_000043_3300022187_Ga0196899_1000067	CHAB-I-5	39.12	-75.25		Estuary	Delaware Bay	50274	0.410411	52739.6	95.3249	high	2.09129	5	CRP-901	69.49	64.53	72.4805	99.7526	30	1
IMGVR_UViG_3300025610_000063_3300025610_Ga0208149_1000073	NA	39.283	-75.3633		Estuary	Delaware Bay	38342	0.406291	52572.5	72.9317	high	3.91302	6	CRP-901	65.25	61.57	56.1738	95.7631	23	1
IMGVR_UViG_3300025751_000103_3300025751_Ga0208150_1000144	NA	39.283	-75.3633		Estuary	Delaware Bay	28458	0.408356	53035.3	53.6586	high	3.50765	6	CRP-901	60.65	66.18	44.168	76.7997	18	1
IMGVR_UViG_3300025759_000420_3300025759_Ga0208899_1000436	NA	39.12	-75.25		Estuary	Delaware Bay	31197	0.405872	53032.5	58.8262	high	2.68855	12	CRP-901	62.96	63.52	47.597	80.1938	17	1
