# Supplementary material for: Genomic analysis and characterization of phages infecting the marine Roseobacter CHAB-I-5 lineage reveal a globally distributed and abundant phage genus
Source: Front Microbiol. 2023 Apr 17;14:1164101. doi: 10.3389/fmicb.2023.1164101 (PMC10149686; doi:10.3389/fmicb.2023.1164101)
Supplement: Supplementary file 9 [file Table_6.XLSX]

## Sheet: Sheet1
Supplementary Table 6. List of protein orthologous groups identified from all CRP-901-type genomes.
Orthogroup	Predicted function	CRP-901	CRP-902	DB8.1_NODE_266_length_51424_cov_11.707022	IMGVR_UViG_3300021960_000108_3300021960_Ga0222715_10000286	IMGVR_UViG_3300022187_000043_3300022187_Ga0196899_1000067	IMGVR_UViG_3300022929_000055_3300022929_Ga0255752_10000564	IMGVR_UViG_3300025086_000123_3300025086_Ga0208157_1000255	IMGVR_UViG_3300025102_000201_3300025102_Ga0208666_1000221	IMGVR_UViG_3300025120_000112_3300025120_Ga0209535_1000143	IMGVR_UViG_3300025120_000358_3300025120_Ga0209535_1000441	IMGVR_UViG_3300025151_000089_3300025151_Ga0209645_1000096	IMGVR_UViG_3300025276_000100_3300025276_Ga0208814_1000297	IMGVR_UViG_3300025610_000063_3300025610_Ga0208149_1000073	IMGVR_UViG_3300025653_000050_3300025653_Ga0208428_1000051	IMGVR_UViG_3300025671_000092_3300025671_Ga0208898_1000184	IMGVR_UViG_3300025751_000103_3300025751_Ga0208150_1000144	IMGVR_UViG_3300025759_000420_3300025759_Ga0208899_1000436	IMGVR_UViG_3300025853_000418_3300025853_Ga0208645_1000829	Station102_DCM_ALL_assembly_NODE_276_length_41506_cov_12.324480	Station155_DCM_ALL_assembly_NODE_1447_length_39367_cov_11.267196	Station173_DCM_ALL_assembly_NODE_1851_length_41245_cov_196.304686	Station194_DCM_ALL_assembly_NODE_804_length_44081_cov_279.431790	Station209_MES_ALL_assembly_NODE_3139_length_26626_cov_18.608859	Station210_MES_ALL_assembly_NODE_1240_length_41275_cov_45.454973	Station210_MES_ALL_assembly_NODE_2256_length_27611_cov_14.356837	Station78_MES_COMBINED_FINAL_NODE_1127_length_38775_cov_6.836105
OG0000000	bifunctional DNA primase-polymerase	CRP-901_gp11	CRP-902_gp11	DB8.1_NODE_266_length_51424_cov_11.707022_69	IMGVR_UViG_3300021960_000108_3300021960_Ga0222715_10000286_1000028610	IMGVR_UViG_3300022187_000043_3300022187_Ga0196899_1000067_100006767	IMGVR_UViG_3300022929_000055_3300022929_Ga0255752_10000564_1000056466	IMGVR_UViG_3300025086_000123_3300025086_Ga0208157_1000255_100025519	IMGVR_UViG_3300025102_000201_3300025102_Ga0208666_1000221_100022133	IMGVR_UViG_3300025120_000112_3300025120_Ga0209535_1000143_100014359	IMGVR_UViG_3300025120_000358_3300025120_Ga0209535_1000441_100044131	IMGVR_UViG_3300025151_000089_3300025151_Ga0209645_1000096_100009612	IMGVR_UViG_3300025276_000100_3300025276_Ga0208814_1000297_10002978		IMGVR_UViG_3300025653_000050_3300025653_Ga0208428_1000051_100005139	IMGVR_UViG_3300025671_000092_3300025671_Ga0208898_1000184_100018473			IMGVR_UViG_3300025853_000418_3300025853_Ga0208645_1000829_10008294	Station102_DCM_ALL_assembly_NODE_276_length_41506_cov_12.324480_26	Station155_DCM_ALL_assembly_NODE_1447_length_39367_cov_11.267196_25	Station173_DCM_ALL_assembly_NODE_1851_length_41245_cov_196.304686_53	Station194_DCM_ALL_assembly_NODE_804_length_44081_cov_279.431790_43	Station209_MES_ALL_assembly_NODE_3139_length_26626_cov_18.608859_5		Station210_MES_ALL_assembly_NODE_2256_length_27611_cov_14.356837_20	Station78_MES_COMBINED_FINAL_NODE_1127_length_38775_cov_6.836105_24
OG0000001	helix-turn-helix transcriptional regulator	CRP-901_gp12	CRP-902_gp12	DB8.1_NODE_266_length_51424_cov_11.707022_70	IMGVR_UViG_3300021960_000108_3300021960_Ga0222715_10000286_1000028611	IMGVR_UViG_3300022187_000043_3300022187_Ga0196899_1000067_100006766	IMGVR_UViG_3300022929_000055_3300022929_Ga0255752_10000564_1000056467	IMGVR_UViG_3300025086_000123_3300025086_Ga0208157_1000255_100025520	IMGVR_UViG_3300025102_000201_3300025102_Ga0208666_1000221_100022132	IMGVR_UViG_3300025120_000112_3300025120_Ga0209535_1000143_100014358	IMGVR_UViG_3300025120_000358_3300025120_Ga0209535_1000441_100044132	IMGVR_UViG_3300025151_000089_3300025151_Ga0209645_1000096_100009613	IMGVR_UViG_3300025276_000100_3300025276_Ga0208814_1000297_10002977		IMGVR_UViG_3300025653_000050_3300025653_Ga0208428_1000051_100005138	IMGVR_UViG_3300025671_000092_3300025671_Ga0208898_1000184_100018472			IMGVR_UViG_3300025853_000418_3300025853_Ga0208645_1000829_10008293	Station102_DCM_ALL_assembly_NODE_276_length_41506_cov_12.324480_25	Station155_DCM_ALL_assembly_NODE_1447_length_39367_cov_11.267196_26	Station173_DCM_ALL_assembly_NODE_1851_length_41245_cov_196.304686_54	Station194_DCM_ALL_assembly_NODE_804_length_44081_cov_279.431790_42	Station209_MES_ALL_assembly_NODE_3139_length_26626_cov_18.608859_3		Station210_MES_ALL_assembly_NODE_2256_length_27611_cov_14.356837_22	Station78_MES_COMBINED_FINAL_NODE_1127_length_38775_cov_6.836105_25
OG0000002	hypothetical protein	CRP-901_gp13	CRP-902_gp13	DB8.1_NODE_266_length_51424_cov_11.707022_71	IMGVR_UViG_3300021960_000108_3300021960_Ga0222715_10000286_1000028612	IMGVR_UViG_3300022187_000043_3300022187_Ga0196899_1000067_100006765	IMGVR_UViG_3300022929_000055_3300022929_Ga0255752_10000564_1000056469	IMGVR_UViG_3300025086_000123_3300025086_Ga0208157_1000255_100025521	IMGVR_UViG_3300025102_000201_3300025102_Ga0208666_1000221_100022131	IMGVR_UViG_3300025120_000112_3300025120_Ga0209535_1000143_100014357	IMGVR_UViG_3300025120_000358_3300025120_Ga0209535_1000441_100044133	IMGVR_UViG_3300025151_000089_3300025151_Ga0209645_1000096_100009614	IMGVR_UViG_3300025276_000100_3300025276_Ga0208814_1000297_10002976		IMGVR_UViG_3300025653_000050_3300025653_Ga0208428_1000051_100005137	IMGVR_UViG_3300025671_000092_3300025671_Ga0208898_1000184_100018471			IMGVR_UViG_3300025853_000418_3300025853_Ga0208645_1000829_10008292	Station102_DCM_ALL_assembly_NODE_276_length_41506_cov_12.324480_24	Station155_DCM_ALL_assembly_NODE_1447_length_39367_cov_11.267196_27	Station173_DCM_ALL_assembly_NODE_1851_length_41245_cov_196.304686_55	Station194_DCM_ALL_assembly_NODE_804_length_44081_cov_279.431790_41	Station209_MES_ALL_assembly_NODE_3139_length_26626_cov_18.608859_2		Station210_MES_ALL_assembly_NODE_2256_length_27611_cov_14.356837_23	Station78_MES_COMBINED_FINAL_NODE_1127_length_38775_cov_6.836105_26
OG0000003	oxidoreductase	CRP-901_gp17	CRP-902_gp16	DB8.1_NODE_266_length_51424_cov_11.707022_2	IMGVR_UViG_3300021960_000108_3300021960_Ga0222715_10000286_1000028618	IMGVR_UViG_3300022187_000043_3300022187_Ga0196899_1000067_100006761		IMGVR_UViG_3300025086_000123_3300025086_Ga0208157_1000255_100025525	IMGVR_UViG_3300025102_000201_3300025102_Ga0208666_1000221_100022127	IMGVR_UViG_3300025120_000112_3300025120_Ga0209535_1000143_100014351	IMGVR_UViG_3300025120_000358_3300025120_Ga0209535_1000441_100044139	IMGVR_UViG_3300025151_000089_3300025151_Ga0209645_1000096_100009618	IMGVR_UViG_3300025276_000100_3300025276_Ga0208814_1000297_10002972	IMGVR_UViG_3300025610_000063_3300025610_Ga0208149_1000073_10000733	IMGVR_UViG_3300025653_000050_3300025653_Ga0208428_1000051_100005133	IMGVR_UViG_3300025671_000092_3300025671_Ga0208898_1000184_100018467	IMGVR_UViG_3300025751_000103_3300025751_Ga0208150_1000144_10001443			Station102_DCM_ALL_assembly_NODE_276_length_41506_cov_12.324480_20	Station155_DCM_ALL_assembly_NODE_1447_length_39367_cov_11.267196_31	Station173_DCM_ALL_assembly_NODE_1851_length_41245_cov_196.304686_61	Station194_DCM_ALL_assembly_NODE_804_length_44081_cov_279.431790_36		Station210_MES_ALL_assembly_NODE_1240_length_41275_cov_45.454973_59	Station210_MES_ALL_assembly_NODE_2256_length_27611_cov_14.356837_27	Station78_MES_COMBINED_FINAL_NODE_1127_length_38775_cov_6.836105_30
OG0000004	DNA helicase	CRP-901_gp20	CRP-902_gp20	DB8.1_NODE_266_length_51424_cov_11.707022_5	IMGVR_UViG_3300021960_000108_3300021960_Ga0222715_10000286_1000028621	IMGVR_UViG_3300022187_000043_3300022187_Ga0196899_1000067_100006758		IMGVR_UViG_3300025086_000123_3300025086_Ga0208157_1000255_100025527	IMGVR_UViG_3300025102_000201_3300025102_Ga0208666_1000221_100022125	IMGVR_UViG_3300025120_000112_3300025120_Ga0209535_1000143_100014348	IMGVR_UViG_3300025120_000358_3300025120_Ga0209535_1000441_100044141	IMGVR_UViG_3300025151_000089_3300025151_Ga0209645_1000096_100009620		IMGVR_UViG_3300025610_000063_3300025610_Ga0208149_1000073_10000736	IMGVR_UViG_3300025653_000050_3300025653_Ga0208428_1000051_100005130	IMGVR_UViG_3300025671_000092_3300025671_Ga0208898_1000184_100018464	IMGVR_UViG_3300025751_000103_3300025751_Ga0208150_1000144_10001446	IMGVR_UViG_3300025759_000420_3300025759_Ga0208899_1000436_10004362		Station102_DCM_ALL_assembly_NODE_276_length_41506_cov_12.324480_18	Station155_DCM_ALL_assembly_NODE_1447_length_39367_cov_11.267196_33	Station173_DCM_ALL_assembly_NODE_1851_length_41245_cov_196.304686_62	Station194_DCM_ALL_assembly_NODE_804_length_44081_cov_279.431790_33		Station210_MES_ALL_assembly_NODE_1240_length_41275_cov_45.454973_57	Station210_MES_ALL_assembly_NODE_2256_length_27611_cov_14.356837_29	Station78_MES_COMBINED_FINAL_NODE_1127_length_38775_cov_6.836105_32
OG0000005	GNAT family N-acetyltransferase	CRP-901_gp34	CRP-902_gp35	DB8.1_NODE_266_length_51424_cov_11.707022_13	IMGVR_UViG_3300021960_000108_3300021960_Ga0222715_10000286_1000028641	IMGVR_UViG_3300022187_000043_3300022187_Ga0196899_1000067_100006750	IMGVR_UViG_3300022929_000055_3300022929_Ga0255752_10000564_100005646	IMGVR_UViG_3300025086_000123_3300025086_Ga0208157_1000255_100025538	IMGVR_UViG_3300025102_000201_3300025102_Ga0208666_1000221_100022114	IMGVR_UViG_3300025120_000112_3300025120_Ga0209535_1000143_100014330		IMGVR_UViG_3300025151_000089_3300025151_Ga0209645_1000096_100009634		IMGVR_UViG_3300025610_000063_3300025610_Ga0208149_1000073_100007314	IMGVR_UViG_3300025653_000050_3300025653_Ga0208428_1000051_100005122	IMGVR_UViG_3300025671_000092_3300025671_Ga0208898_1000184_100018456	IMGVR_UViG_3300025751_000103_3300025751_Ga0208150_1000144_100014414	IMGVR_UViG_3300025759_000420_3300025759_Ga0208899_1000436_100043610		Station102_DCM_ALL_assembly_NODE_276_length_41506_cov_12.324480_10	Station155_DCM_ALL_assembly_NODE_1447_length_39367_cov_11.267196_43		Station194_DCM_ALL_assembly_NODE_804_length_44081_cov_279.431790_18	Station209_MES_ALL_assembly_NODE_3139_length_26626_cov_18.608859_18	Station210_MES_ALL_assembly_NODE_1240_length_41275_cov_45.454973_42	Station210_MES_ALL_assembly_NODE_2256_length_27611_cov_14.356837_7	Station78_MES_COMBINED_FINAL_NODE_1127_length_38775_cov_6.836105_42
OG0000006	hypothetical protein	CRP-901_gp01	CRP-902_gp01	DB8.1_NODE_266_length_51424_cov_11.707022_65		IMGVR_UViG_3300022187_000043_3300022187_Ga0196899_1000067_100006771	IMGVR_UViG_3300022929_000055_3300022929_Ga0255752_10000564_1000056458	IMGVR_UViG_3300025086_000123_3300025086_Ga0208157_1000255_10002555	IMGVR_UViG_3300025102_000201_3300025102_Ga0208666_1000221_100022147	IMGVR_UViG_3300025120_000112_3300025120_Ga0209535_1000143_100014369	IMGVR_UViG_3300025120_000358_3300025120_Ga0209535_1000441_100044121	IMGVR_UViG_3300025151_000089_3300025151_Ga0209645_1000096_10000963	IMGVR_UViG_3300025276_000100_3300025276_Ga0208814_1000297_100029712		IMGVR_UViG_3300025653_000050_3300025653_Ga0208428_1000051_100005143	IMGVR_UViG_3300025671_000092_3300025671_Ga0208898_1000184_10001841			IMGVR_UViG_3300025853_000418_3300025853_Ga0208645_1000829_10008298	Station102_DCM_ALL_assembly_NODE_276_length_41506_cov_12.324480_31	Station155_DCM_ALL_assembly_NODE_1447_length_39367_cov_11.267196_15	Station173_DCM_ALL_assembly_NODE_1851_length_41245_cov_196.304686_42	Station194_DCM_ALL_assembly_NODE_804_length_44081_cov_279.431790_52	Station209_MES_ALL_assembly_NODE_3139_length_26626_cov_18.608859_13		Station210_MES_ALL_assembly_NODE_2256_length_27611_cov_14.356837_12	Station78_MES_COMBINED_FINAL_NODE_1127_length_38775_cov_6.836105_21
OG0000007	DUF669 domain-containing protein	CRP-901_gp15	CRP-902_gp15	DB8.1_NODE_266_length_51424_cov_11.707022_1	IMGVR_UViG_3300021960_000108_3300021960_Ga0222715_10000286_1000028617	IMGVR_UViG_3300022187_000043_3300022187_Ga0196899_1000067_100006762		IMGVR_UViG_3300025086_000123_3300025086_Ga0208157_1000255_100025524	IMGVR_UViG_3300025102_000201_3300025102_Ga0208666_1000221_100022128	IMGVR_UViG_3300025120_000112_3300025120_Ga0209535_1000143_100014352	IMGVR_UViG_3300025120_000358_3300025120_Ga0209535_1000441_100044135	IMGVR_UViG_3300025151_000089_3300025151_Ga0209645_1000096_100009616	IMGVR_UViG_3300025276_000100_3300025276_Ga0208814_1000297_10002973	IMGVR_UViG_3300025610_000063_3300025610_Ga0208149_1000073_10000732	IMGVR_UViG_3300025653_000050_3300025653_Ga0208428_1000051_100005134	IMGVR_UViG_3300025671_000092_3300025671_Ga0208898_1000184_100018468	IMGVR_UViG_3300025751_000103_3300025751_Ga0208150_1000144_10001442			Station102_DCM_ALL_assembly_NODE_276_length_41506_cov_12.324480_21	Station155_DCM_ALL_assembly_NODE_1447_length_39367_cov_11.267196_29	Station173_DCM_ALL_assembly_NODE_1851_length_41245_cov_196.304686_60	Station194_DCM_ALL_assembly_NODE_804_length_44081_cov_279.431790_37			Station210_MES_ALL_assembly_NODE_2256_length_27611_cov_14.356837_25	Station78_MES_COMBINED_FINAL_NODE_1127_length_38775_cov_6.836105_29
OG0000008	VRR-nuclease	CRP-901_gp21	CRP-902_gp21	DB8.1_NODE_266_length_51424_cov_11.707022_6	IMGVR_UViG_3300021960_000108_3300021960_Ga0222715_10000286_1000028622	IMGVR_UViG_3300022187_000043_3300022187_Ga0196899_1000067_100006757		IMGVR_UViG_3300025086_000123_3300025086_Ga0208157_1000255_100025528	IMGVR_UViG_3300025102_000201_3300025102_Ga0208666_1000221_100022124	IMGVR_UViG_3300025120_000112_3300025120_Ga0209535_1000143_100014347	IMGVR_UViG_3300025120_000358_3300025120_Ga0209535_1000441_100044142	IMGVR_UViG_3300025151_000089_3300025151_Ga0209645_1000096_100009621		IMGVR_UViG_3300025610_000063_3300025610_Ga0208149_1000073_10000737	IMGVR_UViG_3300025653_000050_3300025653_Ga0208428_1000051_100005129	IMGVR_UViG_3300025671_000092_3300025671_Ga0208898_1000184_100018463	IMGVR_UViG_3300025751_000103_3300025751_Ga0208150_1000144_10001447	IMGVR_UViG_3300025759_000420_3300025759_Ga0208899_1000436_10004363		Station102_DCM_ALL_assembly_NODE_276_length_41506_cov_12.324480_17	Station155_DCM_ALL_assembly_NODE_1447_length_39367_cov_11.267196_34		Station194_DCM_ALL_assembly_NODE_804_length_44081_cov_279.431790_32		Station210_MES_ALL_assembly_NODE_1240_length_41275_cov_45.454973_56	Station210_MES_ALL_assembly_NODE_2256_length_27611_cov_14.356837_30	Station78_MES_COMBINED_FINAL_NODE_1127_length_38775_cov_6.836105_33
OG0000009	putative immunoglobulin domain protein	CRP-901_gp37	CRP-902_gp38	DB8.1_NODE_266_length_51424_cov_11.707022_16	IMGVR_UViG_3300021960_000108_3300021960_Ga0222715_10000286_1000028644	IMGVR_UViG_3300022187_000043_3300022187_Ga0196899_1000067_100006747	IMGVR_UViG_3300022929_000055_3300022929_Ga0255752_10000564_100005649	IMGVR_UViG_3300025086_000123_3300025086_Ga0208157_1000255_100025541	IMGVR_UViG_3300025102_000201_3300025102_Ga0208666_1000221_100022111	IMGVR_UViG_3300025120_000112_3300025120_Ga0209535_1000143_100014327		IMGVR_UViG_3300025151_000089_3300025151_Ga0209645_1000096_100009637		IMGVR_UViG_3300025610_000063_3300025610_Ga0208149_1000073_100007317	IMGVR_UViG_3300025653_000050_3300025653_Ga0208428_1000051_100005119	IMGVR_UViG_3300025671_000092_3300025671_Ga0208898_1000184_100018453	IMGVR_UViG_3300025751_000103_3300025751_Ga0208150_1000144_100014417	IMGVR_UViG_3300025759_000420_3300025759_Ga0208899_1000436_100043613		Station102_DCM_ALL_assembly_NODE_276_length_41506_cov_12.324480_7	Station155_DCM_ALL_assembly_NODE_1447_length_39367_cov_11.267196_46	Station173_DCM_ALL_assembly_NODE_1851_length_41245_cov_196.304686_1	Station194_DCM_ALL_assembly_NODE_804_length_44081_cov_279.431790_15		Station210_MES_ALL_assembly_NODE_1240_length_41275_cov_45.454973_39		Station78_MES_COMBINED_FINAL_NODE_1127_length_38775_cov_6.836105_45
OG0000010	constituent protein	CRP-901_gp39	CRP-902_gp40	DB8.1_NODE_266_length_51424_cov_11.707022_18	IMGVR_UViG_3300021960_000108_3300021960_Ga0222715_10000286_1000028646	IMGVR_UViG_3300022187_000043_3300022187_Ga0196899_1000067_100006745	IMGVR_UViG_3300022929_000055_3300022929_Ga0255752_10000564_1000056411	IMGVR_UViG_3300025086_000123_3300025086_Ga0208157_1000255_100025543	IMGVR_UViG_3300025102_000201_3300025102_Ga0208666_1000221_10002219	IMGVR_UViG_3300025120_000112_3300025120_Ga0209535_1000143_100014325		IMGVR_UViG_3300025151_000089_3300025151_Ga0209645_1000096_100009639		IMGVR_UViG_3300025610_000063_3300025610_Ga0208149_1000073_100007319	IMGVR_UViG_3300025653_000050_3300025653_Ga0208428_1000051_100005117	IMGVR_UViG_3300025671_000092_3300025671_Ga0208898_1000184_100018451	IMGVR_UViG_3300025751_000103_3300025751_Ga0208150_1000144_100014419	IMGVR_UViG_3300025759_000420_3300025759_Ga0208899_1000436_100043615		Station102_DCM_ALL_assembly_NODE_276_length_41506_cov_12.324480_5	Station155_DCM_ALL_assembly_NODE_1447_length_39367_cov_11.267196_48	Station173_DCM_ALL_assembly_NODE_1851_length_41245_cov_196.304686_3	Station194_DCM_ALL_assembly_NODE_804_length_44081_cov_279.431790_14		Station210_MES_ALL_assembly_NODE_1240_length_41275_cov_45.454973_37		Station78_MES_COMBINED_FINAL_NODE_1127_length_38775_cov_6.836105_47
OG0000011	hypothetical protein	CRP-901_gp70	CRP-902_gp74	DB8.1_NODE_266_length_51424_cov_11.707022_53	IMGVR_UViG_3300021960_000108_3300021960_Ga0222715_10000286_1000028678	IMGVR_UViG_3300022187_000043_3300022187_Ga0196899_1000067_10000678	IMGVR_UViG_3300022929_000055_3300022929_Ga0255752_10000564_1000056449			IMGVR_UViG_3300025120_000112_3300025120_Ga0209535_1000143_100014378	IMGVR_UViG_3300025120_000358_3300025120_Ga0209535_1000441_100044114		IMGVR_UViG_3300025276_000100_3300025276_Ga0208814_1000297_100029725	IMGVR_UViG_3300025610_000063_3300025610_Ga0208149_1000073_100007356	IMGVR_UViG_3300025653_000050_3300025653_Ga0208428_1000051_100005156	IMGVR_UViG_3300025671_000092_3300025671_Ga0208898_1000184_100018414			IMGVR_UViG_3300025853_000418_3300025853_Ga0208645_1000829_100082921	Station102_DCM_ALL_assembly_NODE_276_length_41506_cov_12.324480_44	Station155_DCM_ALL_assembly_NODE_1447_length_39367_cov_11.267196_6	Station173_DCM_ALL_assembly_NODE_1851_length_41245_cov_196.304686_34	Station194_DCM_ALL_assembly_NODE_804_length_44081_cov_279.431790_60	Station209_MES_ALL_assembly_NODE_3139_length_26626_cov_18.608859_21	Station210_MES_ALL_assembly_NODE_1240_length_41275_cov_45.454973_7	Station210_MES_ALL_assembly_NODE_2256_length_27611_cov_14.356837_4	Station78_MES_COMBINED_FINAL_NODE_1127_length_38775_cov_6.836105_8
OG0000012	hypothetical protein	CRP-901_gp74	CRP-902_gp77	DB8.1_NODE_266_length_51424_cov_11.707022_55	IMGVR_UViG_3300021960_000108_3300021960_Ga0222715_10000286_1000028682	IMGVR_UViG_3300022187_000043_3300022187_Ga0196899_1000067_10000675	IMGVR_UViG_3300022929_000055_3300022929_Ga0255752_10000564_1000056453	IMGVR_UViG_3300025086_000123_3300025086_Ga0208157_1000255_10002551		IMGVR_UViG_3300025120_000112_3300025120_Ga0209535_1000143_100014374	IMGVR_UViG_3300025120_000358_3300025120_Ga0209535_1000441_100044117		IMGVR_UViG_3300025276_000100_3300025276_Ga0208814_1000297_100029722		IMGVR_UViG_3300025653_000050_3300025653_Ga0208428_1000051_100005153	IMGVR_UViG_3300025671_000092_3300025671_Ga0208898_1000184_100018411			IMGVR_UViG_3300025853_000418_3300025853_Ga0208645_1000829_100082918	Station102_DCM_ALL_assembly_NODE_276_length_41506_cov_12.324480_41	Station155_DCM_ALL_assembly_NODE_1447_length_39367_cov_11.267196_10	Station173_DCM_ALL_assembly_NODE_1851_length_41245_cov_196.304686_38	Station194_DCM_ALL_assembly_NODE_804_length_44081_cov_279.431790_57	Station209_MES_ALL_assembly_NODE_3139_length_26626_cov_18.608859_17	Station210_MES_ALL_assembly_NODE_1240_length_41275_cov_45.454973_4	Station210_MES_ALL_assembly_NODE_2256_length_27611_cov_14.356837_8	Station78_MES_COMBINED_FINAL_NODE_1127_length_38775_cov_6.836105_11
OG0000013	head to tail connecting protein	CRP-901_gp75	CRP-902_gp78	DB8.1_NODE_266_length_51424_cov_11.707022_56	IMGVR_UViG_3300021960_000108_3300021960_Ga0222715_10000286_1000028683	IMGVR_UViG_3300022187_000043_3300022187_Ga0196899_1000067_10000674	IMGVR_UViG_3300022929_000055_3300022929_Ga0255752_10000564_1000056454	IMGVR_UViG_3300025086_000123_3300025086_Ga0208157_1000255_10002552		IMGVR_UViG_3300025120_000112_3300025120_Ga0209535_1000143_100014373	IMGVR_UViG_3300025120_000358_3300025120_Ga0209535_1000441_100044118		IMGVR_UViG_3300025276_000100_3300025276_Ga0208814_1000297_100029721		IMGVR_UViG_3300025653_000050_3300025653_Ga0208428_1000051_100005152	IMGVR_UViG_3300025671_000092_3300025671_Ga0208898_1000184_100018410			IMGVR_UViG_3300025853_000418_3300025853_Ga0208645_1000829_100082917	Station102_DCM_ALL_assembly_NODE_276_length_41506_cov_12.324480_40	Station155_DCM_ALL_assembly_NODE_1447_length_39367_cov_11.267196_11	Station173_DCM_ALL_assembly_NODE_1851_length_41245_cov_196.304686_39	Station194_DCM_ALL_assembly_NODE_804_length_44081_cov_279.431790_56	Station209_MES_ALL_assembly_NODE_3139_length_26626_cov_18.608859_16	Station210_MES_ALL_assembly_NODE_1240_length_41275_cov_45.454973_3	Station210_MES_ALL_assembly_NODE_2256_length_27611_cov_14.356837_9	Station78_MES_COMBINED_FINAL_NODE_1127_length_38775_cov_6.836105_12
OG0000014	terminase small subunit	CRP-901_gp77	CRP-902_gp80	DB8.1_NODE_266_length_51424_cov_11.707022_58		IMGVR_UViG_3300022187_000043_3300022187_Ga0196899_1000067_10000672	IMGVR_UViG_3300022929_000055_3300022929_Ga0255752_10000564_1000056456	IMGVR_UViG_3300025086_000123_3300025086_Ga0208157_1000255_10002554	IMGVR_UViG_3300025102_000201_3300025102_Ga0208666_1000221_100022148	IMGVR_UViG_3300025120_000112_3300025120_Ga0209535_1000143_100014371	IMGVR_UViG_3300025120_000358_3300025120_Ga0209535_1000441_100044120	IMGVR_UViG_3300025151_000089_3300025151_Ga0209645_1000096_10000961	IMGVR_UViG_3300025276_000100_3300025276_Ga0208814_1000297_100029719		IMGVR_UViG_3300025653_000050_3300025653_Ga0208428_1000051_100005150	IMGVR_UViG_3300025671_000092_3300025671_Ga0208898_1000184_10001848			IMGVR_UViG_3300025853_000418_3300025853_Ga0208645_1000829_100082915	Station102_DCM_ALL_assembly_NODE_276_length_41506_cov_12.324480_38	Station155_DCM_ALL_assembly_NODE_1447_length_39367_cov_11.267196_13	Station173_DCM_ALL_assembly_NODE_1851_length_41245_cov_196.304686_41	Station194_DCM_ALL_assembly_NODE_804_length_44081_cov_279.431790_54	Station209_MES_ALL_assembly_NODE_3139_length_26626_cov_18.608859_14		Station210_MES_ALL_assembly_NODE_2256_length_27611_cov_14.356837_11	Station78_MES_COMBINED_FINAL_NODE_1127_length_38775_cov_6.836105_14
OG0000015	ATP-binding protein	CRP-901_gp14	CRP-902_gp14	DB8.1_NODE_266_length_51424_cov_11.707022_73	IMGVR_UViG_3300021960_000108_3300021960_Ga0222715_10000286_1000028616	IMGVR_UViG_3300022187_000043_3300022187_Ga0196899_1000067_100006763		IMGVR_UViG_3300025086_000123_3300025086_Ga0208157_1000255_100025523	IMGVR_UViG_3300025102_000201_3300025102_Ga0208666_1000221_100022129	IMGVR_UViG_3300025120_000112_3300025120_Ga0209535_1000143_100014353	IMGVR_UViG_3300025120_000358_3300025120_Ga0209535_1000441_100044134	IMGVR_UViG_3300025151_000089_3300025151_Ga0209645_1000096_100009615	IMGVR_UViG_3300025276_000100_3300025276_Ga0208814_1000297_10002974	IMGVR_UViG_3300025610_000063_3300025610_Ga0208149_1000073_10000731	IMGVR_UViG_3300025653_000050_3300025653_Ga0208428_1000051_100005135	IMGVR_UViG_3300025671_000092_3300025671_Ga0208898_1000184_100018469				Station102_DCM_ALL_assembly_NODE_276_length_41506_cov_12.324480_22	Station155_DCM_ALL_assembly_NODE_1447_length_39367_cov_11.267196_28	Station173_DCM_ALL_assembly_NODE_1851_length_41245_cov_196.304686_59	Station194_DCM_ALL_assembly_NODE_804_length_44081_cov_279.431790_38			Station210_MES_ALL_assembly_NODE_2256_length_27611_cov_14.356837_24	Station78_MES_COMBINED_FINAL_NODE_1127_length_38775_cov_6.836105_28
OG0000016	hypothetical protein	CRP-901_gp33	CRP-902_gp34	DB8.1_NODE_266_length_51424_cov_11.707022_12	IMGVR_UViG_3300021960_000108_3300021960_Ga0222715_10000286_1000028640	IMGVR_UViG_3300022187_000043_3300022187_Ga0196899_1000067_100006751	IMGVR_UViG_3300022929_000055_3300022929_Ga0255752_10000564_100005645	IMGVR_UViG_3300025086_000123_3300025086_Ga0208157_1000255_100025537	IMGVR_UViG_3300025102_000201_3300025102_Ga0208666_1000221_100022115	IMGVR_UViG_3300025120_000112_3300025120_Ga0209535_1000143_100014331		IMGVR_UViG_3300025151_000089_3300025151_Ga0209645_1000096_100009633		IMGVR_UViG_3300025610_000063_3300025610_Ga0208149_1000073_100007313	IMGVR_UViG_3300025653_000050_3300025653_Ga0208428_1000051_100005123	IMGVR_UViG_3300025671_000092_3300025671_Ga0208898_1000184_100018457	IMGVR_UViG_3300025751_000103_3300025751_Ga0208150_1000144_100014413	IMGVR_UViG_3300025759_000420_3300025759_Ga0208899_1000436_10004369		Station102_DCM_ALL_assembly_NODE_276_length_41506_cov_12.324480_11	Station155_DCM_ALL_assembly_NODE_1447_length_39367_cov_11.267196_42		Station194_DCM_ALL_assembly_NODE_804_length_44081_cov_279.431790_19		Station210_MES_ALL_assembly_NODE_1240_length_41275_cov_45.454973_43		Station78_MES_COMBINED_FINAL_NODE_1127_length_38775_cov_6.836105_41
OG0000017	hypothetical protein	CRP-901_gp35	CRP-902_gp36	DB8.1_NODE_266_length_51424_cov_11.707022_14	IMGVR_UViG_3300021960_000108_3300021960_Ga0222715_10000286_1000028642	IMGVR_UViG_3300022187_000043_3300022187_Ga0196899_1000067_100006749	IMGVR_UViG_3300022929_000055_3300022929_Ga0255752_10000564_100005647	IMGVR_UViG_3300025086_000123_3300025086_Ga0208157_1000255_100025539	IMGVR_UViG_3300025102_000201_3300025102_Ga0208666_1000221_100022113	IMGVR_UViG_3300025120_000112_3300025120_Ga0209535_1000143_100014329		IMGVR_UViG_3300025151_000089_3300025151_Ga0209645_1000096_100009635		IMGVR_UViG_3300025610_000063_3300025610_Ga0208149_1000073_100007315	IMGVR_UViG_3300025653_000050_3300025653_Ga0208428_1000051_100005121	IMGVR_UViG_3300025671_000092_3300025671_Ga0208898_1000184_100018455	IMGVR_UViG_3300025751_000103_3300025751_Ga0208150_1000144_100014415	IMGVR_UViG_3300025759_000420_3300025759_Ga0208899_1000436_100043611		Station102_DCM_ALL_assembly_NODE_276_length_41506_cov_12.324480_9	Station155_DCM_ALL_assembly_NODE_1447_length_39367_cov_11.267196_44		Station194_DCM_ALL_assembly_NODE_804_length_44081_cov_279.431790_17		Station210_MES_ALL_assembly_NODE_1240_length_41275_cov_45.454973_41		Station78_MES_COMBINED_FINAL_NODE_1127_length_38775_cov_6.836105_43
OG0000018	hypothetical protein	CRP-901_gp36	CRP-902_gp37	DB8.1_NODE_266_length_51424_cov_11.707022_15	IMGVR_UViG_3300021960_000108_3300021960_Ga0222715_10000286_1000028643	IMGVR_UViG_3300022187_000043_3300022187_Ga0196899_1000067_100006748	IMGVR_UViG_3300022929_000055_3300022929_Ga0255752_10000564_100005648	IMGVR_UViG_3300025086_000123_3300025086_Ga0208157_1000255_100025540	IMGVR_UViG_3300025102_000201_3300025102_Ga0208666_1000221_100022112	IMGVR_UViG_3300025120_000112_3300025120_Ga0209535_1000143_100014328		IMGVR_UViG_3300025151_000089_3300025151_Ga0209645_1000096_100009636		IMGVR_UViG_3300025610_000063_3300025610_Ga0208149_1000073_100007316	IMGVR_UViG_3300025653_000050_3300025653_Ga0208428_1000051_100005120	IMGVR_UViG_3300025671_000092_3300025671_Ga0208898_1000184_100018454	IMGVR_UViG_3300025751_000103_3300025751_Ga0208150_1000144_100014416	IMGVR_UViG_3300025759_000420_3300025759_Ga0208899_1000436_100043612		Station102_DCM_ALL_assembly_NODE_276_length_41506_cov_12.324480_8	Station155_DCM_ALL_assembly_NODE_1447_length_39367_cov_11.267196_45		Station194_DCM_ALL_assembly_NODE_804_length_44081_cov_279.431790_16		Station210_MES_ALL_assembly_NODE_1240_length_41275_cov_45.454973_40		Station78_MES_COMBINED_FINAL_NODE_1127_length_38775_cov_6.836105_44
OG0000019	hypothetical protein	CRP-901_gp38	CRP-902_gp39	DB8.1_NODE_266_length_51424_cov_11.707022_17	IMGVR_UViG_3300021960_000108_3300021960_Ga0222715_10000286_1000028645	IMGVR_UViG_3300022187_000043_3300022187_Ga0196899_1000067_100006746	IMGVR_UViG_3300022929_000055_3300022929_Ga0255752_10000564_1000056410	IMGVR_UViG_3300025086_000123_3300025086_Ga0208157_1000255_100025542	IMGVR_UViG_3300025102_000201_3300025102_Ga0208666_1000221_100022110	IMGVR_UViG_3300025120_000112_3300025120_Ga0209535_1000143_100014326		IMGVR_UViG_3300025151_000089_3300025151_Ga0209645_1000096_100009638		IMGVR_UViG_3300025610_000063_3300025610_Ga0208149_1000073_100007318	IMGVR_UViG_3300025653_000050_3300025653_Ga0208428_1000051_100005118	IMGVR_UViG_3300025671_000092_3300025671_Ga0208898_1000184_100018452	IMGVR_UViG_3300025751_000103_3300025751_Ga0208150_1000144_100014418	IMGVR_UViG_3300025759_000420_3300025759_Ga0208899_1000436_100043614		Station102_DCM_ALL_assembly_NODE_276_length_41506_cov_12.324480_6	Station155_DCM_ALL_assembly_NODE_1447_length_39367_cov_11.267196_47	Station173_DCM_ALL_assembly_NODE_1851_length_41245_cov_196.304686_2			Station210_MES_ALL_assembly_NODE_1240_length_41275_cov_45.454973_38		Station78_MES_COMBINED_FINAL_NODE_1127_length_38775_cov_6.836105_46
OG0000020	terminase large subunit	CRP-901_gp76	CRP-902_gp79	DB8.1_NODE_266_length_51424_cov_11.707022_57		IMGVR_UViG_3300022187_000043_3300022187_Ga0196899_1000067_10000673	IMGVR_UViG_3300022929_000055_3300022929_Ga0255752_10000564_1000056455	IMGVR_UViG_3300025086_000123_3300025086_Ga0208157_1000255_10002553		IMGVR_UViG_3300025120_000112_3300025120_Ga0209535_1000143_100014372	IMGVR_UViG_3300025120_000358_3300025120_Ga0209535_1000441_100044119		IMGVR_UViG_3300025276_000100_3300025276_Ga0208814_1000297_100029720		IMGVR_UViG_3300025653_000050_3300025653_Ga0208428_1000051_100005151	IMGVR_UViG_3300025671_000092_3300025671_Ga0208898_1000184_10001849			IMGVR_UViG_3300025853_000418_3300025853_Ga0208645_1000829_100082916	Station102_DCM_ALL_assembly_NODE_276_length_41506_cov_12.324480_39	Station155_DCM_ALL_assembly_NODE_1447_length_39367_cov_11.267196_12	Station173_DCM_ALL_assembly_NODE_1851_length_41245_cov_196.304686_40	Station194_DCM_ALL_assembly_NODE_804_length_44081_cov_279.431790_55	Station209_MES_ALL_assembly_NODE_3139_length_26626_cov_18.608859_15	Station210_MES_ALL_assembly_NODE_1240_length_41275_cov_45.454973_2	Station210_MES_ALL_assembly_NODE_2256_length_27611_cov_14.356837_10	Station78_MES_COMBINED_FINAL_NODE_1127_length_38775_cov_6.836105_13
OG0000021	hypothetical protein	CRP-901_gp52	CRP-902_gp52	DB8.1_NODE_266_length_51424_cov_11.707022_33	IMGVR_UViG_3300021960_000108_3300021960_Ga0222715_10000286_1000028655	IMGVR_UViG_3300022187_000043_3300022187_Ga0196899_1000067_100006730	IMGVR_UViG_3300022929_000055_3300022929_Ga0255752_10000564_1000056423			IMGVR_UViG_3300025120_000112_3300025120_Ga0209535_1000143_100014318		IMGVR_UViG_3300025151_000089_3300025151_Ga0209645_1000096_100009650	IMGVR_UViG_3300025276_000100_3300025276_Ga0208814_1000297_100029748	IMGVR_UViG_3300025610_000063_3300025610_Ga0208149_1000073_100007334	IMGVR_UViG_3300025653_000050_3300025653_Ga0208428_1000051_10000512	IMGVR_UViG_3300025671_000092_3300025671_Ga0208898_1000184_100018436	IMGVR_UViG_3300025751_000103_3300025751_Ga0208150_1000144_100014434	IMGVR_UViG_3300025759_000420_3300025759_Ga0208899_1000436_100043630	IMGVR_UViG_3300025853_000418_3300025853_Ga0208645_1000829_100082943			Station173_DCM_ALL_assembly_NODE_1851_length_41245_cov_196.304686_12	Station194_DCM_ALL_assembly_NODE_804_length_44081_cov_279.431790_3	Station209_MES_ALL_assembly_NODE_3139_length_26626_cov_18.608859_43	Station210_MES_ALL_assembly_NODE_1240_length_41275_cov_45.454973_27
OG0000022	tail adaptor	CRP-901_gp54	CRP-902_gp54	DB8.1_NODE_266_length_51424_cov_11.707022_35	IMGVR_UViG_3300021960_000108_3300021960_Ga0222715_10000286_1000028657	IMGVR_UViG_3300022187_000043_3300022187_Ga0196899_1000067_100006728	IMGVR_UViG_3300022929_000055_3300022929_Ga0255752_10000564_1000056425			IMGVR_UViG_3300025120_000112_3300025120_Ga0209535_1000143_100014316		IMGVR_UViG_3300025151_000089_3300025151_Ga0209645_1000096_100009652	IMGVR_UViG_3300025276_000100_3300025276_Ga0208814_1000297_100029746	IMGVR_UViG_3300025610_000063_3300025610_Ga0208149_1000073_100007336	IMGVR_UViG_3300025653_000050_3300025653_Ga0208428_1000051_100005176	IMGVR_UViG_3300025671_000092_3300025671_Ga0208898_1000184_100018434	IMGVR_UViG_3300025751_000103_3300025751_Ga0208150_1000144_100014436	IMGVR_UViG_3300025759_000420_3300025759_Ga0208899_1000436_100043632	IMGVR_UViG_3300025853_000418_3300025853_Ga0208645_1000829_100082941			Station173_DCM_ALL_assembly_NODE_1851_length_41245_cov_196.304686_14	Station194_DCM_ALL_assembly_NODE_804_length_44081_cov_279.431790_1	Station209_MES_ALL_assembly_NODE_3139_length_26626_cov_18.608859_41	Station210_MES_ALL_assembly_NODE_1240_length_41275_cov_45.454973_25
OG0000023	putative phage head protein	CRP-901_gp57	CRP-902_gp57	DB8.1_NODE_266_length_51424_cov_11.707022_39	IMGVR_UViG_3300021960_000108_3300021960_Ga0222715_10000286_1000028660	IMGVR_UViG_3300022187_000043_3300022187_Ga0196899_1000067_100006724	IMGVR_UViG_3300022929_000055_3300022929_Ga0255752_10000564_1000056433			IMGVR_UViG_3300025120_000112_3300025120_Ga0209535_1000143_10001439		IMGVR_UViG_3300025151_000089_3300025151_Ga0209645_1000096_100009658	IMGVR_UViG_3300025276_000100_3300025276_Ga0208814_1000297_100029742	IMGVR_UViG_3300025610_000063_3300025610_Ga0208149_1000073_100007340	IMGVR_UViG_3300025653_000050_3300025653_Ga0208428_1000051_100005172	IMGVR_UViG_3300025671_000092_3300025671_Ga0208898_1000184_100018430	IMGVR_UViG_3300025751_000103_3300025751_Ga0208150_1000144_100014440	IMGVR_UViG_3300025759_000420_3300025759_Ga0208899_1000436_100043636	IMGVR_UViG_3300025853_000418_3300025853_Ga0208645_1000829_100082937	Station102_DCM_ALL_assembly_NODE_276_length_41506_cov_12.324480_59		Station173_DCM_ALL_assembly_NODE_1851_length_41245_cov_196.304686_17		Station209_MES_ALL_assembly_NODE_3139_length_26626_cov_18.608859_36	Station210_MES_ALL_assembly_NODE_1240_length_41275_cov_45.454973_22
OG0000024	hypothetical protein	CRP-901_gp58	CRP-902_gp58	DB8.1_NODE_266_length_51424_cov_11.707022_40	IMGVR_UViG_3300021960_000108_3300021960_Ga0222715_10000286_1000028661	IMGVR_UViG_3300022187_000043_3300022187_Ga0196899_1000067_100006723	IMGVR_UViG_3300022929_000055_3300022929_Ga0255752_10000564_1000056434			IMGVR_UViG_3300025120_000112_3300025120_Ga0209535_1000143_10001438		IMGVR_UViG_3300025151_000089_3300025151_Ga0209645_1000096_100009659	IMGVR_UViG_3300025276_000100_3300025276_Ga0208814_1000297_100029741	IMGVR_UViG_3300025610_000063_3300025610_Ga0208149_1000073_100007341	IMGVR_UViG_3300025653_000050_3300025653_Ga0208428_1000051_100005171	IMGVR_UViG_3300025671_000092_3300025671_Ga0208898_1000184_100018429	IMGVR_UViG_3300025751_000103_3300025751_Ga0208150_1000144_100014441	IMGVR_UViG_3300025759_000420_3300025759_Ga0208899_1000436_100043637	IMGVR_UViG_3300025853_000418_3300025853_Ga0208645_1000829_100082936	Station102_DCM_ALL_assembly_NODE_276_length_41506_cov_12.324480_58		Station173_DCM_ALL_assembly_NODE_1851_length_41245_cov_196.304686_18		Station209_MES_ALL_assembly_NODE_3139_length_26626_cov_18.608859_35	Station210_MES_ALL_assembly_NODE_1240_length_41275_cov_45.454973_21
OG0000025	hypothetical protein	CRP-901_gp59	CRP-902_gp59	DB8.1_NODE_266_length_51424_cov_11.707022_41	IMGVR_UViG_3300021960_000108_3300021960_Ga0222715_10000286_1000028662	IMGVR_UViG_3300022187_000043_3300022187_Ga0196899_1000067_100006722	IMGVR_UViG_3300022929_000055_3300022929_Ga0255752_10000564_1000056435			IMGVR_UViG_3300025120_000112_3300025120_Ga0209535_1000143_10001437	IMGVR_UViG_3300025120_000358_3300025120_Ga0209535_1000441_10004411	IMGVR_UViG_3300025151_000089_3300025151_Ga0209645_1000096_100009660	IMGVR_UViG_3300025276_000100_3300025276_Ga0208814_1000297_100029740	IMGVR_UViG_3300025610_000063_3300025610_Ga0208149_1000073_100007342	IMGVR_UViG_3300025653_000050_3300025653_Ga0208428_1000051_100005170	IMGVR_UViG_3300025671_000092_3300025671_Ga0208898_1000184_100018428		IMGVR_UViG_3300025759_000420_3300025759_Ga0208899_1000436_100043638	IMGVR_UViG_3300025853_000418_3300025853_Ga0208645_1000829_100082935	Station102_DCM_ALL_assembly_NODE_276_length_41506_cov_12.324480_57		Station173_DCM_ALL_assembly_NODE_1851_length_41245_cov_196.304686_19		Station209_MES_ALL_assembly_NODE_3139_length_26626_cov_18.608859_34	Station210_MES_ALL_assembly_NODE_1240_length_41275_cov_45.454973_20
OG0000026	hypothetical protein	CRP-901_gp60	CRP-902_gp60	DB8.1_NODE_266_length_51424_cov_11.707022_42	IMGVR_UViG_3300021960_000108_3300021960_Ga0222715_10000286_1000028663	IMGVR_UViG_3300022187_000043_3300022187_Ga0196899_1000067_100006721	IMGVR_UViG_3300022929_000055_3300022929_Ga0255752_10000564_1000056436			IMGVR_UViG_3300025120_000112_3300025120_Ga0209535_1000143_10001436	IMGVR_UViG_3300025120_000358_3300025120_Ga0209535_1000441_10004412	IMGVR_UViG_3300025151_000089_3300025151_Ga0209645_1000096_100009661	IMGVR_UViG_3300025276_000100_3300025276_Ga0208814_1000297_100029739	IMGVR_UViG_3300025610_000063_3300025610_Ga0208149_1000073_100007343	IMGVR_UViG_3300025653_000050_3300025653_Ga0208428_1000051_100005169	IMGVR_UViG_3300025671_000092_3300025671_Ga0208898_1000184_100018427		IMGVR_UViG_3300025759_000420_3300025759_Ga0208899_1000436_100043639	IMGVR_UViG_3300025853_000418_3300025853_Ga0208645_1000829_100082934	Station102_DCM_ALL_assembly_NODE_276_length_41506_cov_12.324480_56		Station173_DCM_ALL_assembly_NODE_1851_length_41245_cov_196.304686_20		Station209_MES_ALL_assembly_NODE_3139_length_26626_cov_18.608859_33	Station210_MES_ALL_assembly_NODE_1240_length_41275_cov_45.454973_19
OG0000027	co-chaperonin GroES	CRP-901_gp61	CRP-902_gp61	DB8.1_NODE_266_length_51424_cov_11.707022_43	IMGVR_UViG_3300021960_000108_3300021960_Ga0222715_10000286_1000028664	IMGVR_UViG_3300022187_000043_3300022187_Ga0196899_1000067_100006720	IMGVR_UViG_3300022929_000055_3300022929_Ga0255752_10000564_1000056437			IMGVR_UViG_3300025120_000112_3300025120_Ga0209535_1000143_10001435	IMGVR_UViG_3300025120_000358_3300025120_Ga0209535_1000441_10004413	IMGVR_UViG_3300025151_000089_3300025151_Ga0209645_1000096_100009662	IMGVR_UViG_3300025276_000100_3300025276_Ga0208814_1000297_100029738	IMGVR_UViG_3300025610_000063_3300025610_Ga0208149_1000073_100007344	IMGVR_UViG_3300025653_000050_3300025653_Ga0208428_1000051_100005168	IMGVR_UViG_3300025671_000092_3300025671_Ga0208898_1000184_100018426		IMGVR_UViG_3300025759_000420_3300025759_Ga0208899_1000436_100043640	IMGVR_UViG_3300025853_000418_3300025853_Ga0208645_1000829_100082933	Station102_DCM_ALL_assembly_NODE_276_length_41506_cov_12.324480_55		Station173_DCM_ALL_assembly_NODE_1851_length_41245_cov_196.304686_21		Station209_MES_ALL_assembly_NODE_3139_length_26626_cov_18.608859_32	Station210_MES_ALL_assembly_NODE_1240_length_41275_cov_45.454973_18
OG0000028	HVA1 family protein	CRP-901_gp67	CRP-902_gp67	DB8.1_NODE_266_length_51424_cov_11.707022_48	IMGVR_UViG_3300021960_000108_3300021960_Ga0222715_10000286_1000028672	IMGVR_UViG_3300022187_000043_3300022187_Ga0196899_1000067_100006714	IMGVR_UViG_3300022929_000055_3300022929_Ga0255752_10000564_1000056444				IMGVR_UViG_3300025120_000358_3300025120_Ga0209535_1000441_10004419	IMGVR_UViG_3300025151_000089_3300025151_Ga0209645_1000096_100009668	IMGVR_UViG_3300025276_000100_3300025276_Ga0208814_1000297_100029732	IMGVR_UViG_3300025610_000063_3300025610_Ga0208149_1000073_100007350	IMGVR_UViG_3300025653_000050_3300025653_Ga0208428_1000051_100005162	IMGVR_UViG_3300025671_000092_3300025671_Ga0208898_1000184_100018420			IMGVR_UViG_3300025853_000418_3300025853_Ga0208645_1000829_100082927	Station102_DCM_ALL_assembly_NODE_276_length_41506_cov_12.324480_50		Station173_DCM_ALL_assembly_NODE_1851_length_41245_cov_196.304686_27	Station194_DCM_ALL_assembly_NODE_804_length_44081_cov_279.431790_65	Station209_MES_ALL_assembly_NODE_3139_length_26626_cov_18.608859_27	Station210_MES_ALL_assembly_NODE_1240_length_41275_cov_45.454973_12		Station78_MES_COMBINED_FINAL_NODE_1127_length_38775_cov_6.836105_2
OG0000029	hypothetical protein	CRP-901_gp26	CRP-902_gp27	DB8.1_NODE_266_length_51424_cov_11.707022_8	IMGVR_UViG_3300021960_000108_3300021960_Ga0222715_10000286_1000028627	IMGVR_UViG_3300022187_000043_3300022187_Ga0196899_1000067_100006755				IMGVR_UViG_3300025120_000112_3300025120_Ga0209535_1000143_100014342	IMGVR_UViG_3300025120_000358_3300025120_Ga0209535_1000441_100044147	IMGVR_UViG_3300025151_000089_3300025151_Ga0209645_1000096_100009626		IMGVR_UViG_3300025610_000063_3300025610_Ga0208149_1000073_10000739	IMGVR_UViG_3300025653_000050_3300025653_Ga0208428_1000051_100005127	IMGVR_UViG_3300025671_000092_3300025671_Ga0208898_1000184_100018461	IMGVR_UViG_3300025751_000103_3300025751_Ga0208150_1000144_10001449	IMGVR_UViG_3300025759_000420_3300025759_Ga0208899_1000436_10004365			Station155_DCM_ALL_assembly_NODE_1447_length_39367_cov_11.267196_38		Station194_DCM_ALL_assembly_NODE_804_length_44081_cov_279.431790_25		Station210_MES_ALL_assembly_NODE_1240_length_41275_cov_45.454973_51	Station210_MES_ALL_assembly_NODE_2256_length_27611_cov_14.356837_35	Station78_MES_COMBINED_FINAL_NODE_1127_length_38775_cov_6.836105_37
OG0000030	hypothetical protein	CRP-901_gp51	CRP-902_gp51	DB8.1_NODE_266_length_51424_cov_11.707022_32	IMGVR_UViG_3300021960_000108_3300021960_Ga0222715_10000286_1000028654	IMGVR_UViG_3300022187_000043_3300022187_Ga0196899_1000067_100006731	IMGVR_UViG_3300022929_000055_3300022929_Ga0255752_10000564_1000056422			IMGVR_UViG_3300025120_000112_3300025120_Ga0209535_1000143_100014319		IMGVR_UViG_3300025151_000089_3300025151_Ga0209645_1000096_100009649	IMGVR_UViG_3300025276_000100_3300025276_Ga0208814_1000297_100029749	IMGVR_UViG_3300025610_000063_3300025610_Ga0208149_1000073_100007333	IMGVR_UViG_3300025653_000050_3300025653_Ga0208428_1000051_10000513	IMGVR_UViG_3300025671_000092_3300025671_Ga0208898_1000184_100018437	IMGVR_UViG_3300025751_000103_3300025751_Ga0208150_1000144_100014433	IMGVR_UViG_3300025759_000420_3300025759_Ga0208899_1000436_100043629	IMGVR_UViG_3300025853_000418_3300025853_Ga0208645_1000829_100082944			Station173_DCM_ALL_assembly_NODE_1851_length_41245_cov_196.304686_11	Station194_DCM_ALL_assembly_NODE_804_length_44081_cov_279.431790_4		Station210_MES_ALL_assembly_NODE_1240_length_41275_cov_45.454973_28
OG0000031	hypothetical protein	CRP-901_gp53	CRP-902_gp53	DB8.1_NODE_266_length_51424_cov_11.707022_34	IMGVR_UViG_3300021960_000108_3300021960_Ga0222715_10000286_1000028656	IMGVR_UViG_3300022187_000043_3300022187_Ga0196899_1000067_100006729	IMGVR_UViG_3300022929_000055_3300022929_Ga0255752_10000564_1000056424			IMGVR_UViG_3300025120_000112_3300025120_Ga0209535_1000143_100014317		IMGVR_UViG_3300025151_000089_3300025151_Ga0209645_1000096_100009651		IMGVR_UViG_3300025610_000063_3300025610_Ga0208149_1000073_100007335	IMGVR_UViG_3300025653_000050_3300025653_Ga0208428_1000051_100005177	IMGVR_UViG_3300025671_000092_3300025671_Ga0208898_1000184_100018435	IMGVR_UViG_3300025751_000103_3300025751_Ga0208150_1000144_100014435	IMGVR_UViG_3300025759_000420_3300025759_Ga0208899_1000436_100043631	IMGVR_UViG_3300025853_000418_3300025853_Ga0208645_1000829_100082942			Station173_DCM_ALL_assembly_NODE_1851_length_41245_cov_196.304686_13	Station194_DCM_ALL_assembly_NODE_804_length_44081_cov_279.431790_2	Station209_MES_ALL_assembly_NODE_3139_length_26626_cov_18.608859_42	Station210_MES_ALL_assembly_NODE_1240_length_41275_cov_45.454973_26
OG0000032	hypothetical protein	CRP-901_gp65	CRP-902_gp64	DB8.1_NODE_266_length_51424_cov_11.707022_46	IMGVR_UViG_3300021960_000108_3300021960_Ga0222715_10000286_1000028669	IMGVR_UViG_3300022187_000043_3300022187_Ga0196899_1000067_100006716	IMGVR_UViG_3300022929_000055_3300022929_Ga0255752_10000564_1000056442				IMGVR_UViG_3300025120_000358_3300025120_Ga0209535_1000441_10004416	IMGVR_UViG_3300025151_000089_3300025151_Ga0209645_1000096_100009666	IMGVR_UViG_3300025276_000100_3300025276_Ga0208814_1000297_100029734	IMGVR_UViG_3300025610_000063_3300025610_Ga0208149_1000073_100007348	IMGVR_UViG_3300025653_000050_3300025653_Ga0208428_1000051_100005164	IMGVR_UViG_3300025671_000092_3300025671_Ga0208898_1000184_100018422		IMGVR_UViG_3300025759_000420_3300025759_Ga0208899_1000436_100043644	IMGVR_UViG_3300025853_000418_3300025853_Ga0208645_1000829_100082929	Station102_DCM_ALL_assembly_NODE_276_length_41506_cov_12.324480_52		Station173_DCM_ALL_assembly_NODE_1851_length_41245_cov_196.304686_24		Station209_MES_ALL_assembly_NODE_3139_length_26626_cov_18.608859_29	Station210_MES_ALL_assembly_NODE_1240_length_41275_cov_45.454973_15
OG0000033	hypothetical protein	CRP-901_gp55	CRP-902_gp55	DB8.1_NODE_266_length_51424_cov_11.707022_36	IMGVR_UViG_3300021960_000108_3300021960_Ga0222715_10000286_1000028658	IMGVR_UViG_3300022187_000043_3300022187_Ga0196899_1000067_100006727				IMGVR_UViG_3300025120_000112_3300025120_Ga0209535_1000143_100014315		IMGVR_UViG_3300025151_000089_3300025151_Ga0209645_1000096_100009653	IMGVR_UViG_3300025276_000100_3300025276_Ga0208814_1000297_100029745	IMGVR_UViG_3300025610_000063_3300025610_Ga0208149_1000073_100007337	IMGVR_UViG_3300025653_000050_3300025653_Ga0208428_1000051_100005175	IMGVR_UViG_3300025671_000092_3300025671_Ga0208898_1000184_100018433	IMGVR_UViG_3300025751_000103_3300025751_Ga0208150_1000144_100014437	IMGVR_UViG_3300025759_000420_3300025759_Ga0208899_1000436_100043633	IMGVR_UViG_3300025853_000418_3300025853_Ga0208645_1000829_100082940			Station173_DCM_ALL_assembly_NODE_1851_length_41245_cov_196.304686_15		Station209_MES_ALL_assembly_NODE_3139_length_26626_cov_18.608859_40	Station210_MES_ALL_assembly_NODE_1240_length_41275_cov_45.454973_24
OG0000034	hypothetical protein	CRP-901_gp62	CRP-902_gp62	DB8.1_NODE_266_length_51424_cov_11.707022_44	IMGVR_UViG_3300021960_000108_3300021960_Ga0222715_10000286_1000028665	IMGVR_UViG_3300022187_000043_3300022187_Ga0196899_1000067_100006719	IMGVR_UViG_3300022929_000055_3300022929_Ga0255752_10000564_1000056438			IMGVR_UViG_3300025120_000112_3300025120_Ga0209535_1000143_10001434	IMGVR_UViG_3300025120_000358_3300025120_Ga0209535_1000441_10004414	IMGVR_UViG_3300025151_000089_3300025151_Ga0209645_1000096_100009663	IMGVR_UViG_3300025276_000100_3300025276_Ga0208814_1000297_100029737		IMGVR_UViG_3300025653_000050_3300025653_Ga0208428_1000051_100005167	IMGVR_UViG_3300025671_000092_3300025671_Ga0208898_1000184_100018425			IMGVR_UViG_3300025853_000418_3300025853_Ga0208645_1000829_100082932	Station102_DCM_ALL_assembly_NODE_276_length_41506_cov_12.324480_54		Station173_DCM_ALL_assembly_NODE_1851_length_41245_cov_196.304686_22		Station209_MES_ALL_assembly_NODE_3139_length_26626_cov_18.608859_31	Station210_MES_ALL_assembly_NODE_1240_length_41275_cov_45.454973_17
OG0000035	hypothetical protein		CRP-902_gp70	DB8.1_NODE_266_length_51424_cov_11.707022_50	IMGVR_UViG_3300021960_000108_3300021960_Ga0222715_10000286_1000028675	IMGVR_UViG_3300022187_000043_3300022187_Ga0196899_1000067_100006711					IMGVR_UViG_3300025120_000358_3300025120_Ga0209535_1000441_100044111		IMGVR_UViG_3300025276_000100_3300025276_Ga0208814_1000297_100029729	IMGVR_UViG_3300025610_000063_3300025610_Ga0208149_1000073_100007353	IMGVR_UViG_3300025653_000050_3300025653_Ga0208428_1000051_100005159	IMGVR_UViG_3300025671_000092_3300025671_Ga0208898_1000184_100018417			IMGVR_UViG_3300025853_000418_3300025853_Ga0208645_1000829_100082924	Station102_DCM_ALL_assembly_NODE_276_length_41506_cov_12.324480_47	Station155_DCM_ALL_assembly_NODE_1447_length_39367_cov_11.267196_2	Station173_DCM_ALL_assembly_NODE_1851_length_41245_cov_196.304686_31		Station209_MES_ALL_assembly_NODE_3139_length_26626_cov_18.608859_24	Station210_MES_ALL_assembly_NODE_1240_length_41275_cov_45.454973_10	Station210_MES_ALL_assembly_NODE_2256_length_27611_cov_14.356837_1	Station78_MES_COMBINED_FINAL_NODE_1127_length_38775_cov_6.836105_5
OG0000036	hypothetical protein	CRP-901_gp31		DB8.1_NODE_266_length_51424_cov_11.707022_10	IMGVR_UViG_3300021960_000108_3300021960_Ga0222715_10000286_1000028638	IMGVR_UViG_3300022187_000043_3300022187_Ga0196899_1000067_100006753	IMGVR_UViG_3300022929_000055_3300022929_Ga0255752_10000564_100005643	IMGVR_UViG_3300025086_000123_3300025086_Ga0208157_1000255_100025535	IMGVR_UViG_3300025102_000201_3300025102_Ga0208666_1000221_100022117			IMGVR_UViG_3300025151_000089_3300025151_Ga0209645_1000096_100009631		IMGVR_UViG_3300025610_000063_3300025610_Ga0208149_1000073_100007311	IMGVR_UViG_3300025653_000050_3300025653_Ga0208428_1000051_100005125	IMGVR_UViG_3300025671_000092_3300025671_Ga0208898_1000184_100018459	IMGVR_UViG_3300025751_000103_3300025751_Ga0208150_1000144_100014411	IMGVR_UViG_3300025759_000420_3300025759_Ga0208899_1000436_10004367		Station102_DCM_ALL_assembly_NODE_276_length_41506_cov_12.324480_13	Station155_DCM_ALL_assembly_NODE_1447_length_39367_cov_11.267196_40					Station210_MES_ALL_assembly_NODE_2256_length_27611_cov_14.356837_40
OG0000037	hypothetical protein	CRP-901_gp47	CRP-902_gp48	DB8.1_NODE_266_length_51424_cov_11.707022_29		IMGVR_UViG_3300022187_000043_3300022187_Ga0196899_1000067_100006734	IMGVR_UViG_3300022929_000055_3300022929_Ga0255752_10000564_1000056419	IMGVR_UViG_3300025086_000123_3300025086_Ga0208157_1000255_100025551	IMGVR_UViG_3300025102_000201_3300025102_Ga0208666_1000221_10002211			IMGVR_UViG_3300025151_000089_3300025151_Ga0209645_1000096_100009645		IMGVR_UViG_3300025610_000063_3300025610_Ga0208149_1000073_100007330	IMGVR_UViG_3300025653_000050_3300025653_Ga0208428_1000051_10000516	IMGVR_UViG_3300025671_000092_3300025671_Ga0208898_1000184_100018440	IMGVR_UViG_3300025751_000103_3300025751_Ga0208150_1000144_100014430	IMGVR_UViG_3300025759_000420_3300025759_Ga0208899_1000436_100043626			Station155_DCM_ALL_assembly_NODE_1447_length_39367_cov_11.267196_58				Station210_MES_ALL_assembly_NODE_1240_length_41275_cov_45.454973_31		Station78_MES_COMBINED_FINAL_NODE_1127_length_38775_cov_6.836105_58
OG0000038	hypothetical protein	CRP-901_gp71	CRP-902_gp75			IMGVR_UViG_3300022187_000043_3300022187_Ga0196899_1000067_10000677	IMGVR_UViG_3300022929_000055_3300022929_Ga0255752_10000564_1000056450						IMGVR_UViG_3300025276_000100_3300025276_Ga0208814_1000297_100029724	IMGVR_UViG_3300025610_000063_3300025610_Ga0208149_1000073_100007357	IMGVR_UViG_3300025653_000050_3300025653_Ga0208428_1000051_100005155	IMGVR_UViG_3300025671_000092_3300025671_Ga0208898_1000184_100018413			IMGVR_UViG_3300025853_000418_3300025853_Ga0208645_1000829_100082920	Station102_DCM_ALL_assembly_NODE_276_length_41506_cov_12.324480_43	Station155_DCM_ALL_assembly_NODE_1447_length_39367_cov_11.267196_7		Station194_DCM_ALL_assembly_NODE_804_length_44081_cov_279.431790_59	Station209_MES_ALL_assembly_NODE_3139_length_26626_cov_18.608859_20		Station210_MES_ALL_assembly_NODE_2256_length_27611_cov_14.356837_5	Station78_MES_COMBINED_FINAL_NODE_1127_length_38775_cov_6.836105_9
OG0000039	glucosaminidase domain-containing protein			DB8.1_NODE_266_length_51424_cov_11.707022_11	IMGVR_UViG_3300021960_000108_3300021960_Ga0222715_10000286_1000028639	IMGVR_UViG_3300022187_000043_3300022187_Ga0196899_1000067_100006752	IMGVR_UViG_3300022929_000055_3300022929_Ga0255752_10000564_100005644	IMGVR_UViG_3300025086_000123_3300025086_Ga0208157_1000255_100025536	IMGVR_UViG_3300025102_000201_3300025102_Ga0208666_1000221_100022116			IMGVR_UViG_3300025151_000089_3300025151_Ga0209645_1000096_100009632		IMGVR_UViG_3300025610_000063_3300025610_Ga0208149_1000073_100007312	IMGVR_UViG_3300025653_000050_3300025653_Ga0208428_1000051_100005124	IMGVR_UViG_3300025671_000092_3300025671_Ga0208898_1000184_100018458	IMGVR_UViG_3300025751_000103_3300025751_Ga0208150_1000144_100014412	IMGVR_UViG_3300025759_000420_3300025759_Ga0208899_1000436_10004368		Station102_DCM_ALL_assembly_NODE_276_length_41506_cov_12.324480_12	Station155_DCM_ALL_assembly_NODE_1447_length_39367_cov_11.267196_41					Station210_MES_ALL_assembly_NODE_2256_length_27611_cov_14.356837_41
OG0000040	hypothetical protein	CRP-901_gp18	CRP-902_gp18		IMGVR_UViG_3300021960_000108_3300021960_Ga0222715_10000286_1000028619			IMGVR_UViG_3300025086_000123_3300025086_Ga0208157_1000255_100025526	IMGVR_UViG_3300025102_000201_3300025102_Ga0208666_1000221_100022126	IMGVR_UViG_3300025120_000112_3300025120_Ga0209535_1000143_100014350, IMGVR_UViG_3300025120_000112_3300025120_Ga0209535_1000143_100014366	IMGVR_UViG_3300025120_000358_3300025120_Ga0209535_1000441_100044140	IMGVR_UViG_3300025151_000089_3300025151_Ga0209645_1000096_100009619									Station155_DCM_ALL_assembly_NODE_1447_length_39367_cov_11.267196_32	Station173_DCM_ALL_assembly_NODE_1851_length_41245_cov_196.304686_46	Station194_DCM_ALL_assembly_NODE_804_length_44081_cov_279.431790_35		Station210_MES_ALL_assembly_NODE_1240_length_41275_cov_45.454973_58	Station210_MES_ALL_assembly_NODE_2256_length_27611_cov_14.356837_28
OG0000041	hypothetical protein	CRP-901_gp28		DB8.1_NODE_266_length_51424_cov_11.707022_9		IMGVR_UViG_3300022187_000043_3300022187_Ga0196899_1000067_100006754		IMGVR_UViG_3300025086_000123_3300025086_Ga0208157_1000255_100025532	IMGVR_UViG_3300025102_000201_3300025102_Ga0208666_1000221_100022120			IMGVR_UViG_3300025151_000089_3300025151_Ga0209645_1000096_100009628		IMGVR_UViG_3300025610_000063_3300025610_Ga0208149_1000073_100007310	IMGVR_UViG_3300025653_000050_3300025653_Ga0208428_1000051_100005126	IMGVR_UViG_3300025671_000092_3300025671_Ga0208898_1000184_100018460	IMGVR_UViG_3300025751_000103_3300025751_Ga0208150_1000144_100014410	IMGVR_UViG_3300025759_000420_3300025759_Ga0208899_1000436_10004366			Station155_DCM_ALL_assembly_NODE_1447_length_39367_cov_11.267196_39					Station210_MES_ALL_assembly_NODE_2256_length_27611_cov_14.356837_37	Station78_MES_COMBINED_FINAL_NODE_1127_length_38775_cov_6.836105_38
OG0000042	hypothetical protein		CRP-902_gp03	DB8.1_NODE_266_length_51424_cov_11.707022_66		IMGVR_UViG_3300022187_000043_3300022187_Ga0196899_1000067_100006770						IMGVR_UViG_3300025151_000089_3300025151_Ga0209645_1000096_10000965	IMGVR_UViG_3300025276_000100_3300025276_Ga0208814_1000297_100029711		IMGVR_UViG_3300025653_000050_3300025653_Ga0208428_1000051_100005142	IMGVR_UViG_3300025671_000092_3300025671_Ga0208898_1000184_100018476			IMGVR_UViG_3300025853_000418_3300025853_Ga0208645_1000829_10008297	Station102_DCM_ALL_assembly_NODE_276_length_41506_cov_12.324480_30	Station155_DCM_ALL_assembly_NODE_1447_length_39367_cov_11.267196_18		Station194_DCM_ALL_assembly_NODE_804_length_44081_cov_279.431790_40	Station209_MES_ALL_assembly_NODE_3139_length_26626_cov_18.608859_11		Station210_MES_ALL_assembly_NODE_2256_length_27611_cov_14.356837_14	Station78_MES_COMBINED_FINAL_NODE_1127_length_38775_cov_6.836105_22
OG0000043	hypothetical protein			DB8.1_NODE_266_length_51424_cov_11.707022_21		IMGVR_UViG_3300022187_000043_3300022187_Ga0196899_1000067_100006742	IMGVR_UViG_3300022929_000055_3300022929_Ga0255752_10000564_1000056415	IMGVR_UViG_3300025086_000123_3300025086_Ga0208157_1000255_100025547	IMGVR_UViG_3300025102_000201_3300025102_Ga0208666_1000221_10002215					IMGVR_UViG_3300025610_000063_3300025610_Ga0208149_1000073_100007322	IMGVR_UViG_3300025653_000050_3300025653_Ga0208428_1000051_100005114	IMGVR_UViG_3300025671_000092_3300025671_Ga0208898_1000184_100018448	IMGVR_UViG_3300025751_000103_3300025751_Ga0208150_1000144_100014422	IMGVR_UViG_3300025759_000420_3300025759_Ga0208899_1000436_100043618		Station102_DCM_ALL_assembly_NODE_276_length_41506_cov_12.324480_2	Station155_DCM_ALL_assembly_NODE_1447_length_39367_cov_11.267196_54				Station210_MES_ALL_assembly_NODE_1240_length_41275_cov_45.454973_47		Station78_MES_COMBINED_FINAL_NODE_1127_length_38775_cov_6.836105_50
OG0000044	DUF6378 domain-containing protein	CRP-901_gp09		DB8.1_NODE_266_length_51424_cov_11.707022_67		IMGVR_UViG_3300022187_000043_3300022187_Ga0196899_1000067_100006769		IMGVR_UViG_3300025086_000123_3300025086_Ga0208157_1000255_100025518	IMGVR_UViG_3300025102_000201_3300025102_Ga0208666_1000221_100022134		IMGVR_UViG_3300025120_000358_3300025120_Ga0209535_1000441_100044130		IMGVR_UViG_3300025276_000100_3300025276_Ga0208814_1000297_100029710		IMGVR_UViG_3300025653_000050_3300025653_Ga0208428_1000051_100005141	IMGVR_UViG_3300025671_000092_3300025671_Ga0208898_1000184_100018475			IMGVR_UViG_3300025853_000418_3300025853_Ga0208645_1000829_10008296	Station102_DCM_ALL_assembly_NODE_276_length_41506_cov_12.324480_28			Station194_DCM_ALL_assembly_NODE_804_length_44081_cov_279.431790_44				Station78_MES_COMBINED_FINAL_NODE_1127_length_38775_cov_6.836105_23
OG0000045	hypothetical protein	CRP-901_gp29	CRP-902_gp29	DB8.1_NODE_266_length_51424_cov_11.707022_38		IMGVR_UViG_3300022187_000043_3300022187_Ga0196899_1000067_100006725						IMGVR_UViG_3300025151_000089_3300025151_Ga0209645_1000096_100009629	IMGVR_UViG_3300025276_000100_3300025276_Ga0208814_1000297_100029743	IMGVR_UViG_3300025610_000063_3300025610_Ga0208149_1000073_100007339	IMGVR_UViG_3300025653_000050_3300025653_Ga0208428_1000051_100005173	IMGVR_UViG_3300025671_000092_3300025671_Ga0208898_1000184_100018431	IMGVR_UViG_3300025751_000103_3300025751_Ga0208150_1000144_100014439	IMGVR_UViG_3300025759_000420_3300025759_Ga0208899_1000436_100043635	IMGVR_UViG_3300025853_000418_3300025853_Ga0208645_1000829_100082938							Station210_MES_ALL_assembly_NODE_2256_length_27611_cov_14.356837_38
OG0000046	hypothetical protein	CRP-901_gp46	CRP-902_gp47	DB8.1_NODE_266_length_51424_cov_11.707022_28		IMGVR_UViG_3300022187_000043_3300022187_Ga0196899_1000067_100006735	IMGVR_UViG_3300022929_000055_3300022929_Ga0255752_10000564_1000056418					IMGVR_UViG_3300025151_000089_3300025151_Ga0209645_1000096_100009644		IMGVR_UViG_3300025610_000063_3300025610_Ga0208149_1000073_100007329	IMGVR_UViG_3300025653_000050_3300025653_Ga0208428_1000051_10000517	IMGVR_UViG_3300025671_000092_3300025671_Ga0208898_1000184_100018441	IMGVR_UViG_3300025751_000103_3300025751_Ga0208150_1000144_100014429	IMGVR_UViG_3300025759_000420_3300025759_Ga0208899_1000436_100043625			Station155_DCM_ALL_assembly_NODE_1447_length_39367_cov_11.267196_57						Station78_MES_COMBINED_FINAL_NODE_1127_length_38775_cov_6.836105_57
OG0000047	hypothetical protein			DB8.1_NODE_266_length_51424_cov_11.707022_52		IMGVR_UViG_3300022187_000043_3300022187_Ga0196899_1000067_10000679					IMGVR_UViG_3300025120_000358_3300025120_Ga0209535_1000441_100044113	IMGVR_UViG_3300025151_000089_3300025151_Ga0209645_1000096_100009669	IMGVR_UViG_3300025276_000100_3300025276_Ga0208814_1000297_100029726	IMGVR_UViG_3300025610_000063_3300025610_Ga0208149_1000073_100007355	IMGVR_UViG_3300025653_000050_3300025653_Ga0208428_1000051_100005157	IMGVR_UViG_3300025671_000092_3300025671_Ga0208898_1000184_100018415			IMGVR_UViG_3300025853_000418_3300025853_Ga0208645_1000829_100082922	Station102_DCM_ALL_assembly_NODE_276_length_41506_cov_12.324480_45				Station209_MES_ALL_assembly_NODE_3139_length_26626_cov_18.608859_26	Station210_MES_ALL_assembly_NODE_1240_length_41275_cov_45.454973_8		Station78_MES_COMBINED_FINAL_NODE_1127_length_38775_cov_6.836105_7
OG0000048	hypothetical protein	CRP-901_gp23	CRP-902_gp24		IMGVR_UViG_3300021960_000108_3300021960_Ga0222715_10000286_1000028624			IMGVR_UViG_3300025086_000123_3300025086_Ga0208157_1000255_100025530	IMGVR_UViG_3300025102_000201_3300025102_Ga0208666_1000221_100022122	IMGVR_UViG_3300025120_000112_3300025120_Ga0209535_1000143_100014345	IMGVR_UViG_3300025120_000358_3300025120_Ga0209535_1000441_100044144	IMGVR_UViG_3300025151_000089_3300025151_Ga0209645_1000096_100009624									Station155_DCM_ALL_assembly_NODE_1447_length_39367_cov_11.267196_36		Station194_DCM_ALL_assembly_NODE_804_length_44081_cov_279.431790_28		Station210_MES_ALL_assembly_NODE_1240_length_41275_cov_45.454973_54	Station210_MES_ALL_assembly_NODE_2256_length_27611_cov_14.356837_33
OG0000049	hypothetical protein	CRP-901_gp42	CRP-902_gp42	DB8.1_NODE_266_length_51424_cov_11.707022_20		IMGVR_UViG_3300022187_000043_3300022187_Ga0196899_1000067_100006743		IMGVR_UViG_3300025086_000123_3300025086_Ga0208157_1000255_100025546	IMGVR_UViG_3300025102_000201_3300025102_Ga0208666_1000221_10002216					IMGVR_UViG_3300025610_000063_3300025610_Ga0208149_1000073_100007321	IMGVR_UViG_3300025653_000050_3300025653_Ga0208428_1000051_100005115	IMGVR_UViG_3300025671_000092_3300025671_Ga0208898_1000184_100018449	IMGVR_UViG_3300025751_000103_3300025751_Ga0208150_1000144_100014421	IMGVR_UViG_3300025759_000420_3300025759_Ga0208899_1000436_100043617									Station78_MES_COMBINED_FINAL_NODE_1127_length_38775_cov_6.836105_49
OG0000050	hypothetical protein	CRP-901_gp56	CRP-902_gp56	DB8.1_NODE_266_length_51424_cov_11.707022_37	IMGVR_UViG_3300021960_000108_3300021960_Ga0222715_10000286_1000028659	IMGVR_UViG_3300022187_000043_3300022187_Ga0196899_1000067_100006726							IMGVR_UViG_3300025276_000100_3300025276_Ga0208814_1000297_100029744	IMGVR_UViG_3300025610_000063_3300025610_Ga0208149_1000073_100007338	IMGVR_UViG_3300025653_000050_3300025653_Ga0208428_1000051_100005174	IMGVR_UViG_3300025671_000092_3300025671_Ga0208898_1000184_100018432	IMGVR_UViG_3300025751_000103_3300025751_Ga0208150_1000144_100014438	IMGVR_UViG_3300025759_000420_3300025759_Ga0208899_1000436_100043634	IMGVR_UViG_3300025853_000418_3300025853_Ga0208645_1000829_100082939
OG0000051	hypothetical protein			DB8.1_NODE_266_length_51424_cov_11.707022_45	IMGVR_UViG_3300021960_000108_3300021960_Ga0222715_10000286_1000028668	IMGVR_UViG_3300022187_000043_3300022187_Ga0196899_1000067_100006717	IMGVR_UViG_3300022929_000055_3300022929_Ga0255752_10000564_1000056441			IMGVR_UViG_3300025120_000112_3300025120_Ga0209535_1000143_10001431				IMGVR_UViG_3300025610_000063_3300025610_Ga0208149_1000073_100007347	IMGVR_UViG_3300025653_000050_3300025653_Ga0208428_1000051_100005165	IMGVR_UViG_3300025671_000092_3300025671_Ga0208898_1000184_100018423		IMGVR_UViG_3300025759_000420_3300025759_Ga0208899_1000436_100043643	IMGVR_UViG_3300025853_000418_3300025853_Ga0208645_1000829_100082930	Station102_DCM_ALL_assembly_NODE_276_length_41506_cov_12.324480_53		Station173_DCM_ALL_assembly_NODE_1851_length_41245_cov_196.304686_23
OG0000052	peptidase	CRP-901_gp45	CRP-902_gp45		IMGVR_UViG_3300021960_000108_3300021960_Ga0222715_10000286_1000028635		IMGVR_UViG_3300022929_000055_3300022929_Ga0255752_10000564_1000056417	IMGVR_UViG_3300025086_000123_3300025086_Ga0208157_1000255_100025549	IMGVR_UViG_3300025102_000201_3300025102_Ga0208666_1000221_10002213	IMGVR_UViG_3300025120_000112_3300025120_Ga0209535_1000143_100014335		IMGVR_UViG_3300025151_000089_3300025151_Ga0209645_1000096_100009643									Station155_DCM_ALL_assembly_NODE_1447_length_39367_cov_11.267196_56		Station194_DCM_ALL_assembly_NODE_804_length_44081_cov_279.431790_9		Station210_MES_ALL_assembly_NODE_1240_length_41275_cov_45.454973_46
OG0000053	acetyltransferase		CRP-902_gp22	DB8.1_NODE_266_length_51424_cov_11.707022_68		IMGVR_UViG_3300022187_000043_3300022187_Ga0196899_1000067_100006768					IMGVR_UViG_3300025120_000358_3300025120_Ga0209535_1000441_100044128	IMGVR_UViG_3300025151_000089_3300025151_Ga0209645_1000096_100009622	IMGVR_UViG_3300025276_000100_3300025276_Ga0208814_1000297_10002979		IMGVR_UViG_3300025653_000050_3300025653_Ga0208428_1000051_100005140	IMGVR_UViG_3300025671_000092_3300025671_Ga0208898_1000184_100018474			IMGVR_UViG_3300025853_000418_3300025853_Ga0208645_1000829_10008295	Station102_DCM_ALL_assembly_NODE_276_length_41506_cov_12.324480_27						Station210_MES_ALL_assembly_NODE_2256_length_27611_cov_14.356837_31
OG0000054	transcriptional regulator NrdR			DB8.1_NODE_266_length_51424_cov_11.707022_64		IMGVR_UViG_3300022187_000043_3300022187_Ga0196899_1000067_100006772					IMGVR_UViG_3300025120_000358_3300025120_Ga0209535_1000441_100044122		IMGVR_UViG_3300025276_000100_3300025276_Ga0208814_1000297_100029713		IMGVR_UViG_3300025653_000050_3300025653_Ga0208428_1000051_100005144	IMGVR_UViG_3300025671_000092_3300025671_Ga0208898_1000184_10001842			IMGVR_UViG_3300025853_000418_3300025853_Ga0208645_1000829_10008299	Station102_DCM_ALL_assembly_NODE_276_length_41506_cov_12.324480_32	Station155_DCM_ALL_assembly_NODE_1447_length_39367_cov_11.267196_17		Station194_DCM_ALL_assembly_NODE_804_length_44081_cov_279.431790_51				Station78_MES_COMBINED_FINAL_NODE_1127_length_38775_cov_6.836105_20
OG0000055	hypothetical protein			DB8.1_NODE_266_length_51424_cov_11.707022_72	IMGVR_UViG_3300021960_000108_3300021960_Ga0222715_10000286_1000028614	IMGVR_UViG_3300022187_000043_3300022187_Ga0196899_1000067_100006764				IMGVR_UViG_3300025120_000112_3300025120_Ga0209535_1000143_100014356			IMGVR_UViG_3300025276_000100_3300025276_Ga0208814_1000297_10002975		IMGVR_UViG_3300025653_000050_3300025653_Ga0208428_1000051_100005136	IMGVR_UViG_3300025671_000092_3300025671_Ga0208898_1000184_100018470			IMGVR_UViG_3300025853_000418_3300025853_Ga0208645_1000829_10008291	Station102_DCM_ALL_assembly_NODE_276_length_41506_cov_12.324480_23		Station173_DCM_ALL_assembly_NODE_1851_length_41245_cov_196.304686_56					Station78_MES_COMBINED_FINAL_NODE_1127_length_38775_cov_6.836105_27
OG0000056	Chitinase	CRP-901_gp40	CRP-902_gp41				IMGVR_UViG_3300022929_000055_3300022929_Ga0255752_10000564_1000056412	IMGVR_UViG_3300025086_000123_3300025086_Ga0208157_1000255_100025544	IMGVR_UViG_3300025102_000201_3300025102_Ga0208666_1000221_10002218			IMGVR_UViG_3300025151_000089_3300025151_Ga0209645_1000096_100009640									Station155_DCM_ALL_assembly_NODE_1447_length_39367_cov_11.267196_49	Station173_DCM_ALL_assembly_NODE_1851_length_41245_cov_196.304686_4	Station194_DCM_ALL_assembly_NODE_804_length_44081_cov_279.431790_13		Station210_MES_ALL_assembly_NODE_1240_length_41275_cov_45.454973_36
OG0000057	GNAT family N-acetyltransferase			DB8.1_NODE_266_length_51424_cov_11.707022_4	IMGVR_UViG_3300021960_000108_3300021960_Ga0222715_10000286_1000028623	IMGVR_UViG_3300022187_000043_3300022187_Ga0196899_1000067_100006759							IMGVR_UViG_3300025276_000100_3300025276_Ga0208814_1000297_10002971	IMGVR_UViG_3300025610_000063_3300025610_Ga0208149_1000073_10000735	IMGVR_UViG_3300025653_000050_3300025653_Ga0208428_1000051_100005131	IMGVR_UViG_3300025671_000092_3300025671_Ga0208898_1000184_100018465	IMGVR_UViG_3300025751_000103_3300025751_Ga0208150_1000144_10001445			Station102_DCM_ALL_assembly_NODE_276_length_41506_cov_12.324480_19							Station78_MES_COMBINED_FINAL_NODE_1127_length_38775_cov_6.836105_34
OG0000058	hypothetical protein			DB8.1_NODE_266_length_51424_cov_11.707022_59			IMGVR_UViG_3300022929_000055_3300022929_Ga0255752_10000564_1000056463				IMGVR_UViG_3300025120_000358_3300025120_Ga0209535_1000441_100044126		IMGVR_UViG_3300025276_000100_3300025276_Ga0208814_1000297_100029718		IMGVR_UViG_3300025653_000050_3300025653_Ga0208428_1000051_100005149	IMGVR_UViG_3300025671_000092_3300025671_Ga0208898_1000184_10001847			IMGVR_UViG_3300025853_000418_3300025853_Ga0208645_1000829_100082914	Station102_DCM_ALL_assembly_NODE_276_length_41506_cov_12.324480_37			Station194_DCM_ALL_assembly_NODE_804_length_44081_cov_279.431790_46				Station78_MES_COMBINED_FINAL_NODE_1127_length_38775_cov_6.836105_15
OG0000059	hypothetical protein				IMGVR_UViG_3300021960_000108_3300021960_Ga0222715_10000286_1000028674	IMGVR_UViG_3300022187_000043_3300022187_Ga0196899_1000067_100006712					IMGVR_UViG_3300025120_000358_3300025120_Ga0209535_1000441_100044110			IMGVR_UViG_3300025610_000063_3300025610_Ga0208149_1000073_100007352	IMGVR_UViG_3300025653_000050_3300025653_Ga0208428_1000051_100005160	IMGVR_UViG_3300025671_000092_3300025671_Ga0208898_1000184_100018418			IMGVR_UViG_3300025853_000418_3300025853_Ga0208645_1000829_100082925	Station102_DCM_ALL_assembly_NODE_276_length_41506_cov_12.324480_48	Station155_DCM_ALL_assembly_NODE_1447_length_39367_cov_11.267196_1				Station210_MES_ALL_assembly_NODE_1240_length_41275_cov_45.454973_11
OG0000060	hypothetical protein	CRP-901_gp04	CRP-902_gp06				IMGVR_UViG_3300022929_000055_3300022929_Ga0255752_10000564_1000056461	IMGVR_UViG_3300025086_000123_3300025086_Ga0208157_1000255_100025512	IMGVR_UViG_3300025102_000201_3300025102_Ga0208666_1000221_100022140			IMGVR_UViG_3300025151_000089_3300025151_Ga0209645_1000096_10000967									Station155_DCM_ALL_assembly_NODE_1447_length_39367_cov_11.267196_20			Station209_MES_ALL_assembly_NODE_3139_length_26626_cov_18.608859_9		Station210_MES_ALL_assembly_NODE_2256_length_27611_cov_14.356837_16
OG0000061	DNA methyltransferase	CRP-901_gp08	CRP-902_gp10					IMGVR_UViG_3300025086_000123_3300025086_Ga0208157_1000255_100025517	IMGVR_UViG_3300025102_000201_3300025102_Ga0208666_1000221_100022135		IMGVR_UViG_3300025120_000358_3300025120_Ga0209535_1000441_100044129	IMGVR_UViG_3300025151_000089_3300025151_Ga0209645_1000096_100009611									Station155_DCM_ALL_assembly_NODE_1447_length_39367_cov_11.267196_24			Station209_MES_ALL_assembly_NODE_3139_length_26626_cov_18.608859_6		Station210_MES_ALL_assembly_NODE_2256_length_27611_cov_14.356837_19
OG0000062	hypothetical protein	CRP-901_gp68		DB8.1_NODE_266_length_51424_cov_11.707022_51		IMGVR_UViG_3300022187_000043_3300022187_Ga0196899_1000067_100006710								IMGVR_UViG_3300025610_000063_3300025610_Ga0208149_1000073_100007354	IMGVR_UViG_3300025653_000050_3300025653_Ga0208428_1000051_100005158	IMGVR_UViG_3300025671_000092_3300025671_Ga0208898_1000184_100018416			IMGVR_UViG_3300025853_000418_3300025853_Ga0208645_1000829_100082923	Station102_DCM_ALL_assembly_NODE_276_length_41506_cov_12.324480_46			Station194_DCM_ALL_assembly_NODE_804_length_44081_cov_279.431790_62
OG0000063	DUF2213 domain-containing protein	CRP-901_gp69	CRP-902_gp73		IMGVR_UViG_3300021960_000108_3300021960_Ga0222715_10000286_1000028677		IMGVR_UViG_3300022929_000055_3300022929_Ga0255752_10000564_1000056448														Station155_DCM_ALL_assembly_NODE_1447_length_39367_cov_11.267196_5	Station173_DCM_ALL_assembly_NODE_1851_length_41245_cov_196.304686_33	Station194_DCM_ALL_assembly_NODE_804_length_44081_cov_279.431790_61	Station209_MES_ALL_assembly_NODE_3139_length_26626_cov_18.608859_22		Station210_MES_ALL_assembly_NODE_2256_length_27611_cov_14.356837_3
OG0000064	hypothetical protein		CRP-902_gp72		IMGVR_UViG_3300021960_000108_3300021960_Ga0222715_10000286_1000028676		IMGVR_UViG_3300022929_000055_3300022929_Ga0255752_10000564_1000056447						IMGVR_UViG_3300025276_000100_3300025276_Ga0208814_1000297_100029727								Station155_DCM_ALL_assembly_NODE_1447_length_39367_cov_11.267196_4	Station173_DCM_ALL_assembly_NODE_1851_length_41245_cov_196.304686_32		Station209_MES_ALL_assembly_NODE_3139_length_26626_cov_18.608859_23		Station210_MES_ALL_assembly_NODE_2256_length_27611_cov_14.356837_2	Station78_MES_COMBINED_FINAL_NODE_1127_length_38775_cov_6.836105_6
OG0000065	hypothetical protein			DB8.1_NODE_266_length_51424_cov_11.707022_7		IMGVR_UViG_3300022187_000043_3300022187_Ga0196899_1000067_100006756								IMGVR_UViG_3300025610_000063_3300025610_Ga0208149_1000073_10000738	IMGVR_UViG_3300025653_000050_3300025653_Ga0208428_1000051_100005128	IMGVR_UViG_3300025671_000092_3300025671_Ga0208898_1000184_100018462	IMGVR_UViG_3300025751_000103_3300025751_Ga0208150_1000144_10001448	IMGVR_UViG_3300025759_000420_3300025759_Ga0208899_1000436_10004364		Station102_DCM_ALL_assembly_NODE_276_length_41506_cov_12.324480_16							Station78_MES_COMBINED_FINAL_NODE_1127_length_38775_cov_6.836105_36
OG0000066	glycoside hydrolase family 108 protein			DB8.1_NODE_266_length_51424_cov_11.707022_19		IMGVR_UViG_3300022187_000043_3300022187_Ga0196899_1000067_100006744								IMGVR_UViG_3300025610_000063_3300025610_Ga0208149_1000073_100007320	IMGVR_UViG_3300025653_000050_3300025653_Ga0208428_1000051_100005116	IMGVR_UViG_3300025671_000092_3300025671_Ga0208898_1000184_100018450	IMGVR_UViG_3300025751_000103_3300025751_Ga0208150_1000144_100014420	IMGVR_UViG_3300025759_000420_3300025759_Ga0208899_1000436_100043616		Station102_DCM_ALL_assembly_NODE_276_length_41506_cov_12.324480_4							Station78_MES_COMBINED_FINAL_NODE_1127_length_38775_cov_6.836105_48
OG0000067	conserved Plasmodium protein			DB8.1_NODE_266_length_51424_cov_11.707022_22		IMGVR_UViG_3300022187_000043_3300022187_Ga0196899_1000067_100006741								IMGVR_UViG_3300025610_000063_3300025610_Ga0208149_1000073_100007323	IMGVR_UViG_3300025653_000050_3300025653_Ga0208428_1000051_100005113	IMGVR_UViG_3300025671_000092_3300025671_Ga0208898_1000184_100018447	IMGVR_UViG_3300025751_000103_3300025751_Ga0208150_1000144_100014423	IMGVR_UViG_3300025759_000420_3300025759_Ga0208899_1000436_100043619		Station102_DCM_ALL_assembly_NODE_276_length_41506_cov_12.324480_1							Station78_MES_COMBINED_FINAL_NODE_1127_length_38775_cov_6.836105_51
OG0000068	DEAD/DEAH box helicase family protein			DB8.1_NODE_266_length_51424_cov_11.707022_47		IMGVR_UViG_3300022187_000043_3300022187_Ga0196899_1000067_100006715							IMGVR_UViG_3300025276_000100_3300025276_Ga0208814_1000297_100029733	IMGVR_UViG_3300025610_000063_3300025610_Ga0208149_1000073_100007349	IMGVR_UViG_3300025653_000050_3300025653_Ga0208428_1000051_100005163	IMGVR_UViG_3300025671_000092_3300025671_Ga0208898_1000184_100018421		IMGVR_UViG_3300025759_000420_3300025759_Ga0208899_1000436_100043645	IMGVR_UViG_3300025853_000418_3300025853_Ga0208645_1000829_100082928	Station102_DCM_ALL_assembly_NODE_276_length_41506_cov_12.324480_51
OG0000069	PLxRFG domain-containing protein			DB8.1_NODE_266_length_51424_cov_11.707022_49		IMGVR_UViG_3300022187_000043_3300022187_Ga0196899_1000067_100006713							IMGVR_UViG_3300025276_000100_3300025276_Ga0208814_1000297_100029731	IMGVR_UViG_3300025610_000063_3300025610_Ga0208149_1000073_100007351	IMGVR_UViG_3300025653_000050_3300025653_Ga0208428_1000051_100005161	IMGVR_UViG_3300025671_000092_3300025671_Ga0208898_1000184_100018419			IMGVR_UViG_3300025853_000418_3300025853_Ga0208645_1000829_100082926	Station102_DCM_ALL_assembly_NODE_276_length_41506_cov_12.324480_49							Station78_MES_COMBINED_FINAL_NODE_1127_length_38775_cov_6.836105_3
OG0000070	hypothetical protein			DB8.1_NODE_266_length_51424_cov_11.707022_54		IMGVR_UViG_3300022187_000043_3300022187_Ga0196899_1000067_10000676							IMGVR_UViG_3300025276_000100_3300025276_Ga0208814_1000297_100029723		IMGVR_UViG_3300025653_000050_3300025653_Ga0208428_1000051_100005154	IMGVR_UViG_3300025671_000092_3300025671_Ga0208898_1000184_100018412			IMGVR_UViG_3300025853_000418_3300025853_Ga0208645_1000829_100082919	Station102_DCM_ALL_assembly_NODE_276_length_41506_cov_12.324480_42			Station194_DCM_ALL_assembly_NODE_804_length_44081_cov_279.431790_58				Station78_MES_COMBINED_FINAL_NODE_1127_length_38775_cov_6.836105_10
OG0000071	Sugar-specific transcriptional regulator TrmB	CRP-901_gp02	CRP-902_gp02					IMGVR_UViG_3300025086_000123_3300025086_Ga0208157_1000255_10002557	IMGVR_UViG_3300025102_000201_3300025102_Ga0208666_1000221_100022145			IMGVR_UViG_3300025151_000089_3300025151_Ga0209645_1000096_10000964									Station155_DCM_ALL_assembly_NODE_1447_length_39367_cov_11.267196_16			Station209_MES_ALL_assembly_NODE_3139_length_26626_cov_18.608859_12		Station210_MES_ALL_assembly_NODE_2256_length_27611_cov_14.356837_13
OG0000072	hypothetical protein	CRP-901_gp22	CRP-902_gp23					IMGVR_UViG_3300025086_000123_3300025086_Ga0208157_1000255_100025529	IMGVR_UViG_3300025102_000201_3300025102_Ga0208666_1000221_100022123			IMGVR_UViG_3300025151_000089_3300025151_Ga0209645_1000096_100009623									Station155_DCM_ALL_assembly_NODE_1447_length_39367_cov_11.267196_35					Station210_MES_ALL_assembly_NODE_2256_length_27611_cov_14.356837_32	Station78_MES_COMBINED_FINAL_NODE_1127_length_38775_cov_6.836105_35
OG0000073	hypothetical protein	CRP-901_gp63				IMGVR_UViG_3300022187_000043_3300022187_Ga0196899_1000067_100006718							IMGVR_UViG_3300025276_000100_3300025276_Ga0208814_1000297_100029736	IMGVR_UViG_3300025610_000063_3300025610_Ga0208149_1000073_100007346	IMGVR_UViG_3300025653_000050_3300025653_Ga0208428_1000051_100005166	IMGVR_UViG_3300025671_000092_3300025671_Ga0208898_1000184_100018424		IMGVR_UViG_3300025759_000420_3300025759_Ga0208899_1000436_100043642	IMGVR_UViG_3300025853_000418_3300025853_Ga0208645_1000829_100082931
OG0000074	hypothetical protein			DB8.1_NODE_266_length_51424_cov_11.707022_23		IMGVR_UViG_3300022187_000043_3300022187_Ga0196899_1000067_100006740								IMGVR_UViG_3300025610_000063_3300025610_Ga0208149_1000073_100007324	IMGVR_UViG_3300025653_000050_3300025653_Ga0208428_1000051_100005112	IMGVR_UViG_3300025671_000092_3300025671_Ga0208898_1000184_100018446	IMGVR_UViG_3300025751_000103_3300025751_Ga0208150_1000144_100014424	IMGVR_UViG_3300025759_000420_3300025759_Ga0208899_1000436_100043620									Station78_MES_COMBINED_FINAL_NODE_1127_length_38775_cov_6.836105_52
OG0000075	hypothetical protein			DB8.1_NODE_266_length_51424_cov_11.707022_24		IMGVR_UViG_3300022187_000043_3300022187_Ga0196899_1000067_100006739								IMGVR_UViG_3300025610_000063_3300025610_Ga0208149_1000073_100007325	IMGVR_UViG_3300025653_000050_3300025653_Ga0208428_1000051_100005111	IMGVR_UViG_3300025671_000092_3300025671_Ga0208898_1000184_100018445	IMGVR_UViG_3300025751_000103_3300025751_Ga0208150_1000144_100014425	IMGVR_UViG_3300025759_000420_3300025759_Ga0208899_1000436_100043621									Station78_MES_COMBINED_FINAL_NODE_1127_length_38775_cov_6.836105_53
OG0000076	phosphoribosylamine--glycine ligase			DB8.1_NODE_266_length_51424_cov_11.707022_25		IMGVR_UViG_3300022187_000043_3300022187_Ga0196899_1000067_100006738								IMGVR_UViG_3300025610_000063_3300025610_Ga0208149_1000073_100007326	IMGVR_UViG_3300025653_000050_3300025653_Ga0208428_1000051_100005110	IMGVR_UViG_3300025671_000092_3300025671_Ga0208898_1000184_100018444	IMGVR_UViG_3300025751_000103_3300025751_Ga0208150_1000144_100014426	IMGVR_UViG_3300025759_000420_3300025759_Ga0208899_1000436_100043622									Station78_MES_COMBINED_FINAL_NODE_1127_length_38775_cov_6.836105_54
OG0000077	hypothetical protein			DB8.1_NODE_266_length_51424_cov_11.707022_26		IMGVR_UViG_3300022187_000043_3300022187_Ga0196899_1000067_100006737								IMGVR_UViG_3300025610_000063_3300025610_Ga0208149_1000073_100007327	IMGVR_UViG_3300025653_000050_3300025653_Ga0208428_1000051_10000519	IMGVR_UViG_3300025671_000092_3300025671_Ga0208898_1000184_100018443	IMGVR_UViG_3300025751_000103_3300025751_Ga0208150_1000144_100014427	IMGVR_UViG_3300025759_000420_3300025759_Ga0208899_1000436_100043623									Station78_MES_COMBINED_FINAL_NODE_1127_length_38775_cov_6.836105_55
OG0000078	OmpA family protein			DB8.1_NODE_266_length_51424_cov_11.707022_27		IMGVR_UViG_3300022187_000043_3300022187_Ga0196899_1000067_100006736								IMGVR_UViG_3300025610_000063_3300025610_Ga0208149_1000073_100007328	IMGVR_UViG_3300025653_000050_3300025653_Ga0208428_1000051_10000518	IMGVR_UViG_3300025671_000092_3300025671_Ga0208898_1000184_100018442	IMGVR_UViG_3300025751_000103_3300025751_Ga0208150_1000144_100014428	IMGVR_UViG_3300025759_000420_3300025759_Ga0208899_1000436_100043624									Station78_MES_COMBINED_FINAL_NODE_1127_length_38775_cov_6.836105_56
OG0000079	Tail fiber			DB8.1_NODE_266_length_51424_cov_11.707022_31		IMGVR_UViG_3300022187_000043_3300022187_Ga0196899_1000067_100006732								IMGVR_UViG_3300025610_000063_3300025610_Ga0208149_1000073_100007332	IMGVR_UViG_3300025653_000050_3300025653_Ga0208428_1000051_10000514	IMGVR_UViG_3300025671_000092_3300025671_Ga0208898_1000184_100018438	IMGVR_UViG_3300025751_000103_3300025751_Ga0208150_1000144_100014432	IMGVR_UViG_3300025759_000420_3300025759_Ga0208899_1000436_100043628	IMGVR_UViG_3300025853_000418_3300025853_Ga0208645_1000829_100082945
OG0000080	hypothetical protein	CRP-901_gp24	CRP-902_gp25					IMGVR_UViG_3300025086_000123_3300025086_Ga0208157_1000255_100025531	IMGVR_UViG_3300025102_000201_3300025102_Ga0208666_1000221_100022121				IMGVR_UViG_3300025276_000100_3300025276_Ga0208814_1000297_100029716										Station194_DCM_ALL_assembly_NODE_804_length_44081_cov_279.431790_26			Station210_MES_ALL_assembly_NODE_2256_length_27611_cov_14.356837_34
OG0000081	HNH endonuclease			DB8.1_NODE_266_length_51424_cov_11.707022_3		IMGVR_UViG_3300022187_000043_3300022187_Ga0196899_1000067_100006760								IMGVR_UViG_3300025610_000063_3300025610_Ga0208149_1000073_10000734	IMGVR_UViG_3300025653_000050_3300025653_Ga0208428_1000051_100005132	IMGVR_UViG_3300025671_000092_3300025671_Ga0208898_1000184_100018466	IMGVR_UViG_3300025751_000103_3300025751_Ga0208150_1000144_10001444										Station78_MES_COMBINED_FINAL_NODE_1127_length_38775_cov_6.836105_31
OG0000082	tail fibre assembly protein			DB8.1_NODE_266_length_51424_cov_11.707022_30		IMGVR_UViG_3300022187_000043_3300022187_Ga0196899_1000067_100006733								IMGVR_UViG_3300025610_000063_3300025610_Ga0208149_1000073_100007331	IMGVR_UViG_3300025653_000050_3300025653_Ga0208428_1000051_10000515	IMGVR_UViG_3300025671_000092_3300025671_Ga0208898_1000184_100018439	IMGVR_UViG_3300025751_000103_3300025751_Ga0208150_1000144_100014431	IMGVR_UViG_3300025759_000420_3300025759_Ga0208899_1000436_100043627
OG0000083	AsnC family protein			DB8.1_NODE_266_length_51424_cov_11.707022_63									IMGVR_UViG_3300025276_000100_3300025276_Ga0208814_1000297_100029714		IMGVR_UViG_3300025653_000050_3300025653_Ga0208428_1000051_100005145	IMGVR_UViG_3300025671_000092_3300025671_Ga0208898_1000184_10001843			IMGVR_UViG_3300025853_000418_3300025853_Ga0208645_1000829_100082910	Station102_DCM_ALL_assembly_NODE_276_length_41506_cov_12.324480_33							Station78_MES_COMBINED_FINAL_NODE_1127_length_38775_cov_6.836105_19
OG0000084	hypothetical protein				IMGVR_UViG_3300021960_000108_3300021960_Ga0222715_10000286_1000028650			IMGVR_UViG_3300025086_000123_3300025086_Ga0208157_1000255_100025550	IMGVR_UViG_3300025102_000201_3300025102_Ga0208666_1000221_10002212	IMGVR_UViG_3300025120_000112_3300025120_Ga0209535_1000143_100014322												Station173_DCM_ALL_assembly_NODE_1851_length_41245_cov_196.304686_7	Station194_DCM_ALL_assembly_NODE_804_length_44081_cov_279.431790_8		Station210_MES_ALL_assembly_NODE_1240_length_41275_cov_45.454973_32
OG0000085	hypothetical protein	CRP-901_gp06	CRP-902_gp09									IMGVR_UViG_3300025151_000089_3300025151_Ga0209645_1000096_10000969									Station155_DCM_ALL_assembly_NODE_1447_length_39367_cov_11.267196_22			Station209_MES_ALL_assembly_NODE_3139_length_26626_cov_18.608859_7		Station210_MES_ALL_assembly_NODE_2256_length_27611_cov_14.356837_18
OG0000086	hypothetical protein	CRP-901_gp27	CRP-902_gp26					IMGVR_UViG_3300025086_000123_3300025086_Ga0208157_1000255_100025514	IMGVR_UViG_3300025102_000201_3300025102_Ga0208666_1000221_100022138			IMGVR_UViG_3300025151_000089_3300025151_Ga0209645_1000096_100009627														Station210_MES_ALL_assembly_NODE_2256_length_27611_cov_14.356837_36
OG0000087	TMhelix containing protein	CRP-901_gp43	CRP-902_gp43		IMGVR_UViG_3300021960_000108_3300021960_Ga0222715_10000286_1000028649							IMGVR_UViG_3300025151_000089_3300025151_Ga0209645_1000096_100009642										Station173_DCM_ALL_assembly_NODE_1851_length_41245_cov_196.304686_6	Station194_DCM_ALL_assembly_NODE_804_length_44081_cov_279.431790_11
OG0000088	hypothetical protein		CRP-902_gp69										IMGVR_UViG_3300025276_000100_3300025276_Ga0208814_1000297_100029730									Station173_DCM_ALL_assembly_NODE_1851_length_41245_cov_196.304686_30	Station194_DCM_ALL_assembly_NODE_804_length_44081_cov_279.431790_64	Station209_MES_ALL_assembly_NODE_3139_length_26626_cov_18.608859_25			Station78_MES_COMBINED_FINAL_NODE_1127_length_38775_cov_6.836105_4
OG0000089	hypothetical protein			DB8.1_NODE_266_length_51424_cov_11.707022_61											IMGVR_UViG_3300025653_000050_3300025653_Ga0208428_1000051_100005147	IMGVR_UViG_3300025671_000092_3300025671_Ga0208898_1000184_10001845			IMGVR_UViG_3300025853_000418_3300025853_Ga0208645_1000829_100082912	Station102_DCM_ALL_assembly_NODE_276_length_41506_cov_12.324480_36							Station78_MES_COMBINED_FINAL_NODE_1127_length_38775_cov_6.836105_16
OG0000090	hypothetical protein				IMGVR_UViG_3300021960_000108_3300021960_Ga0222715_10000286_1000028648		IMGVR_UViG_3300022929_000055_3300022929_Ga0255752_10000564_1000056414			IMGVR_UViG_3300025120_000112_3300025120_Ga0209535_1000143_100014323		IMGVR_UViG_3300025151_000089_3300025151_Ga0209645_1000096_100009641										Station173_DCM_ALL_assembly_NODE_1851_length_41245_cov_196.304686_5	Station194_DCM_ALL_assembly_NODE_804_length_44081_cov_279.431790_12
OG0000091	hypothetical protein	CRP-901_gp64	CRP-902_gp63									IMGVR_UViG_3300025151_000089_3300025151_Ga0209645_1000096_100009665	IMGVR_UViG_3300025276_000100_3300025276_Ga0208814_1000297_100029735											Station209_MES_ALL_assembly_NODE_3139_length_26626_cov_18.608859_30
OG0000092	nuclease	CRP-901_gp66	CRP-902_gp65				IMGVR_UViG_3300022929_000055_3300022929_Ga0255752_10000564_1000056443					IMGVR_UViG_3300025151_000089_3300025151_Ga0209645_1000096_100009667												Station209_MES_ALL_assembly_NODE_3139_length_26626_cov_18.608859_28
OG0000093	hypothetical protein		CRP-902_gp76				IMGVR_UViG_3300022929_000055_3300022929_Ga0255752_10000564_1000056452														Station155_DCM_ALL_assembly_NODE_1447_length_39367_cov_11.267196_9			Station209_MES_ALL_assembly_NODE_3139_length_26626_cov_18.608859_19		Station210_MES_ALL_assembly_NODE_2256_length_27611_cov_14.356837_6
OG0000094	hypothetical protein			DB8.1_NODE_266_length_51424_cov_11.707022_60									IMGVR_UViG_3300025276_000100_3300025276_Ga0208814_1000297_100029717		IMGVR_UViG_3300025653_000050_3300025653_Ga0208428_1000051_100005148	IMGVR_UViG_3300025671_000092_3300025671_Ga0208898_1000184_10001846			IMGVR_UViG_3300025853_000418_3300025853_Ga0208645_1000829_100082913
OG0000095	hypothetical protein				IMGVR_UViG_3300021960_000108_3300021960_Ga0222715_10000286_1000028666		IMGVR_UViG_3300022929_000055_3300022929_Ga0255752_10000564_1000056439			IMGVR_UViG_3300025120_000112_3300025120_Ga0209535_1000143_10001433				IMGVR_UViG_3300025610_000063_3300025610_Ga0208149_1000073_100007345				IMGVR_UViG_3300025759_000420_3300025759_Ga0208899_1000436_100043641
OG0000096	hypothetical protein	CRP-901_gp03	CRP-902_gp04					IMGVR_UViG_3300025086_000123_3300025086_Ga0208157_1000255_100025511	IMGVR_UViG_3300025102_000201_3300025102_Ga0208666_1000221_100022141
OG0000097	lysozyme	CRP-901_gp48	CRP-902_gp49									IMGVR_UViG_3300025151_000089_3300025151_Ga0209645_1000096_100009646													Station210_MES_ALL_assembly_NODE_1240_length_41275_cov_45.454973_30
OG0000098	hypothetical protein		CRP-902_gp05				IMGVR_UViG_3300022929_000055_3300022929_Ga0255752_10000564_1000056460																	Station209_MES_ALL_assembly_NODE_3139_length_26626_cov_18.608859_10		Station210_MES_ALL_assembly_NODE_2256_length_27611_cov_14.356837_15
OG0000099	hypothetical protein		CRP-902_gp71				IMGVR_UViG_3300022929_000055_3300022929_Ga0255752_10000564_1000056446						IMGVR_UViG_3300025276_000100_3300025276_Ga0208814_1000297_100029728								Station155_DCM_ALL_assembly_NODE_1447_length_39367_cov_11.267196_3
OG0000100	hypothetical protein			DB8.1_NODE_266_length_51424_cov_11.707022_62											IMGVR_UViG_3300025653_000050_3300025653_Ga0208428_1000051_100005146	IMGVR_UViG_3300025671_000092_3300025671_Ga0208898_1000184_10001844			IMGVR_UViG_3300025853_000418_3300025853_Ga0208645_1000829_100082911
OG0000101	hypothetical protein						IMGVR_UViG_3300022929_000055_3300022929_Ga0255752_10000564_1000056416	IMGVR_UViG_3300025086_000123_3300025086_Ga0208157_1000255_100025548	IMGVR_UViG_3300025102_000201_3300025102_Ga0208666_1000221_10002214														Station194_DCM_ALL_assembly_NODE_804_length_44081_cov_279.431790_10
OG0000102	DNA directed RNA polymerase subunit							IMGVR_UViG_3300025086_000123_3300025086_Ga0208157_1000255_10002556	IMGVR_UViG_3300025102_000201_3300025102_Ga0208666_1000221_100022146	IMGVR_UViG_3300025120_000112_3300025120_Ga0209535_1000143_100014368												Station173_DCM_ALL_assembly_NODE_1851_length_41245_cov_196.304686_44
OG0000103	hypothetical protein	CRP-901_gp05						IMGVR_UViG_3300025086_000123_3300025086_Ga0208157_1000255_100025513	IMGVR_UViG_3300025102_000201_3300025102_Ga0208666_1000221_100022139
OG0000104	hypothetical protein	CRP-901_gp10			IMGVR_UViG_3300021960_000108_3300021960_Ga0222715_10000286_1000028620					IMGVR_UViG_3300025120_000112_3300025120_Ga0209535_1000143_100014349
OG0000105	hypothetical protein	CRP-901_gp30						IMGVR_UViG_3300025086_000123_3300025086_Ga0208157_1000255_100025534	IMGVR_UViG_3300025102_000201_3300025102_Ga0208666_1000221_100022118
OG0000106	methyl-accepting chemotaxis sensory transducer	CRP-901_gp41					IMGVR_UViG_3300022929_000055_3300022929_Ga0255752_10000564_1000056413														Station155_DCM_ALL_assembly_NODE_1447_length_39367_cov_11.267196_51
OG0000107	hypothetical protein		CRP-902_gp08									IMGVR_UViG_3300025151_000089_3300025151_Ga0209645_1000096_10000968									Station155_DCM_ALL_assembly_NODE_1447_length_39367_cov_11.267196_21
OG0000108	hypothetical protein		CRP-902_gp31									IMGVR_UViG_3300025151_000089_3300025151_Ga0209645_1000096_100009630														Station210_MES_ALL_assembly_NODE_2256_length_27611_cov_14.356837_39
OG0000109	hypothetical protein				IMGVR_UViG_3300021960_000108_3300021960_Ga0222715_10000286_1000028615					IMGVR_UViG_3300025120_000112_3300025120_Ga0209535_1000143_100014355												Station173_DCM_ALL_assembly_NODE_1851_length_41245_cov_196.304686_57
OG0000110	hypothetical protein				IMGVR_UViG_3300021960_000108_3300021960_Ga0222715_10000286_100002862					IMGVR_UViG_3300025120_000112_3300025120_Ga0209535_1000143_100014365												Station173_DCM_ALL_assembly_NODE_1851_length_41245_cov_196.304686_47
OG0000111	hypothetical protein				IMGVR_UViG_3300021960_000108_3300021960_Ga0222715_10000286_100002863					IMGVR_UViG_3300025120_000112_3300025120_Ga0209535_1000143_100014364												Station173_DCM_ALL_assembly_NODE_1851_length_41245_cov_196.304686_48
OG0000112	hypothetical protein				IMGVR_UViG_3300021960_000108_3300021960_Ga0222715_10000286_1000028632					IMGVR_UViG_3300025120_000112_3300025120_Ga0209535_1000143_100014337													Station194_DCM_ALL_assembly_NODE_804_length_44081_cov_279.431790_23
OG0000113	hypothetical protein				IMGVR_UViG_3300021960_000108_3300021960_Ga0222715_10000286_100002864					IMGVR_UViG_3300025120_000112_3300025120_Ga0209535_1000143_100014363												Station173_DCM_ALL_assembly_NODE_1851_length_41245_cov_196.304686_49
OG0000114	putative chaperone of endosialidase				IMGVR_UViG_3300021960_000108_3300021960_Ga0222715_10000286_1000028653								IMGVR_UViG_3300025276_000100_3300025276_Ga0208814_1000297_100029750										Station194_DCM_ALL_assembly_NODE_804_length_44081_cov_279.431790_5
OG0000115	hypothetical protein				IMGVR_UViG_3300021960_000108_3300021960_Ga0222715_10000286_100002867					IMGVR_UViG_3300025120_000112_3300025120_Ga0209535_1000143_100014362												Station173_DCM_ALL_assembly_NODE_1851_length_41245_cov_196.304686_50
OG0000116	hypothetical protein				IMGVR_UViG_3300021960_000108_3300021960_Ga0222715_10000286_1000028679					IMGVR_UViG_3300025120_000112_3300025120_Ga0209535_1000143_100014377												Station173_DCM_ALL_assembly_NODE_1851_length_41245_cov_196.304686_35
OG0000117	hypothetical protein				IMGVR_UViG_3300021960_000108_3300021960_Ga0222715_10000286_1000028680					IMGVR_UViG_3300025120_000112_3300025120_Ga0209535_1000143_100014376												Station173_DCM_ALL_assembly_NODE_1851_length_41245_cov_196.304686_36
OG0000118	hypothetical protein				IMGVR_UViG_3300021960_000108_3300021960_Ga0222715_10000286_1000028681					IMGVR_UViG_3300025120_000112_3300025120_Ga0209535_1000143_100014375												Station173_DCM_ALL_assembly_NODE_1851_length_41245_cov_196.304686_37
OG0000119	hypothetical protein						IMGVR_UViG_3300022929_000055_3300022929_Ga0255752_10000564_100005642																Station194_DCM_ALL_assembly_NODE_804_length_44081_cov_279.431790_22		Station210_MES_ALL_assembly_NODE_1240_length_41275_cov_45.454973_48
OG0000120	GNAT family N-acetyltransferase						IMGVR_UViG_3300022929_000055_3300022929_Ga0255752_10000564_1000056457					IMGVR_UViG_3300025151_000089_3300025151_Ga0209645_1000096_10000962									Station155_DCM_ALL_assembly_NODE_1447_length_39367_cov_11.267196_14
OG0000121	cell wall hydrolase							IMGVR_UViG_3300025086_000123_3300025086_Ga0208157_1000255_100025522	IMGVR_UViG_3300025102_000201_3300025102_Ga0208666_1000221_100022130		IMGVR_UViG_3300025120_000358_3300025120_Ga0209535_1000441_100044127
OG0000122	hypothetical protein										IMGVR_UViG_3300025120_000358_3300025120_Ga0209535_1000441_100044143												Station194_DCM_ALL_assembly_NODE_804_length_44081_cov_279.431790_29		Station210_MES_ALL_assembly_NODE_1240_length_41275_cov_45.454973_55
OG0000123	hypothetical protein											IMGVR_UViG_3300025151_000089_3300025151_Ga0209645_1000096_100009617									Station155_DCM_ALL_assembly_NODE_1447_length_39367_cov_11.267196_30					Station210_MES_ALL_assembly_NODE_2256_length_27611_cov_14.356837_26
OG0000124	holin family protein																			Station102_DCM_ALL_assembly_NODE_276_length_41506_cov_12.324480_3	Station155_DCM_ALL_assembly_NODE_1447_length_39367_cov_11.267196_53				Station210_MES_ALL_assembly_NODE_1240_length_41275_cov_45.454973_34
OG0000125	HNH endonuclease	CRP-901_gp19	CRP-902_gp19
OG0000126	virion structural protein	CRP-901_gp32																									Station78_MES_COMBINED_FINAL_NODE_1127_length_38775_cov_6.836105_40
OG0000127	putative tail fiber protein	CRP-901_gp50	CRP-902_gp50
OG0000128	hypothetical protein		CRP-902_gp07				IMGVR_UViG_3300022929_000055_3300022929_Ga0255752_10000564_1000056462
OG0000129	hypothetical protein				IMGVR_UViG_3300021960_000108_3300021960_Ga0222715_10000286_1000028625					IMGVR_UViG_3300025120_000112_3300025120_Ga0209535_1000143_100014344
OG0000130	hypothetical protein				IMGVR_UViG_3300021960_000108_3300021960_Ga0222715_10000286_1000028628					IMGVR_UViG_3300025120_000112_3300025120_Ga0209535_1000143_100014341
OG0000131	hypothetical protein				IMGVR_UViG_3300021960_000108_3300021960_Ga0222715_10000286_1000028629					IMGVR_UViG_3300025120_000112_3300025120_Ga0209535_1000143_100014340
OG0000132	hypothetical protein				IMGVR_UViG_3300021960_000108_3300021960_Ga0222715_10000286_1000028631					IMGVR_UViG_3300025120_000112_3300025120_Ga0209535_1000143_100014338
OG0000133	putative Deoxyuridine 5&apos;-triphosphate nucleotidohydrolase				IMGVR_UViG_3300021960_000108_3300021960_Ga0222715_10000286_1000028633																		Station194_DCM_ALL_assembly_NODE_804_length_44081_cov_279.431790_53
OG0000134	hypothetical protein				IMGVR_UViG_3300021960_000108_3300021960_Ga0222715_10000286_1000028634					IMGVR_UViG_3300025120_000112_3300025120_Ga0209535_1000143_100014336
OG0000135	hypothetical protein				IMGVR_UViG_3300021960_000108_3300021960_Ga0222715_10000286_1000028637					IMGVR_UViG_3300025120_000112_3300025120_Ga0209535_1000143_100014334
OG0000136	endolysin				IMGVR_UViG_3300021960_000108_3300021960_Ga0222715_10000286_1000028647					IMGVR_UViG_3300025120_000112_3300025120_Ga0209535_1000143_100014324
OG0000137	hypothetical protein				IMGVR_UViG_3300021960_000108_3300021960_Ga0222715_10000286_1000028670																	Station173_DCM_ALL_assembly_NODE_1851_length_41245_cov_196.304686_25
OG0000138	PLxRFG domain-containing protein				IMGVR_UViG_3300021960_000108_3300021960_Ga0222715_10000286_1000028671																	Station173_DCM_ALL_assembly_NODE_1851_length_41245_cov_196.304686_26
OG0000139	hypothetical protein				IMGVR_UViG_3300021960_000108_3300021960_Ga0222715_10000286_1000028673																	Station173_DCM_ALL_assembly_NODE_1851_length_41245_cov_196.304686_28
OG0000140	hypothetical protein				IMGVR_UViG_3300021960_000108_3300021960_Ga0222715_10000286_100002868																Station155_DCM_ALL_assembly_NODE_1447_length_39367_cov_11.267196_37
OG0000141	hypothetical protein				IMGVR_UViG_3300021960_000108_3300021960_Ga0222715_10000286_100002869					IMGVR_UViG_3300025120_000112_3300025120_Ga0209535_1000143_100014360
OG0000142	putative F-box and FNIP repeat-containing protein						IMGVR_UViG_3300022929_000055_3300022929_Ga0255752_10000564_1000056420																				Station78_MES_COMBINED_FINAL_NODE_1127_length_38775_cov_6.836105_59
OG0000143	hypothetical protein							IMGVR_UViG_3300025086_000123_3300025086_Ga0208157_1000255_100025510	IMGVR_UViG_3300025102_000201_3300025102_Ga0208666_1000221_100022142
OG0000144	hypothetical protein							IMGVR_UViG_3300025086_000123_3300025086_Ga0208157_1000255_100025515	IMGVR_UViG_3300025102_000201_3300025102_Ga0208666_1000221_100022137
OG0000145	helix-turn-helix domain-containing protein							IMGVR_UViG_3300025086_000123_3300025086_Ga0208157_1000255_100025516	IMGVR_UViG_3300025102_000201_3300025102_Ga0208666_1000221_100022136
OG0000146	ssDNA binding protein							IMGVR_UViG_3300025086_000123_3300025086_Ga0208157_1000255_100025533	IMGVR_UViG_3300025102_000201_3300025102_Ga0208666_1000221_100022119
OG0000147	putative fibrinogen-like coiled coil protein							IMGVR_UViG_3300025086_000123_3300025086_Ga0208157_1000255_100025545	IMGVR_UViG_3300025102_000201_3300025102_Ga0208666_1000221_10002217
OG0000148	hypothetical protein							IMGVR_UViG_3300025086_000123_3300025086_Ga0208157_1000255_10002558	IMGVR_UViG_3300025102_000201_3300025102_Ga0208666_1000221_100022144
OG0000149	hypothetical protein							IMGVR_UViG_3300025086_000123_3300025086_Ga0208157_1000255_10002559	IMGVR_UViG_3300025102_000201_3300025102_Ga0208666_1000221_100022143
OG0000150	hypothetical protein									IMGVR_UViG_3300025120_000112_3300025120_Ga0209535_1000143_100014311														Station209_MES_ALL_assembly_NODE_3139_length_26626_cov_18.608859_38
OG0000151	hypothetical protein									IMGVR_UViG_3300025120_000112_3300025120_Ga0209535_1000143_100014332															Station210_MES_ALL_assembly_NODE_1240_length_41275_cov_45.454973_44
OG0000152	DUF3054 domain-containing protein									IMGVR_UViG_3300025120_000112_3300025120_Ga0209535_1000143_100014333															Station210_MES_ALL_assembly_NODE_1240_length_41275_cov_45.454973_45
OG0000153	hypothetical protein									IMGVR_UViG_3300025120_000112_3300025120_Ga0209535_1000143_100014354												Station173_DCM_ALL_assembly_NODE_1851_length_41245_cov_196.304686_58
OG0000154	hypothetical protein									IMGVR_UViG_3300025120_000112_3300025120_Ga0209535_1000143_100014361												Station173_DCM_ALL_assembly_NODE_1851_length_41245_cov_196.304686_52
OG0000155	transposase									IMGVR_UViG_3300025120_000112_3300025120_Ga0209535_1000143_100014367												Station173_DCM_ALL_assembly_NODE_1851_length_41245_cov_196.304686_45
OG0000156	hypothetical protein										IMGVR_UViG_3300025120_000358_3300025120_Ga0209535_1000441_100044112														Station210_MES_ALL_assembly_NODE_1240_length_41275_cov_45.454973_9
OG0000157	hypothetical protein										IMGVR_UViG_3300025120_000358_3300025120_Ga0209535_1000441_100044115														Station210_MES_ALL_assembly_NODE_1240_length_41275_cov_45.454973_6
OG0000158	hypothetical protein										IMGVR_UViG_3300025120_000358_3300025120_Ga0209535_1000441_100044116														Station210_MES_ALL_assembly_NODE_1240_length_41275_cov_45.454973_5
OG0000159	hypothetical protein										IMGVR_UViG_3300025120_000358_3300025120_Ga0209535_1000441_100044123										Station155_DCM_ALL_assembly_NODE_1447_length_39367_cov_11.267196_19
OG0000160	zincin-like metallopeptidase domain-containing protein										IMGVR_UViG_3300025120_000358_3300025120_Ga0209535_1000441_100044145														Station210_MES_ALL_assembly_NODE_1240_length_41275_cov_45.454973_52
OG0000161	hypothetical protein										IMGVR_UViG_3300025120_000358_3300025120_Ga0209535_1000441_10004415														Station210_MES_ALL_assembly_NODE_1240_length_41275_cov_45.454973_16
OG0000162	YneF protein										IMGVR_UViG_3300025120_000358_3300025120_Ga0209535_1000441_10004417														Station210_MES_ALL_assembly_NODE_1240_length_41275_cov_45.454973_14
OG0000163	structural protein										IMGVR_UViG_3300025120_000358_3300025120_Ga0209535_1000441_10004418														Station210_MES_ALL_assembly_NODE_1240_length_41275_cov_45.454973_13
OG0000164	hypothetical protein											IMGVR_UViG_3300025151_000089_3300025151_Ga0209645_1000096_100009610									Station155_DCM_ALL_assembly_NODE_1447_length_39367_cov_11.267196_23
OG0000165	hypothetical protein											IMGVR_UViG_3300025151_000089_3300025151_Ga0209645_1000096_100009625													Station210_MES_ALL_assembly_NODE_1240_length_41275_cov_45.454973_53
OG0000166	molecular chaperone HtpG											IMGVR_UViG_3300025151_000089_3300025151_Ga0209645_1000096_100009647									Station155_DCM_ALL_assembly_NODE_1447_length_39367_cov_11.267196_59
OG0000167	hypothetical protein											IMGVR_UViG_3300025151_000089_3300025151_Ga0209645_1000096_100009657												Station209_MES_ALL_assembly_NODE_3139_length_26626_cov_18.608859_37
OG0000168	hypothetical protein												IMGVR_UViG_3300025276_000100_3300025276_Ga0208814_1000297_100029715														Station78_MES_COMBINED_FINAL_NODE_1127_length_38775_cov_6.836105_17
OG0000169	thermonuclease family protein																				Station155_DCM_ALL_assembly_NODE_1447_length_39367_cov_11.267196_52				Station210_MES_ALL_assembly_NODE_1240_length_41275_cov_45.454973_33
OG0000170	hypothetical protein																							Station209_MES_ALL_assembly_NODE_3139_length_26626_cov_18.608859_4		Station210_MES_ALL_assembly_NODE_2256_length_27611_cov_14.356837_21
OG0000171	hypothetical protein																							Station209_MES_ALL_assembly_NODE_3139_length_26626_cov_18.608859_8		Station210_MES_ALL_assembly_NODE_2256_length_27611_cov_14.356837_17
OG0000172	hypothetical protein																							Station209_MES_ALL_assembly_NODE_3139_length_26626_cov_18.608859_39	Station210_MES_ALL_assembly_NODE_1240_length_41275_cov_45.454973_23
